# Supplementary material for: Zinc‐Promoted ZnMe/ZnPh Exchange in Eight‐Coordinate [Ru(PPh3)2(ZnMe)4H2]
Source: Angew Chem Int Ed Engl. 2022 Mar 14;61(19):e202117495. doi: 10.1002/anie.202117495 (PMC9311408; doi:10.1002/anie.202117495)
Supplement: Supplementary file 1 — Supporting Information [file ANIE-61-0-s003.cif]

data_e19mkw48
_audit_creation_date               2019-12-11
_audit_creation_method
;
Olex2 1.2
(compiled 2018.05.29 svn.r3508 for OlexSys, GUI svn.r5506)
;
_shelxl_version_number             2014-3
_audit_contact_author_address      ?
_audit_contact_author_email        ?
_audit_contact_author_name         ''
_audit_contact_author_phone        ?
_publ_contact_author_id_orcid      ?
_publ_section_references
;
Dolomanov, O.V., Bourhis, L.J., Gildea, R.J, Howard, J.A.K. & Puschmann, H.
 (2009), J. Appl. Cryst. 42, 339-341.

Sheldrick, G.M. (2015). Acta Cryst. A71, 3-8.

Sheldrick, G.M. (2015). Acta Cryst. C71, 3-8.
;
_chemical_name_common              ?
_chemical_name_systematic
;
 ?
;
_chemical_formula_moiety           'C40 H44 P2 Ru Zn4'
_chemical_formula_sum              'C40 H44 P2 Ru Zn4'
_chemical_formula_weight           949.24
_chemical_melting_point            ?

loop_
  _atom_type_symbol
  _atom_type_description
  _atom_type_scat_dispersion_real
  _atom_type_scat_dispersion_imag
  _atom_type_scat_source
 'C' 'C' 0.0033 0.0016 'International Tables Vol C Tables 4.2.6.8 and 6.1.1.4'
 'H' 'H' 0.0000 0.0000 'International Tables Vol C Tables 4.2.6.8 and 6.1.1.4'
 'P' 'P' 0.1023 0.0942 'International Tables Vol C Tables 4.2.6.8 and 6.1.1.4'
 'Ru' 'Ru' -1.2594 0.8363
 'International Tables Vol C Tables 4.2.6.8 and 6.1.1.4'
 'Zn' 'Zn' 0.2839 1.4301 'International Tables Vol C Tables 4.2.6.8 and 6.1.1.4'

_shelx_space_group_comment
;
The symmetry employed for this shelxl refinement is uniquely defined
by the following loop, which should always be used as a source of
symmetry information in preference to the above space-group names.
They are only intended as comments.
;
_space_group_crystal_system        'triclinic'
_space_group_IT_number             2
_space_group_name_H-M_alt          'P -1'
_space_group_name_Hall             '-P 1'
loop_
  _space_group_symop_operation_xyz
 'x, y, z'
 '-x, -y, -z'

_cell_length_a                     9.3754(4)
_cell_length_b                     10.1136(5)
_cell_length_c                     11.4001(5)
_cell_angle_alpha                  106.799(4)
_cell_angle_beta                   109.907(4)
_cell_angle_gamma                  94.877(4)
_cell_volume                       952.57(8)
_cell_formula_units_Z              1
_cell_measurement_reflns_used      5320
_cell_measurement_temperature      150.01(10)
_cell_measurement_theta_max        29.9450
_cell_measurement_theta_min        4.2900
_shelx_estimated_absorpt_T_max     ?
_shelx_estimated_absorpt_T_min     ?
_exptl_absorpt_coefficient_mu      2.980
_exptl_absorpt_correction_T_max    1.00000
_exptl_absorpt_correction_T_min    0.71249
_exptl_absorpt_correction_type     multi-scan
_exptl_absorpt_process_details
;
CrysAlisPro 1.171.40.57a (Rigaku Oxford Diffraction, 2019)
Empirical absorption correction using spherical harmonics,
 implemented in SCALE3 ABSPACK scaling algorithm.
;
_exptl_crystal_colour              'colorless'
_exptl_crystal_colour_modifier     light
_exptl_crystal_colour_primary      yellow
_exptl_crystal_density_diffrn      1.655
_exptl_crystal_density_meas        ?
_exptl_crystal_density_method      ?
_exptl_crystal_description         block
_exptl_crystal_F_000               478
_exptl_crystal_size_max            0.699
_exptl_crystal_size_mid            0.218
_exptl_crystal_size_min            0.192
_exptl_special_details
;
 ?
;
_exptl_transmission_factor_max     ?
_exptl_transmission_factor_min     ?
_diffrn_reflns_av_R_equivalents    0.0154
_diffrn_reflns_av_unetI/netI       0.0273
_diffrn_reflns_Laue_measured_fraction_full  0.997
_diffrn_reflns_Laue_measured_fraction_max  0.841
_diffrn_reflns_limit_h_max         12
_diffrn_reflns_limit_h_min         -10
_diffrn_reflns_limit_k_max         14
_diffrn_reflns_limit_k_min         -11
_diffrn_reflns_limit_l_max         12
_diffrn_reflns_limit_l_min         -16
_diffrn_reflns_number              8755
_diffrn_reflns_point_group_measured_fraction_full  0.997
_diffrn_reflns_point_group_measured_fraction_max  0.841
_diffrn_reflns_theta_full          25.242
_diffrn_reflns_theta_max           30.247
_diffrn_reflns_theta_min           3.392
_diffrn_ambient_environment        N~2~
_diffrn_ambient_temperature        150.01(10)
_diffrn_detector                   'CCD plate'
_diffrn_detector_area_resol_mean   8.0734
_diffrn_detector_type              EosS2
_diffrn_measured_fraction_theta_full  0.997
_diffrn_measured_fraction_theta_max  0.841
_diffrn_measurement_device         'four-circle diffractometer'
_diffrn_measurement_device_type    'New Xcalibur, EosS2'
_diffrn_measurement_method         '\w scans'
_diffrn_radiation_monochromator    graphite
_diffrn_radiation_probe            x-ray
_diffrn_radiation_type             MoK\a
_diffrn_radiation_wavelength       0.71073
_diffrn_source                     'fine-focus sealed X-ray tube'
_diffrn_source_type                'Enhance (Mo) X-ray Source'
_reflns_Friedel_coverage           0.000
_reflns_Friedel_fraction_full      .
_reflns_Friedel_fraction_max       .
_reflns_number_gt                  4357
_reflns_number_total               4787
_reflns_special_details
;
 Reflections were merged by SHELXL according to the crystal
 class for the calculation of statistics and refinement.
 
 _reflns_Friedel_fraction is defined as the number of unique
 Friedel pairs measured divided by the number that would be
 possible theoretically, ignoring centric projections and
 systematic absences.
;
_reflns_threshold_expression       'I > 2\s(I)'
_computing_cell_refinement         'CrysAlisPro 1.171.40.57a (Rigaku OD, 2019)'
_computing_data_collection         'CrysAlisPro 1.171.40.57a (Rigaku OD, 2019)'
_computing_data_reduction          'CrysAlisPro 1.171.40.57a (Rigaku OD, 2019)'
_computing_molecular_graphics      'Olex2 (Dolomanov et al., 2009)'
_computing_publication_material    'Olex2 (Dolomanov et al., 2009)'
_computing_structure_refinement    'ShelXL (Sheldrick, 2015)'
_computing_structure_solution      'ShelXT (Sheldrick, 2015)'
_refine_diff_density_max           0.371
_refine_diff_density_min           -0.368
_refine_diff_density_rms           0.071
_refine_ls_extinction_coef         .
_refine_ls_extinction_method       none
_refine_ls_goodness_of_fit_ref     1.044
_refine_ls_hydrogen_treatment      mixed
_refine_ls_matrix_type             full
_refine_ls_number_parameters       220
_refine_ls_number_reflns           4787
_refine_ls_number_restraints       0
_refine_ls_R_factor_all            0.0259
_refine_ls_R_factor_gt             0.0215
_refine_ls_restrained_S_all        1.044
_refine_ls_shift/su_max            0.001
_refine_ls_shift/su_mean           0.000
_refine_ls_structure_factor_coef   Fsqd
_refine_ls_weighting_details      
 'w=1/[\s^2^(Fo^2^)+(0.0198P)^2^+0.3771P] where P=(Fo^2^+2Fc^2^)/3'
_refine_ls_weighting_scheme        calc
_refine_ls_wR_factor_gt            0.0489
_refine_ls_wR_factor_ref           0.0512
_refine_special_details
;
The asymmetric unit contains half of one molecule. The 
remainder is generated by virtue of a crystallographic 
inversion centre that is coincident with the ruthenium 
centre. H1 was located and refined without restraints.
;
_olex2_refinement_description
;
1. Fixed Uiso
 At 1.2 times of:
  All C(H) groups
 At 1.5 times of:
  All C(H,H,H) groups
2.a Aromatic/amide H refined with riding coordinates:
 C4(H4), C5(H5), C6(H6), C7(H7), C8(H8), C10(H10), C11(H11), C12(H12),
 C13(H13), C14(H14), C16(H16), C17(H17), C18(H18), C19(H19), C20(H20)
2.b Idealised Me refined as rotating group:
 C1(H1A,H1B,H1C), C2(H2A,H2B,H2C)
;
_atom_sites_solution_hydrogens     mixed
_atom_sites_solution_primary       dual
_atom_sites_solution_secondary     ?
loop_
  _atom_site_label
  _atom_site_type_symbol
  _atom_site_fract_x
  _atom_site_fract_y
  _atom_site_fract_z
  _atom_site_U_iso_or_equiv
  _atom_site_adp_type
  _atom_site_occupancy
  _atom_site_site_symmetry_order
  _atom_site_calc_flag
  _atom_site_refinement_flags_posn
  _atom_site_refinement_flags_adp
  _atom_site_refinement_flags_occupancy
  _atom_site_disorder_assembly
  _atom_site_disorder_group
 Ru1 Ru 0.5000 0.5000 1.0000 0.01175(5) Uani 1 2 d S T P . .
 H1 H 0.684(3) 0.485(2) 1.047(2) 0.031(6) Uiso 1 1 d . . . . .
 Zn1 Zn 0.28493(2) 0.29654(2) 0.91532(2) 0.02004(6) Uani 1 1 d . . . . .
 Zn2 Zn 0.58303(3) 0.27455(2) 0.94335(2) 0.01915(6) Uani 1 1 d . . . . .
 P1 P 0.49642(5) 0.50229(5) 0.79538(4) 0.01278(9) Uani 1 1 d . . . . .
 C1 C 0.0926(3) 0.1561(2) 0.8467(2) 0.0383(6) Uani 1 1 d . . . . .
 H1A H 0.0879 0.1203 0.9149 0.057 Uiso 1 1 calc GR . . . .
 H1B H 0.0903 0.0799 0.7722 0.057 Uiso 1 1 calc GR . . . .
 H1C H 0.0054 0.1993 0.8194 0.057 Uiso 1 1 calc GR . . . .
 C2 C 0.6784(3) 0.1122(2) 0.8976(2) 0.0336(5) Uani 1 1 d . . . . .
 H2A H 0.6204 0.0540 0.8070 0.050 Uiso 1 1 calc GR . . . .
 H2B H 0.6784 0.0583 0.9545 0.050 Uiso 1 1 calc GR . . . .
 H2C H 0.7830 0.1447 0.9090 0.050 Uiso 1 1 calc GR . . . .
 C3 C 0.4231(2) 0.33375(18) 0.65506(16) 0.0148(3) Uani 1 1 d . . . . .
 C4 C 0.2788(2) 0.25384(19) 0.62634(17) 0.0198(4) Uani 1 1 d . . . . .
 H4 H 0.2214 0.2874 0.6769 0.024 Uiso 1 1 calc R . . . .
 C5 C 0.2195(2) 0.1251(2) 0.52359(18) 0.0237(4) Uani 1 1 d . . . . .
 H5 H 0.1228 0.0736 0.5053 0.028 Uiso 1 1 calc R . . . .
 C6 C 0.3044(3) 0.0733(2) 0.44829(19) 0.0270(4) Uani 1 1 d . . . . .
 H6 H 0.2659 -0.0138 0.3805 0.032 Uiso 1 1 calc R . . . .
 C7 C 0.4463(2) 0.1515(2) 0.47447(18) 0.0258(4) Uani 1 1 d . . . . .
 H7 H 0.5033 0.1171 0.4238 0.031 Uiso 1 1 calc R . . . .
 C8 C 0.5049(2) 0.28129(19) 0.57592(17) 0.0190(4) Uani 1 1 d . . . . .
 H8 H 0.5998 0.3339 0.5913 0.023 Uiso 1 1 calc R . . . .
 C9 C 0.6874(2) 0.56015(19) 0.79371(16) 0.0159(3) Uani 1 1 d . . . . .
 C10 C 0.8053(2) 0.4889(2) 0.83617(18) 0.0210(4) Uani 1 1 d . . . . .
 H10 H 0.7853 0.4136 0.8635 0.025 Uiso 1 1 calc R . . . .
 C11 C 0.9518(2) 0.5283(2) 0.83830(18) 0.0249(4) Uani 1 1 d . . . . .
 H11 H 1.0283 0.4784 0.8652 0.030 Uiso 1 1 calc R . . . .
 C12 C 0.9843(2) 0.6420(2) 0.80041(19) 0.0283(5) Uani 1 1 d . . . . .
 H12 H 1.0828 0.6694 0.8028 0.034 Uiso 1 1 calc R . . . .
 C13 C 0.8700(2) 0.7139(2) 0.7593(2) 0.0308(5) Uani 1 1 d . . . . .
 H13 H 0.8919 0.7907 0.7345 0.037 Uiso 1 1 calc R . . . .
 C14 C 0.7218(2) 0.6735(2) 0.75434(19) 0.0235(4) Uani 1 1 d . . . . .
 H14 H 0.6451 0.7222 0.7246 0.028 Uiso 1 1 calc R . . . .
 C15 C 0.3780(2) 0.61584(18) 0.72006(17) 0.0161(3) Uani 1 1 d . . . . .
 C16 C 0.4032(2) 0.7593(2) 0.79254(19) 0.0211(4) Uani 1 1 d . . . . .
 H16 H 0.4823 0.7968 0.8762 0.025 Uiso 1 1 calc R . . . .
 C17 C 0.3121(2) 0.8468(2) 0.7417(2) 0.0278(4) Uani 1 1 d . . . . .
 H17 H 0.3309 0.9421 0.7908 0.033 Uiso 1 1 calc R . . . .
 C18 C 0.1933(3) 0.7915(2) 0.6177(2) 0.0314(5) Uani 1 1 d . . . . .
 H18 H 0.1306 0.8493 0.5844 0.038 Uiso 1 1 calc R . . . .
 C19 C 0.1677(2) 0.6514(2) 0.5437(2) 0.0285(5) Uani 1 1 d . . . . .
 H19 H 0.0887 0.6150 0.4600 0.034 Uiso 1 1 calc R . . . .
 C20 C 0.2597(2) 0.5635(2) 0.59367(18) 0.0212(4) Uani 1 1 d . . . . .
 H20 H 0.2422 0.4691 0.5424 0.025 Uiso 1 1 calc R . . . .

loop_
  _atom_site_aniso_label
  _atom_site_aniso_U_11
  _atom_site_aniso_U_22
  _atom_site_aniso_U_33
  _atom_site_aniso_U_23
  _atom_site_aniso_U_13
  _atom_site_aniso_U_12
 Ru1 0.00858(9) 0.01443(9) 0.01152(9) 0.00361(7) 0.00406(7) 0.00058(7)
 Zn1 0.01314(11) 0.02034(11) 0.02270(11) 0.00481(9) 0.00571(8) -0.00285(8)
 Zn2 0.01834(12) 0.01794(11) 0.02191(11) 0.00444(9) 0.01036(9) 0.00435(8)
 P1 0.0097(2) 0.0156(2) 0.01311(19) 0.00483(17) 0.00471(16) 0.00158(16)
 C1 0.0258(12) 0.0311(12) 0.0475(13) 0.0011(10) 0.0153(10) -0.0094(10)
 C2 0.0302(12) 0.0253(11) 0.0422(12) 0.0004(9) 0.0189(10) 0.0068(9)
 C3 0.0149(8) 0.0158(8) 0.0129(7) 0.0060(6) 0.0037(6) 0.0025(7)
 C4 0.0176(9) 0.0234(9) 0.0177(8) 0.0069(7) 0.0066(7) 0.0020(7)
 C5 0.0203(10) 0.0207(9) 0.0238(9) 0.0077(8) 0.0024(8) -0.0028(8)
 C6 0.0316(12) 0.0190(9) 0.0221(9) 0.0026(8) 0.0047(8) 0.0029(8)
 C7 0.0299(11) 0.0264(10) 0.0215(9) 0.0045(8) 0.0122(8) 0.0098(9)
 C8 0.0193(9) 0.0201(9) 0.0184(8) 0.0068(7) 0.0082(7) 0.0031(7)
 C9 0.0125(8) 0.0209(9) 0.0128(8) 0.0038(7) 0.0053(6) 0.0007(7)
 C10 0.0168(9) 0.0273(10) 0.0223(9) 0.0115(8) 0.0092(7) 0.0041(8)
 C11 0.0132(9) 0.0390(11) 0.0246(9) 0.0128(9) 0.0077(7) 0.0077(8)
 C12 0.0138(9) 0.0444(12) 0.0261(10) 0.0126(9) 0.0081(8) -0.0022(9)
 C13 0.0239(11) 0.0365(12) 0.0388(11) 0.0201(10) 0.0157(9) -0.0011(9)
 C14 0.0182(10) 0.0298(10) 0.0273(10) 0.0161(8) 0.0091(8) 0.0050(8)
 C15 0.0137(8) 0.0202(9) 0.0192(8) 0.0103(7) 0.0088(7) 0.0040(7)
 C16 0.0212(10) 0.0220(9) 0.0237(9) 0.0095(8) 0.0116(8) 0.0041(7)
 C17 0.0300(12) 0.0215(10) 0.0408(12) 0.0154(9) 0.0192(9) 0.0096(8)
 C18 0.0250(11) 0.0371(12) 0.0470(13) 0.0296(11) 0.0164(10) 0.0160(9)
 C19 0.0190(10) 0.0383(12) 0.0306(10) 0.0200(9) 0.0052(8) 0.0073(9)
 C20 0.0182(9) 0.0235(9) 0.0217(9) 0.0097(8) 0.0058(7) 0.0039(7)

_geom_special_details
;
 All esds (except the esd in the dihedral angle between two l.s. planes)
 are estimated using the full covariance matrix.  The cell esds are taken
 into account individually in the estimation of esds in distances, angles
 and torsion angles; correlations between esds in cell parameters are only
 used when they are defined by crystal symmetry.  An approximate (isotropic)
 treatment of cell esds is used for estimating esds involving l.s. planes.
;
loop_
  _geom_bond_atom_site_label_1
  _geom_bond_atom_site_label_2
  _geom_bond_distance
  _geom_bond_site_symmetry_2
  _geom_bond_publ_flag
 Ru1 H1 1.66(2) . ?
 Ru1 Zn1 2.4602(3) 2_667 ?
 Ru1 Zn1 2.4602(3) . ?
 Ru1 Zn2 2.4525(2) . ?
 Ru1 Zn2 2.4525(2) 2_667 ?
 Ru1 P1 2.3284(4) 2_667 ?
 Ru1 P1 2.3284(4) . ?
 Zn1 Zn2 2.7389(3) . ?
 Zn1 C1 1.960(2) . ?
 Zn2 H1 2.06(2) . ?
 Zn2 C2 1.959(2) . ?
 P1 C3 1.8473(17) . ?
 P1 C9 1.8439(18) . ?
 P1 C15 1.8511(18) . ?
 C1 H1A 0.9600 . ?
 C1 H1B 0.9600 . ?
 C1 H1C 0.9600 . ?
 C2 H2A 0.9600 . ?
 C2 H2B 0.9600 . ?
 C2 H2C 0.9600 . ?
 C3 C4 1.397(2) . ?
 C3 C8 1.396(2) . ?
 C4 H4 0.9300 . ?
 C4 C5 1.389(3) . ?
 C5 H5 0.9300 . ?
 C5 C6 1.386(3) . ?
 C6 H6 0.9300 . ?
 C6 C7 1.378(3) . ?
 C7 H7 0.9300 . ?
 C7 C8 1.389(3) . ?
 C8 H8 0.9300 . ?
 C9 C10 1.396(3) . ?
 C9 C14 1.397(2) . ?
 C10 H10 0.9300 . ?
 C10 C11 1.388(3) . ?
 C11 H11 0.9300 . ?
 C11 C12 1.385(3) . ?
 C12 H12 0.9300 . ?
 C12 C13 1.372(3) . ?
 C13 H13 0.9300 . ?
 C13 C14 1.393(3) . ?
 C14 H14 0.9300 . ?
 C15 C16 1.400(3) . ?
 C15 C20 1.399(2) . ?
 C16 H16 0.9300 . ?
 C16 C17 1.392(3) . ?
 C17 H17 0.9300 . ?
 C17 C18 1.384(3) . ?
 C18 H18 0.9300 . ?
 C18 C19 1.375(3) . ?
 C19 H19 0.9300 . ?
 C19 C20 1.395(3) . ?
 C20 H20 0.9300 . ?

loop_
  _geom_angle_atom_site_label_1
  _geom_angle_atom_site_label_2
  _geom_angle_atom_site_label_3
  _geom_angle
  _geom_angle_site_symmetry_1
  _geom_angle_site_symmetry_3
  _geom_angle_publ_flag
 Zn1 Ru1 H1 57.6(7) 2_667 . ?
 Zn1 Ru1 H1 122.4(7) . . ?
 Zn1 Ru1 Zn1 180.0 . 2_667 ?
 Zn2 Ru1 H1 123.7(7) 2_667 . ?
 Zn2 Ru1 H1 56.3(7) . . ?
 Zn2 Ru1 Zn1 67.767(8) . . ?
 Zn2 Ru1 Zn1 67.767(8) 2_667 2_667 ?
 Zn2 Ru1 Zn1 112.233(8) . 2_667 ?
 Zn2 Ru1 Zn1 112.233(8) 2_667 . ?
 Zn2 Ru1 Zn2 180.0 2_667 . ?
 P1 Ru1 H1 90.8(7) . . ?
 P1 Ru1 H1 89.2(7) 2_667 . ?
 P1 Ru1 Zn1 97.255(12) 2_667 2_667 ?
 P1 Ru1 Zn1 82.746(13) 2_667 . ?
 P1 Ru1 Zn1 97.254(12) . . ?
 P1 Ru1 Zn1 82.745(13) . 2_667 ?
 P1 Ru1 Zn2 94.999(13) . 2_667 ?
 P1 Ru1 Zn2 85.001(13) . . ?
 P1 Ru1 Zn2 85.001(13) 2_667 2_667 ?
 P1 Ru1 Zn2 95.000(13) 2_667 . ?
 P1 Ru1 P1 180.00(2) . 2_667 ?
 Ru1 Zn1 Zn2 55.983(7) . . ?
 C1 Zn1 Ru1 171.03(8) . . ?
 C1 Zn1 Zn2 132.81(8) . . ?
 Ru1 Zn2 H1 42.1(6) . . ?
 Ru1 Zn2 Zn1 56.250(8) . . ?
 Zn1 Zn2 H1 97.4(6) . . ?
 C2 Zn2 Ru1 170.77(7) . . ?
 C2 Zn2 H1 129.9(6) . . ?
 C2 Zn2 Zn1 132.43(7) . . ?
 C3 P1 Ru1 117.84(5) . . ?
 C3 P1 C15 100.32(8) . . ?
 C9 P1 Ru1 114.97(5) . . ?
 C9 P1 C3 101.38(8) . . ?
 C9 P1 C15 102.72(8) . . ?
 C15 P1 Ru1 117.06(6) . . ?
 Zn1 C1 H1A 109.5 . . ?
 Zn1 C1 H1B 109.5 . . ?
 Zn1 C1 H1C 109.5 . . ?
 H1A C1 H1B 109.5 . . ?
 H1A C1 H1C 109.5 . . ?
 H1B C1 H1C 109.5 . . ?
 Zn2 C2 H2A 109.5 . . ?
 Zn2 C2 H2B 109.5 . . ?
 Zn2 C2 H2C 109.5 . . ?
 H2A C2 H2B 109.5 . . ?
 H2A C2 H2C 109.5 . . ?
 H2B C2 H2C 109.5 . . ?
 C4 C3 P1 118.71(13) . . ?
 C8 C3 P1 123.35(13) . . ?
 C8 C3 C4 117.94(16) . . ?
 C3 C4 H4 119.5 . . ?
 C5 C4 C3 121.06(18) . . ?
 C5 C4 H4 119.5 . . ?
 C4 C5 H5 120.0 . . ?
 C6 C5 C4 120.08(18) . . ?
 C6 C5 H5 120.0 . . ?
 C5 C6 H6 120.2 . . ?
 C7 C6 C5 119.57(18) . . ?
 C7 C6 H6 120.2 . . ?
 C6 C7 H7 119.7 . . ?
 C6 C7 C8 120.52(19) . . ?
 C8 C7 H7 119.7 . . ?
 C3 C8 H8 119.6 . . ?
 C7 C8 C3 120.80(18) . . ?
 C7 C8 H8 119.6 . . ?
 C10 C9 P1 118.51(13) . . ?
 C10 C9 C14 117.93(17) . . ?
 C14 C9 P1 123.55(15) . . ?
 C9 C10 H10 119.4 . . ?
 C11 C10 C9 121.17(18) . . ?
 C11 C10 H10 119.4 . . ?
 C10 C11 H11 120.0 . . ?
 C12 C11 C10 120.08(19) . . ?
 C12 C11 H11 120.0 . . ?
 C11 C12 H12 120.3 . . ?
 C13 C12 C11 119.48(19) . . ?
 C13 C12 H12 120.3 . . ?
 C12 C13 H13 119.6 . . ?
 C12 C13 C14 120.90(19) . . ?
 C14 C13 H13 119.6 . . ?
 C9 C14 H14 119.8 . . ?
 C13 C14 C9 120.43(19) . . ?
 C13 C14 H14 119.8 . . ?
 C16 C15 P1 119.49(13) . . ?
 C20 C15 P1 122.64(14) . . ?
 C20 C15 C16 117.85(17) . . ?
 C15 C16 H16 119.4 . . ?
 C17 C16 C15 121.21(18) . . ?
 C17 C16 H16 119.4 . . ?
 C16 C17 H17 120.1 . . ?
 C18 C17 C16 119.74(19) . . ?
 C18 C17 H17 120.1 . . ?
 C17 C18 H18 119.9 . . ?
 C19 C18 C17 120.14(19) . . ?
 C19 C18 H18 119.9 . . ?
 C18 C19 H19 119.8 . . ?
 C18 C19 C20 120.33(19) . . ?
 C20 C19 H19 119.8 . . ?
 C15 C20 H20 119.7 . . ?
 C19 C20 C15 120.69(18) . . ?
 C19 C20 H20 119.7 . . ?

loop_
  _refln_index_h
  _refln_index_k
  _refln_index_l
  _refln_F_squared_meas
  _refln_F_squared_sigma
 0 0 -2 1047.03 12.09
 0 0 2 1029.45 12.18
 0 0 -2 1042.8 13.52
 0 0 -2 1014.07 13.39
 0 0 3 73.97 3.33
 0 0 -3 74.68 3.35
 0 0 -3 71.92 3.29
 0 0 -3 66.88 3.46
 0 0 -3 70.34 2.59
 0 0 -4 261.23 6.04
 0 0 -4 273.36 7.6
 0 0 4 262.98 7.6
 0 0 -4 273.87 8.35
 0 0 -4 283.24 7.63
 0 0 -5 194.57 5.53
 0 0 5 197.11 7.26
 0 0 -5 199.14 7.08
 0 0 -5 203.33 7.16
 0 0 -5 191.71 7.79
 0 0 5 200.32 6.26
 0 0 6 384.42 9.73
 0 0 -6 384.97 12.16
 0 0 -6 383.42 8.68
 0 0 6 372.98 11.16
 0 0 -7 645.21 13.27
 0 0 -7 617.13 12.3
 0 0 7 646.71 13.96
 0 0 -7 673.47 17.69
 0 0 -8 195.22 7.34
 0 0 8 197.05 7.82
 0 0 -8 189.8 9.95
 0 0 -8 195.88 6.76
 0 0 9 5.2 1.69
 0 0 -9 8.54 3.16
 0 0 10 102.2 6.31
 0 0 -10 104.65 8.54
 0 0 -11 199.8 12.66
 0 0 -12 62.3 7.83
 0 0 -13 100.12 10.19
 0 1 -13 2.07 3.08
 0 1 -12 0.47 2.73
 0 1 -11 10.75 3.51
 0 1 -10 20.68 2.71
 0 -1 10 20.48 2.5
 0 1 -9 12.2 2.22
 0 -1 9 12.36 2.02
 0 1 -9 11.28 1.76
 0 1 -9 13.08 3.1
 0 1 -8 73.18 4.54
 0 1 -8 70.64 3.75
 0 -1 8 71.88 4.11
 0 1 -8 67.79 5.97
 0 1 -7 37.9 3.17
 0 -1 7 33.56 2.67
 0 -1 7 32.53 3.68
 0 1 -7 31.88 2.35
 0 -1 6 719.83 12.18
 0 -1 6 682.39 15.73
 0 1 -6 710.08 11.45
 0 1 -6 732.44 14.76
 0 1 -6 731.85 13.9
 0 1 -5 2484.32 31.88
 0 -1 5 2403.29 32.2
 0 1 -5 2360.16 30.07
 0 1 -5 2392.65 29.63
 0 1 -4 6266.78 64.51
 0 1 -4 6368.58 64.18
 0 -1 4 6385.12 66.6
 0 1 -3 8558.12 83.29
 0 -1 3 8559.7 83.01
 0 -1 3 8341.07 83.24
 0 1 -3 8547.48 82.53
 0 -1 2 1835.9 21.26
 0 -1 2 1858.71 20.86
 0 1 -2 1857.85 20.94
 0 1 -2 1836.46 21
 0 1 -2 1879.23 18.9
 0 -1 -2 2533.38 29.07
 0 -1 -2 2401.48 28.44
 0 1 2 2485.13 29.25
 0 1 2 2508.94 26.81
 0 -1 -2 2437.59 26.66
 0 1 2 2444.81 28.11
 0 -1 -3 4354.63 46.29
 0 1 3 4375.4 46.38
 0 1 3 4455.95 47.48
 0 -1 -3 4337.68 48.16
 0 1 3 4368.74 49.28
 0 -1 -3 4425.09 41.42
 0 -1 -3 4424.14 49.01
 0 1 4 1770.16 24.4
 0 -1 -4 1726.16 19.09
 0 -1 -4 1822.03 24.27
 0 1 4 1737.43 24.01
 0 -1 -4 1741.84 25.48
 0 -1 -4 1788.46 26.5
 0 -1 -5 277.46 8.54
 0 -1 -5 276.52 5.74
 0 1 5 268.67 8.43
 0 -1 -5 266.15 9.72
 0 1 6 11.04 2.1
 0 -1 -6 13.76 2.92
 0 1 7 3.41 1.53
 0 -1 -7 2.64 2.27
 0 -1 -8 44.58 4.97
 0 1 8 45.19 4.22
 0 -1 -9 545.71 18.93
 0 1 9 545.66 15.7
 0 1 10 847.75 20.98
 0 -1 -10 825.67 25.01
 0 -1 -11 510.49 20.5
 0 -1 -12 135.7 11.29
 0 2 -13 2.06 3.23
 0 2 -12 -1.39 2.9
 0 2 -12 2.72 2.08
 0 2 -11 -0.69 2.97
 0 2 -11 0.57 1.41
 0 -2 10 305.95 8.06
 0 2 -10 308.65 14.34
 0 2 -10 303 10.91
 0 2 -9 427.52 12.57
 0 -2 9 419.16 9.23
 0 2 -9 416.67 8.19
 0 2 -8 271.49 9.53
 0 2 -8 256.58 5.75
 0 -2 8 253.14 10.59
 0 -2 8 260.81 6.66
 0 -2 7 1639.47 19.98
 0 2 -7 1663.07 25.82
 0 2 -7 1593.56 18.36
 0 2 -7 1602.21 24.4
 0 -2 7 1613.95 27.83
 0 2 -6 3656.19 44.07
 0 2 -6 3524.44 41.5
 0 -2 6 3523.54 45.48
 0 2 -6 3680.51 35.13
 0 2 -5 3254.83 39.74
 0 2 -5 3354.99 36.64
 0 -2 5 3353.84 40.88
 0 -2 4 3232.34 37.28
 0 -2 4 3185.69 30.43
 0 2 -4 3146.75 37.35
 0 2 -4 3191.01 33.1
 0 -2 3 315.85 4.59
 0 -2 3 315.91 7.15
 0 2 -3 318.23 4.77
 0 2 -3 312.25 7.56
 0 2 -3 325.14 7.17
 0 2 -2 383.58 7.86
 0 2 -2 384.06 5.81
 0 -2 2 377.61 6.7
 0 2 -2 379.07 6.74
 0 -2 2 385.05 5.94
 0 -2 1 288.79 4.46
 0 2 -1 287.64 5.63
 0 -2 1 293.14 4.38
 0 2 -1 300.78 6.02
 0 -2 1 295.87 5.8
 0 2 0 1360.16 15.28
 0 2 0 1309.02 17.24
 0 -2 0 1349.44 16.24
 0 2 0 1276.16 16.27
 0 -2 0 1326.11 17.31
 0 -2 -1 17.35 1.73
 0 2 1 19.94 0.94
 0 -2 -1 18.98 1.09
 0 2 1 17.49 1.64
 0 2 1 20.14 1.94
 0 -2 -1 17.58 1.7
 0 2 2 223.56 6.99
 0 -2 -2 224.28 6.68
 0 -2 -2 219.97 5.14
 0 -2 -2 217.98 6.73
 0 2 2 224.73 6.81
 0 2 3 1720.07 26.22
 0 -2 -3 1757.18 25.8
 0 -2 -3 1815.13 22.67
 0 2 3 1779.29 25.44
 0 -2 -4 5.28 1.33
 0 2 4 3.02 1.26
 0 -2 -4 5.28 2.23
 0 -2 -5 1137.25 22.49
 0 2 5 1111.65 20.95
 0 2 6 1855.77 29.97
 0 -2 -6 1743.45 31.53
 0 2 7 1262.57 24.88
 0 -2 -7 1250.23 27.23
 0 -2 -8 702.54 20.77
 0 2 8 714.95 18.82
 0 -2 -9 739.45 22.74
 0 2 9 716.03 19.73
 0 2 10 607.53 18.92
 0 -2 -10 601.27 21.5
 0 -2 -11 232.65 14.23
 0 -2 -12 4.94 3.58
 0 3 -13 129.03 10.99
 0 3 -12 12.18 3.78
 0 3 -12 13.78 3.03
 0 3 -11 197.84 9.68
 0 3 -10 929.61 21.28
 0 3 -9 774.91 18.49
 0 -3 9 748.17 9.62
 0 -3 9 782.54 9.9
 0 -3 9 730.02 19.76
 0 -3 8 577.67 7.59
 0 3 -8 588.75 15.27
 0 -3 8 587.47 7.83
 0 -3 8 573.23 16.25
 0 -3 7 489.33 13.96
 0 -3 7 505.55 6.62
 0 3 -7 529.88 13.86
 0 -3 7 513.89 6.8
 0 -3 6 926.68 18.48
 0 3 -6 950.06 18.55
 0 3 -5 145.67 6.47
 0 -3 5 156.26 6.33
 0 -3 5 159.47 3.15
 0 3 -4 31.59 2.47
 0 -3 4 27.64 1.43
 0 -3 4 25.4 2.37
 0 3 -4 27.05 2.81
 0 3 -4 28.57 1.46
 0 -3 3 3524.15 36.19
 0 -3 3 3537.18 38.15
 0 -3 3 3511.76 35.3
 0 3 -3 3502.78 36.04
 0 3 -3 3504.47 40.96
 0 -3 2 378.55 6.6
 0 3 -2 366.18 8.49
 0 3 -2 384.31 6.69
 0 -3 2 365.42 7.5
 0 3 -2 371.72 7.4
 0 -3 1 511.96 9.93
 0 3 -1 512.09 9.48
 0 3 -1 510.75 9.74
 0 -3 1 485.88 8.18
 0 -3 0 65.51 3.14
 0 3 0 65.13 3.6
 0 3 0 64.97 2.76
 0 -3 -1 621.34 8.34
 0 3 1 636.11 12.07
 0 -3 -1 623.22 12.24
 0 3 1 632.69 13.05
 0 3 2 146.76 6.29
 0 -3 -2 140.92 4.14
 0 -3 -2 145.05 5.9
 0 3 2 140.23 6.2
 0 -3 -2 143.43 6.04
 0 -3 -3 933.16 18.19
 0 -3 -3 942.69 14.57
 0 3 3 917.83 18.36
 0 -3 -4 2161.67 33.17
 0 3 4 2156.09 33.06
 0 -3 -4 2231.75 28.75
 0 -3 -5 3818.44 51.12
 0 3 5 3716.8 50.3
 0 -3 -6 2417.14 39.78
 0 3 6 2451.67 38.61
 0 -3 -7 712.01 20.62
 0 3 7 712.61 19.41
 0 3 8 296.37 12.66
 0 -3 -8 290.05 13.73
 0 3 9 7.29 2.81
 0 -3 -9 3.94 3.03
 0 3 10 39.86 5.4
 0 -3 -10 35.92 5.87
 0 -3 -11 9.6 3.64
 0 4 -13 86.6 7.22
 0 4 -13 102.8 9.78
 0 4 -12 88.46 7.13
 0 4 -11 84.82 6.79
 0 4 -10 548.59 16.82
 0 -4 9 346.34 13.3
 0 4 -9 407.18 13.67
 0 -4 8 1.02 1.65
 0 4 -8 1.27 1.65
 0 -4 7 55.73 4.67
 0 4 -7 62.76 4.98
 0 -4 6 248.18 8.9
 0 4 -6 271.56 9.78
 0 -4 6 264.76 4.72
 0 4 -5 270.68 8.16
 0 -4 5 242.97 7.97
 0 -4 5 254.88 5.46
 0 4 -5 259.4 5.37
 0 4 -5 258.32 9.12
 0 4 -4 860.15 16.94
 0 -4 4 857.57 14.63
 0 4 -4 854.75 12.68
 0 4 -4 889.08 14.69
 0 -4 4 862.96 12.9
 0 4 -3 438.03 8.57
 0 4 -3 422.64 8.82
 0 -4 3 419.77 8.92
 0 4 -3 419.96 10.6
 0 -4 3 426.04 8.43
 0 -4 2 5.7 1.22
 0 -4 2 6.22 0.85
 0 -4 1 1076.16 17.87
 0 4 -1 1043.34 17.52
 0 -4 1 1046.57 15.44
 0 4 -1 1050.94 16.5
 0 4 0 2707.87 31.24
 0 4 0 2730.37 35.42
 0 -4 0 2739.48 33.19
 0 4 0 2710.86 33.22
 0 4 1 6226.07 61.37
 0 4 1 6278.64 67.07
 0 -4 -1 6281.33 58.84
 0 4 1 6220.38 69.57
 0 -4 -1 6224.48 67.29
 0 -4 -1 6345.8 67.74
 0 -4 -2 1765.83 27.04
 0 4 2 1774.35 19.38
 0 4 2 1760.2 28.65
 0 -4 -2 1821.23 21.04
 0 4 2 1778.13 19.42
 0 -4 -3 3186.76 42.93
 0 4 3 3177.08 44.42
 0 -4 -3 3247.67 36.3
 0 -4 -4 1268.02 24.59
 0 -4 -4 1314.74 19.79
 0 4 4 1289.85 25.45
 0 4 5 1337.47 26.88
 0 -4 -5 1281.75 26.66
 0 4 6 159.74 8.99
 0 -4 -6 155.25 9.15
 0 -4 -7 147.58 9.52
 0 4 7 152.28 9.37
 0 -4 -8 171.99 10.92
 0 4 8 182.22 10.69
 0 4 9 88.46 7.87
 0 -4 -9 91.01 8.48
 0 -4 -10 1.23 3.09
 0 4 10 0.99 2.63
 0 4 11 4.02 3.32
 0 -4 -11 -6.39 4.06
 0 5 -14 99.71 8.31
 0 5 -13 53.9 6.18
 0 5 -12 108.82 8.23
 0 5 -11 44.77 5.27
 0 5 -10 -0.49 2.26
 0 -5 9 146.74 8.47
 0 5 -9 150.31 8.71
 0 5 -8 53.25 4.95
 0 -5 8 48.16 4.65
 0 -5 7 174.52 7.98
 0 5 -7 176.82 8.75
 0 -5 6 14.92 0.91
 0 -5 6 17.4 1.54
 0 5 -6 14.89 1.36
 0 5 -6 18.59 3.06
 0 -5 6 11.92 2.09
 0 -5 5 655.35 13.67
 0 5 -5 658.62 11.37
 0 -5 5 652.36 11.74
 0 -5 5 649.1 10.74
 0 5 -5 644.08 15.93
 0 5 -5 700.31 13.83
 0 -5 4 1107.23 17.72
 0 -5 4 1189.26 17.26
 0 5 -4 1201.46 21.59
 0 -5 4 1126.87 17.51
 0 5 -4 1148.6 17.58
 0 5 -3 512.38 11.31
 0 -5 3 502.75 9.25
 0 5 -3 491.29 12.44
 0 -5 3 504.64 11.51
 0 5 -2 1849.77 27.09
 0 -5 2 1898.86 20.74
 0 5 -2 1874.28 27.03
 0 5 -1 3593.32 44.47
 0 5 -1 3573.1 41.81
 0 -5 1 3491.44 40.8
 0 5 0 5952.73 67.54
 0 5 0 5911.51 61.67
 0 5 0 5883.26 64.27
 0 -5 0 5844.03 64.59
 0 5 1 2315.52 32.45
 0 5 1 2316.42 27.45
 0 5 1 2277.33 34.77
 0 -5 -2 672.51 10.22
 0 -5 -2 655.71 15.87
 0 5 2 648.49 16.94
 0 5 2 659.56 10.04
 0 5 2 663.82 10.24
 0 -5 -3 24.45 3.35
 0 5 3 29 3.77
 0 -5 -3 20.42 1.83
 0 -5 -4 68.87 5.56
 0 -5 -4 72.66 3.92
 0 5 4 76.71 6.24
 0 5 5 216 10.89
 0 -5 -5 210.01 10.44
 0 5 6 149.89 9.49
 0 -5 -6 142.08 9.11
 0 5 7 200.31 11.49
 0 -5 -7 198.82 11.51
 0 -5 -8 85.22 8.15
 0 5 8 81.04 7.75
 0 -5 -9 39.15 5.61
 0 5 9 40.87 5.77
 0 5 10 194.37 12.76
 0 -5 -10 183.31 13.14
 0 6 -15 96.14 9.19
 0 6 -14 56.03 6.83
 0 6 -13 15.41 3.84
 0 6 -12 90.68 7.82
 0 6 -11 89.02 7.54
 0 6 -10 -3.52 2.85
 0 6 -9 49.22 5.15
 0 -6 9 43.07 4.7
 0 -6 8 47.28 4.67
 0 6 -8 48.13 5.27
 0 -6 7 180.62 8.22
 0 6 -7 185.02 9.4
 0 6 -6 917.17 14.78
 0 -6 6 906.47 13.9
 0 -6 6 881.56 17.82
 0 6 -6 894.67 20.79
 0 6 -5 1618.03 28.75
 0 -6 5 1659.16 23.03
 0 6 -5 1632.35 23.45
 0 -6 5 1616.18 24.12
 0 6 -4 2540.54 37.18
 0 6 -4 2563.35 33.35
 0 -6 4 2502.12 32.85
 0 -6 4 2478.36 30.76
 0 6 -3 1810.27 28.72
 0 -6 3 1810.64 21.91
 0 6 -3 1804.14 27.44
 0 6 -2 462.18 12.79
 0 -6 2 487.43 7.28
 0 6 -2 472.88 12.35
 0 6 -1 927.96 17.88
 0 6 -1 933.06 17.52
 0 -6 1 934.69 17.26
 0 6 -1 896.78 19.43
 0 6 0 350.47 9.28
 0 6 0 340.75 11.91
 0 6 1 45.04 3
 0 -6 -1 48.87 1.5
 0 6 1 49.41 4.8
 0 6 2 694.71 11.31
 0 6 2 693.56 18.99
 0 -6 -2 697.58 10.24
 0 6 2 697.95 11.64
 0 -6 -3 1295.32 17.97
 0 6 3 1280.5 27.96
 0 -6 -3 1265.22 25.91
 0 6 4 157.1 9.65
 0 -6 -4 160.92 5.94
 0 6 5 9.66 3.02
 0 -6 -5 13.18 3.44
 0 6 6 179.85 11.11
 0 -6 -6 168.49 10.53
 0 -6 -7 60.6 7.06
 0 6 7 66.51 7.26
 0 -6 -8 282.02 14.96
 0 6 8 302.21 15.71
 0 -6 -9 473.12 20.61
 0 6 9 463.19 20.46
 0 6 10 402.67 19.62
 0 7 -14 82.09 8.46
 0 7 -13 30.9 5.4
 0 7 -12 3.43 2.95
 0 7 -11 148.91 10.09
 0 7 -10 273.28 13.21
 0 -7 9 245.23 10.91
 0 7 -9 262.05 12.48
 0 -7 8 191.2 8.99
 0 7 -8 199.96 10.54
 0 7 -7 447.73 10.21
 0 -7 7 456.43 9.14
 0 7 -7 448.36 15.4
 0 -7 7 452.45 13
 0 7 -6 1167.87 25.17
 0 -7 6 1131.56 20.71
 0 -7 6 1200.36 19.22
 0 7 -6 1128.44 19.58
 0 7 -5 945.45 21.62
 0 -7 5 924.11 17.69
 0 -7 5 926.33 16.6
 0 7 -5 920.26 17.99
 0 7 -4 479.97 12.95
 0 -7 4 476.58 9.94
 0 7 -4 474.69 14.26
 0 -7 4 489.38 12.79
 0 7 -3 11.22 2.47
 0 -7 3 7.02 1.04
 0 7 -3 8.12 2.1
 0 7 -2 184.4 8.58
 0 7 -2 190.03 8.13
 0 7 -1 200.2 9.35
 0 7 -1 191.8 7.65
 0 7 0 165.92 8.92
 0 7 0 175.14 6.91
 0 7 1 88.64 4.57
 0 7 1 88.9 6.84
 0 7 2 182.04 5.76
 0 7 2 183.13 5.59
 0 7 2 172.04 10
 0 7 3 7.22 3.04
 0 7 4 217.6 12.03
 0 -7 -4 202.93 11
 0 7 5 1070.58 28.88
 0 -7 -5 1017.26 26.67
 0 7 6 988.06 28.56
 0 7 7 409.56 18.75
 0 7 8 235.21 14.83
 0 7 9 397.72 19.97
 0 8 -13 64.27 7.51
 0 8 -12 0.23 2.66
 0 8 -11 115.95 9.26
 0 8 -10 300.5 14.48
 0 8 -9 296.52 13.89
 0 8 -8 81.03 4.18
 0 8 -8 80.64 6.96
 0 -8 7 11.1 2.21
 0 8 -7 14.05 3.19
 0 8 -7 9.69 1.84
 0 -8 6 89.31 5.3
 0 8 -6 101.83 7.45
 0 -8 6 98.69 5.28
 0 8 -6 90.81 5.49
 0 -8 5 21.91 2.21
 0 8 -5 23.84 3.06
 0 8 -5 30.18 4.33
 0 8 -4 51.57 5.02
 0 8 -4 47.98 4.38
 0 8 -3 550.88 15.86
 0 8 -3 544.63 15.59
 0 8 -2 275.87 10.31
 0 8 -2 274.48 11.51
 0 8 -1 0.02 2.81
 0 8 -1 4.26 1.52
 0 8 0 246.69 8.91
 0 8 0 233.02 11.56
 0 8 1 502.1 17.68
 0 8 1 502.29 12.3
 0 8 1 497.34 11.58
 0 8 2 494.38 18.17
 0 8 2 487.31 10.71
 0 8 2 511.93 10.54
 0 8 3 740.31 23.2
 0 8 4 815.94 25.59
 0 8 5 844.91 27.04
 0 8 6 610.17 23.54
 0 -8 -6 587.26 21.7
 0 -8 -7 62.16 7.46
 0 8 7 61.66 8.03
 0 8 8 24.54 5.82
 0 -8 -8 22.28 5.15
 0 9 -13 8.59 2.97
 0 9 -12 -0.05 3.05
 0 9 -11 54.77 6.89
 0 9 -10 79.97 7.89
 0 9 -9 91.05 7.98
 0 9 -8 -2.52 3.34
 0 9 -7 -1.53 2.93
 0 9 -7 0.52 1.56
 0 9 -6 -1.13 2.14
 0 9 -6 0.45 1.73
 0 9 -5 2.43 2.17
 0 9 -5 1.78 1.69
 0 9 -4 88.89 6.73
 0 9 -4 81.7 6.23
 0 9 -3 36.41 4.22
 0 9 -3 43.18 4.94
 0 9 -2 33.74 3.99
 0 9 -2 28.45 4.16
 0 9 -1 651.76 20.14
 0 9 -1 630.54 16.44
 0 9 0 1207.36 29.28
 0 9 0 1220.51 23
 0 9 1 1120.9 19.66
 0 9 1 1127.08 20.3
 0 9 1 1113.39 28.89
 0 9 2 665.41 22.61
 0 9 3 171.36 11.72
 0 9 4 238.99 14.42
 0 9 5 70.16 8.15
 0 9 6 5.86 3.19
 0 10 -12 18.82 4.93
 0 10 -11 40.81 6.28
 0 10 -10 206.9 12.89
 0 10 -9 14.32 3.64
 0 10 -8 44.58 5.67
 0 10 -7 1.55 1.42
 0 10 -7 -2.27 3.5
 0 10 -6 135.5 8.06
 0 10 -6 137.8 9.22
 0 10 -5 225.04 10.7
 0 10 -5 211.5 11.16
 0 10 -4 227.16 11.25
 0 10 -4 229.26 11.41
 0 10 -3 465.66 15.84
 0 10 -3 460.97 16.84
 0 10 -2 433.61 16.81
 0 10 -2 428.73 14.54
 0 10 -1 725.79 18.62
 0 10 -1 713.86 22.79
 0 10 0 390.57 17.09
 0 10 0 365.18 12.1
 0 10 0 377.97 11.81
 0 10 1 286.8 15.18
 0 10 2 5.54 2.97
 0 10 3 13.38 4.08
 0 10 4 18.67 4.83
 0 11 -11 97.74 9.62
 0 11 -10 143.38 11.31
 0 11 -9 48 6.54
 0 11 -8 33.49 5.49
 0 11 -7 48.36 5.12
 0 11 -7 44.33 6.01
 0 11 -6 157.21 10.56
 0 11 -6 150.79 9.24
 0 11 -5 684.89 21.56
 0 11 -5 649.56 20.36
 0 11 -4 203.46 11.13
 0 11 -4 183.9 10.94
 0 11 -3 147.13 9.22
 0 11 -3 142.85 9.9
 0 11 -2 39.2 4.81
 0 11 -2 43.72 6.06
 0 11 -1 51.18 6.67
 0 11 -1 49.96 5.05
 0 11 0 17.49 4.31
 0 11 1 5.61 2.92
 0 11 2 137.28 11.5
 0 11 3 98.17 10.03
 0 12 -9 78.39 8.53
 0 12 -8 29.2 5.37
 0 12 -7 15.29 4.26
 0 12 -6 172.96 11.27
 0 12 -6 165.14 10.39
 0 12 -5 108.79 8.97
 0 12 -5 126.26 9.49
 0 12 -4 30.72 5.14
 0 12 -4 28.76 4.64
 0 12 -3 -2.2 2.59
 0 12 -3 3.46 2.28
 0 12 -2 27.84 5.14
 0 12 -1 8.25 3.58
 0 12 0 5.79 3.23
 0 12 1 1.39 2.93
 0 13 -8 5.86 3.24
 0 13 -7 3.34 2.98
 0 13 -6 51.04 6.52
 0 13 -6 65.82 7.09
 0 13 -5 41.67 6.05
 0 13 -5 30.28 5.24
 0 13 -4 0.85 2.61
 0 13 -4 0.35 2.54
 0 13 -3 5.21 3.2
 0 13 -2 0.71 2.84
 0 14 -6 15.41 4.17
 0 14 -5 114.99 9.8
 0 14 -5 137.71 11.39
 -1 14 -4 144.11 11.91
 -1 14 -5 227.21 13.67
 -1 14 -5 224.68 14.23
 -1 14 -6 182.44 12.67
 -1 13 -1 109.07 10.43
 -1 13 -2 131.56 11.23
 -1 13 -3 166.74 12.15
 -1 13 -4 213.82 13.41
 -1 13 -4 211.03 12.44
 -1 13 -5 225.25 13.6
 -1 13 -5 237.12 13.48
 -1 13 -6 49.05 6.48
 -1 13 -7 2.01 2.53
 -1 12 1 139.12 11.66
 -1 12 0 244.29 14.93
 -1 12 -1 25.03 5.2
 -1 12 -2 92.88 8.68
 -1 12 -2 94.72 7.42
 -1 12 -3 45.18 5.57
 -1 12 -3 33.08 5.35
 -1 12 -4 53.81 6.5
 -1 12 -4 61.27 6.84
 -1 12 -5 22.12 4.32
 -1 12 -5 31.19 5.09
 -1 12 -6 11.36 3.58
 -1 12 -6 10.02 3.5
 -1 12 -7 82.54 8.22
 -1 12 -8 5.57 2.94
 -1 12 -9 28.46 5.39
 -1 11 3 -0.73 3.98
 -1 11 2 2.77 2.69
 -1 11 1 70.25 7.96
 -1 11 0 105.53 9.35
 -1 11 -1 61.54 7.11
 -1 11 -1 64.22 5.7
 -1 11 -2 4.07 3.02
 -1 11 -2 1.25 1.77
 -1 11 -3 4.89 2.29
 -1 11 -3 3.01 2.23
 -1 11 -4 13.91 3.21
 -1 11 -4 15.96 3.61
 -1 11 -5 18.35 3.65
 -1 11 -5 17.67 3.91
 -1 11 -6 -2.26 2.7
 -1 11 -6 -2.08 2.27
 -1 11 -7 3.36 2.58
 -1 11 -7 6.46 2.28
 -1 11 -8 96.63 8.82
 -1 11 -9 388.97 18.11
 -1 11 -10 421.2 19.33
 -1 10 5 38.7 6.57
 -1 10 4 14.44 4.12
 -1 10 3 -0.18 2.65
 -1 10 2 29.14 5.34
 -1 10 1 70.56 7.44
 -1 10 0 124.9 9.48
 -1 10 0 128.13 7.11
 -1 10 -1 129.96 9.33
 -1 10 -1 129.32 7.56
 -1 10 -2 13.43 2.83
 -1 10 -2 11.99 2.58
 -1 10 -3 7.68 2.59
 -1 10 -3 0.86 2.38
 -1 10 -4 -1.54 2.53
 -1 10 -4 -0.75 2.03
 -1 10 -5 432.01 16.16
 -1 10 -5 421.69 14.98
 1 -10 5 422.66 10.76
 -1 10 -6 201.14 11.42
 1 -10 6 199.96 8.07
 -1 10 -6 223.01 10.34
 -1 10 -7 306.56 14.44
 1 -10 7 293.81 10.83
 -1 10 -7 311.36 11.75
 1 -10 8 263.08 10.98
 -1 10 -8 278.43 14.22
 -1 10 -9 542.95 20.77
 1 -10 9 549.12 17.27
 -1 10 -10 526.86 21
 -1 10 -11 52.08 6.93
 -1 9 7 6.19 3.48
 -1 9 6 22.28 5.28
 -1 9 5 211.55 13.74
 -1 9 4 228.06 13.7
 -1 9 3 50.86 6.39
 -1 9 2 305.74 14.81
 -1 9 1 159.81 10.43
 -1 9 0 242.46 12.2
 -1 9 0 249.89 9.49
 -1 9 -1 19.14 2.93
 -1 9 -1 18.11 3.53
 1 -9 2 87.78 2.76
 -1 9 -2 91.59 7.19
 -1 9 -2 88.66 6.31
 -1 9 -3 407.15 14.44
 1 -9 3 407.98 8.51
 -1 9 -3 412.77 14.16
 -1 9 -4 232.19 10.48
 -1 9 -4 224.06 10.79
 1 -9 4 235.93 7.24
 1 -9 5 570.55 13.26
 -1 9 -5 586.89 18.29
 -1 9 -5 602.3 16.64
 -1 9 -6 453.8 16.41
 -1 9 -6 452.95 13.71
 1 -9 6 433.86 12.48
 1 -9 7 346.03 11.92
 -1 9 -7 353.93 15.04
 -1 9 -7 348.71 11.49
 1 -9 8 130.11 7.82
 -1 9 -8 130.75 9.46
 -1 9 -9 26.35 4.88
 1 -9 9 23.28 3.81
 1 -9 10 74.24 6.86
 -1 9 -10 76.41 7.74
 -1 9 -11 18.36 4.5
 -1 9 -12 130.07 10.57
 -1 8 8 28.37 5.96
 1 -8 -8 27.04 5.78
 -1 8 7 112.35 10.34
 1 -8 -7 87.3 8.98
 -1 8 6 312.35 16.45
 -1 8 5 887.52 27.03
 -1 8 4 422.51 17.7
 -1 8 3 115.4 8.9
 -1 8 2 8.18 2.83
 1 -8 -1 195.86 3.61
 -1 8 1 193.24 7.42
 -1 8 0 292.38 9.78
 -1 8 0 257.6 11.8
 -1 8 -1 186.56 9.57
 -1 8 -1 200.04 8.47
 1 -8 1 206.75 4.23
 -1 8 -2 53.77 5.1
 1 -8 2 56.36 2.7
 1 -8 2 59.51 4.16
 -1 8 -2 50.09 4.44
 -1 8 -3 422.35 13.65
 1 -8 3 421.15 9.2
 -1 8 -3 410.34 13.56
 1 -8 4 798.1 14.9
 -1 8 -4 813.71 18.9
 -1 8 -4 785.92 19.91
 1 -8 5 67.87 4.72
 -1 8 -5 70.96 5.13
 -1 8 -5 67.58 5.97
 1 -8 5 63.19 4.23
 1 -8 6 15.1 2.2
 -1 8 -6 14.62 3.54
 -1 8 -6 15.24 2.5
 1 -8 6 14.3 2.38
 -1 8 -7 3.28 1.5
 1 -8 7 0.01 1.55
 -1 8 -7 -0.69 2.38
 1 -8 8 1.59 1.71
 -1 8 -8 0.24 2.21
 1 -8 9 2.25 1.97
 -1 8 -9 0.38 2.58
 -1 8 -10 1.39 2.86
 1 -8 10 1.26 1.89
 -1 8 -11 3.76 2.84
 1 -8 11 4.87 2.78
 -1 8 -12 -0.89 2.87
 -1 8 -13 51.17 6.83
 -1 7 10 276.37 16.62
 -1 7 9 449.2 20.63
 -1 7 8 245.06 14.66
 1 -7 -7 209.4 13.12
 -1 7 7 227.58 13.6
 1 -7 -6 469.74 18.48
 -1 7 6 453.5 18.59
 -1 7 5 305.38 14.48
 1 -7 -5 344.87 15
 -1 7 4 167.99 10.26
 1 -7 -3 1.55 0.94
 -1 7 3 0.04 0.47
 -1 7 2 41.74 4.86
 1 -7 -2 44.18 2.35
 -1 7 1 151.25 8.61
 -1 7 1 165.51 6.33
 -1 7 0 179.37 7.18
 -1 7 0 172.65 8.82
 1 -7 1 601.38 13.79
 -1 7 -1 590.16 16.28
 -1 7 -1 579.19 14.21
 1 -7 1 607.94 9.29
 -1 7 -2 34.41 3.81
 1 -7 2 32.53 2.14
 -1 7 -2 33.26 3.58
 1 -7 2 31.28 2.78
 -1 7 -3 83.9 5.55
 -1 7 -3 88.06 5.82
 1 -7 3 81.06 3.77
 1 -7 3 84.49 3.95
 -1 7 -4 152.51 7.08
 1 -7 4 154.4 6.04
 -1 7 -4 161.73 8.21
 1 -7 5 35.97 3.38
 -1 7 -5 39.55 4.24
 1 -7 5 39.13 3.36
 -1 7 -5 40.79 3.55
 1 -7 6 9.9 1.86
 1 -7 6 9.55 1.98
 1 -7 6 10.9 1.61
 -1 7 -6 8.02 1.59
 -1 7 -6 6.69 2.06
 -1 7 -7 20.4 3.47
 1 -7 7 22.94 1.59
 1 -7 7 23.02 3.32
 -1 7 -7 23.45 2.43
 1 -7 7 21.75 2.43
 1 -7 8 17.12 3.06
 -1 7 -8 14.6 3.41
 -1 7 -9 220.29 11.57
 1 -7 9 202.06 10.64
 1 -7 10 174.57 10.59
 -1 7 -10 180.08 10.82
 1 -7 11 103 8.61
 -1 7 -11 97.6 8.45
 -1 7 -12 206.77 12.4
 -1 7 -13 247.52 14.05
 -1 7 -14 354.41 17.41
 -1 6 11 378.44 19.11
 1 -6 -10 462.71 21.7
 -1 6 10 477.69 21.07
 1 -6 -9 386.31 18.91
 -1 6 9 405.81 18.39
 -1 6 8 55.74 6.67
 1 -6 -8 52.71 6.69
 -1 6 7 2.31 2.48
 1 -6 -7 3.48 2.83
 -1 6 6 0.99 3.2
 -1 6 5 -8.78 4.17
 1 -6 -4 6.03 1.37
 1 -6 -4 5.07 2.28
 1 -6 -3 23.65 2.09
 -1 6 3 21.63 3.34
 -1 6 3 25.79 1.21
 -1 6 2 4.2 2.1
 1 -6 -2 2.1 0.7
 -1 6 1 5.49 2
 -1 6 1 3.05 1.1
 -1 6 0 727.65 17.67
 1 -6 0 742.09 15.51
 -1 6 0 737.42 14.64
 -1 6 -1 212.19 7.64
 -1 6 -1 201 8.45
 1 -6 1 204.53 6.95
 -1 6 -2 57.61 4.3
 1 -6 2 66.43 3.1
 1 -6 2 62.52 3.33
 -1 6 -2 57.28 4.25
 -1 6 -3 128.86 6.07
 1 -6 3 129.8 4
 1 -6 3 135.41 5.1
 1 -6 3 141.53 6.55
 -1 6 -3 133.55 6.69
 -1 6 -4 476.79 11.72
 1 -6 4 481.67 11.13
 1 -6 4 479.49 11.92
 -1 6 -4 463.67 13.6
 -1 6 -5 78.17 4.31
 -1 6 -5 75.84 5.66
 1 -6 5 74.24 4.68
 1 -6 5 74.46 4.29
 1 -6 6 281.09 9.94
 1 -6 6 288.75 8.24
 -1 6 -6 288.03 11.34
 -1 6 -6 274.14 7.89
 1 -6 6 288.29 6.24
 1 -6 7 30.88 3.78
 1 -6 7 29.83 2.42
 -1 6 -7 28.14 3.66
 -1 6 -8 832.31 21.49
 1 -6 8 807.86 20.63
 1 -6 9 568.88 18.1
 -1 6 -9 594.54 18.61
 1 -6 10 630.85 20.48
 -1 6 -10 657.65 20.14
 1 -6 11 301.41 14.66
 -1 6 -11 323.48 14.49
 -1 6 -12 86.72 7.87
 -1 6 -13 125.98 9.66
 -1 5 11 213.99 13.66
 -1 5 10 127.19 10.07
 1 -5 -10 118.57 10.59
 -1 5 9 3.75 2.33
 1 -5 -9 4.28 3.65
 1 -5 -8 357.73 16.17
 -1 5 8 340.86 15.09
 -1 5 7 116.64 8.47
 1 -5 -7 131.81 9.27
 1 -5 -6 29.15 4.57
 -1 5 6 23.02 3.82
 -1 5 5 15.04 3.24
 1 -5 -5 12.58 3.02
 1 -5 -4 92.96 4.54
 -1 5 4 90.09 6.52
 1 -5 -3 139.22 4.96
 1 -5 -3 131.99 7.26
 -1 5 3 128.16 7.38
 -1 5 2 462.96 13.69
 1 -5 -1 381.63 10.61
 -1 5 1 379.89 11.79
 -1 5 1 369.55 8.45
 1 -5 0 1987.56 26.99
 -1 5 0 1908.05 29.53
 -1 5 0 1952.7 28.89
 -1 5 0 1924.53 25.84
 1 -5 0 1971.38 26.45
 1 -5 1 1024.96 17.94
 1 -5 1 1021.84 19.09
 -1 5 -1 1016.59 18.81
 -1 5 -1 1030.49 17.58
 1 -5 2 335.36 9.58
 1 -5 2 331.27 7.5
 -1 5 -2 335.91 9.4
 -1 5 -2 327.21 9.55
 1 -5 2 326.78 9.91
 1 -5 3 305.94 8.71
 -1 5 -3 304.47 8.54
 1 -5 3 299.16 5.2
 1 -5 3 299.82 7.79
 -1 5 -3 285.72 9.49
 1 -5 4 332.3 8.63
 1 -5 4 309.9 8.8
 -1 5 -4 317.55 8.32
 -1 5 -4 311.08 10.35
 1 -5 5 1007.15 16.16
 1 -5 5 965.29 18.55
 -1 5 -5 985.33 20.3
 -1 5 -5 993.36 15.96
 1 -5 6 95.18 4
 1 -5 6 82.74 5.44
 -1 5 -6 85.93 5.84
 1 -5 7 87.55 3.68
 1 -5 7 75.75 5.66
 -1 5 -7 77.07 5.78
 1 -5 8 713.28 19.26
 -1 5 -8 734.55 19.44
 1 -5 9 1028.78 25.17
 -1 5 -9 1107.59 24.97
 1 -5 10 188.76 11.1
 -1 5 -10 212.89 10.8
 1 -5 11 43.44 5.88
 -1 5 -11 46.94 5.54
 -1 5 -12 76.16 7.18
 -1 5 -13 -0.74 2.62
 1 -4 -11 27.46 5.95
 -1 4 11 18.49 4.33
 -1 4 10 6.22 2.68
 1 -4 -10 10.05 3.46
 1 -4 -9 18.22 4.27
 -1 4 9 21.71 3.79
 1 -4 -8 314.94 14.54
 -1 4 8 319.25 13.73
 1 -4 -7 40.94 5.12
 -1 4 7 43.81 4.85
 1 -4 -6 824.43 21.51
 -1 4 6 845.23 20.92
 1 -4 -5 1676.02 30.83
 -1 4 5 1700.1 30.37
 1 -4 -4 1628.42 28.72
 -1 4 4 1632.35 28.5
 1 -4 -4 1668.18 23.64
 -1 4 3 960.72 19.83
 1 -4 -3 969.05 15.24
 -1 4 2 1184.54 21.25
 1 -4 -2 1175.51 21.33
 -1 4 2 1220.3 21.69
 -1 4 1 2830.72 31.55
 -1 4 1 2825.64 37.3
 1 -4 -1 2933.34 37.79
 -1 4 1 2841.97 36.59
 1 -4 0 467.76 11.24
 1 -4 0 439.56 9.34
 -1 4 0 448.91 9.33
 -1 4 0 436.08 10.87
 1 -4 1 498.15 11.16
 -1 4 -1 489.13 10.53
 1 -4 1 484.25 10.73
 -1 4 -1 502.57 11.09
 -1 4 -2 141.51 5.74
 -1 4 -2 148.26 5.34
 1 -4 2 135.37 5.76
 1 -4 2 135.67 5.23
 1 -4 2 139.32 4.65
 1 -4 3 247.72 7.05
 -1 4 -3 254.12 8.25
 1 -4 3 251.74 8.55
 -1 4 -3 260.18 6.91
 1 -4 3 255.77 6.94
 1 -4 4 488.59 11.48
 -1 4 -4 511.03 9.86
 -1 4 -4 526.74 12.82
 1 -4 4 516.27 9.89
 1 -4 5 1316.11 17.54
 1 -4 5 1262.34 21.92
 -1 4 -5 1296.1 22.96
 1 -4 6 319.03 6.97
 -1 4 -6 302.2 10.52
 -1 4 -7 65.64 5.22
 1 -4 7 64.74 3
 1 -4 7 62.23 5.08
 1 -4 8 18.21 1.59
 -1 4 -8 15.32 2.89
 1 -4 8 14.78 2.93
 1 -4 9 288.29 12.76
 -1 4 -9 274.28 11.36
 -1 4 -10 79.21 6.32
 1 -4 10 71.6 7.06
 1 -4 11 31.09 5.21
 -1 4 -11 33.87 4.53
 -1 4 -12 160.58 9.69
 -1 4 -13 0.57 2.63
 1 -3 -12 237.53 15.36
 -1 3 11 13.98 3.41
 1 -3 -11 6.76 3.42
 -1 3 10 179 10.33
 1 -3 -10 171.94 11.81
 1 -3 -9 702.1 22.66
 -1 3 9 675.57 19.69
 1 -3 -8 442.49 16.75
 -1 3 8 427.84 14.77
 1 -3 -7 262.37 12.02
 -1 3 7 259.3 10.8
 -1 3 6 2093.79 33.81
 1 -3 -6 2101.4 36
 -1 3 5 4130.02 52.62
 1 -3 -5 4211.23 54.58
 1 -3 -4 3101.06 36.79
 1 -3 -4 3077.37 41.61
 -1 3 4 2995.69 40.42
 -1 3 3 5.72 1.58
 -1 3 3 5.64 1.72
 1 -3 -3 6.38 1.62
 1 -3 -3 3.26 1.86
 1 -3 -2 18.45 2.23
 1 -3 -2 15.78 1.11
 -1 3 2 19.13 2.34
 -1 3 2 19.65 2.34
 -1 3 1 119.55 5.02
 1 -3 -1 111.75 3.48
 1 -3 -1 113.2 4.97
 -1 3 1 117.21 4.96
 1 -3 0 4.11 1.16
 -1 3 0 2.25 1.1
 -1 3 -1 140.34 4.86
 -1 3 -1 148.39 4.98
 1 -3 1 147.12 5.04
 1 -3 1 146.86 4.91
 1 -3 2 679.91 11.3
 1 -3 2 673.1 12.88
 -1 3 -2 688.35 11.31
 -1 3 -2 704.61 12.72
 1 -3 2 659.5 11.3
 1 -3 3 160.23 6.17
 -1 3 -3 147.58 5.79
 1 -3 3 141.23 4.32
 -1 3 -3 148.6 4.56
 1 -3 3 151.89 5.42
 1 -3 4 1958.61 28.22
 1 -3 4 1890.1 22.42
 1 -3 4 1878.74 21.32
 -1 3 -4 1946.19 27.45
 -1 3 -4 1995.25 26.67
 1 -3 5 182.94 7.56
 1 -3 5 173.98 4.73
 1 -3 5 176.22 7.18
 -1 3 -5 173.08 7.18
 1 -3 6 276.24 9.79
 1 -3 6 262.2 6.18
 -1 3 -6 266.4 9.35
 1 -3 7 1.89 1.78
 1 -3 7 2.83 0.88
 -1 3 -7 0.51 1.62
 1 -3 8 77.22 3.52
 -1 3 -8 78.53 5.58
 1 -3 8 71.51 5.93
 1 -3 9 80.4 6.92
 -1 3 -9 89.55 6.13
 -1 3 -10 140.37 7.99
 1 -3 10 147.87 9.85
 -1 3 -11 53.75 5.21
 -1 3 -12 2.11 3.18
 -1 3 -13 102.49 10.08
 1 -2 -12 40.22 6.64
 1 -2 -11 409.68 18.74
 1 -2 -11 396.83 18
 -1 2 11 411.65 15.18
 -1 2 10 1507.31 30.19
 1 -2 -10 1543.79 35.08
 1 -2 -10 1500.36 35.41
 1 -2 -9 1432.59 32.19
 -1 2 9 1440.87 28.13
 1 -2 -8 1705.59 20.57
 1 -2 -8 1718.55 33.6
 -1 2 8 1746.06 30.18
 1 -2 -7 89.31 6.84
 1 -2 -7 76.17 2.84
 -1 2 7 80.18 5.39
 -1 2 6 205.52 8.23
 1 -2 -6 195.09 3.73
 1 -2 -6 196.91 4.25
 1 -2 -6 217.11 9.43
 -1 2 5 786.07 16.39
 1 -2 -5 821.36 18.35
 1 -2 -5 818.74 9.69
 1 -2 -5 805.96 9.3
 1 -2 -5 834.67 15.88
 1 -2 -5 807.72 18.01
 -1 2 4 388.61 10.13
 1 -2 -4 394.96 9.38
 1 -2 -4 389.35 11.09
 -1 2 4 376.74 11.14
 1 -2 -3 515.6 11.31
 1 -2 -3 505.99 11.84
 -1 2 3 523.83 11.24
 -1 2 3 520.25 12.04
 1 -2 -2 2416.64 29.68
 -1 2 2 2372.15 29.99
 1 -2 -2 2454.44 29.98
 1 -2 -1 118.14 3.06
 1 -2 -1 125.24 4.46
 -1 2 1 116.12 4.4
 -1 2 1 120.97 4.35
 -1 2 0 47.83 2.2
 1 -2 0 44.52 2.19
 -1 2 0 43.36 2.4
 1 -2 1 5147.33 50.83
 -1 2 -1 5157.84 50.83
 1 -2 1 5060.77 51.94
 -1 2 -1 5096.41 51.63
 1 -2 2 170.79 4.95
 -1 2 -2 167.91 4.33
 -1 2 -2 156.42 5.06
 1 -2 2 153.71 4.11
 1 -2 2 167.26 5.32
 1 -2 3 2161.29 27.75
 1 -2 3 2147.51 21.46
 1 -2 3 2126.71 23.77
 -1 2 -3 2111.53 27.01
 1 -2 3 2079.09 23.79
 1 -2 4 172.7 5.19
 -1 2 -4 175.41 6.24
 1 -2 4 194.75 6.73
 -1 2 -4 203.56 6.74
 -1 2 -4 166.81 3.39
 1 -2 4 184.63 6.65
 -1 2 -5 475.57 7.23
 1 -2 5 493.37 12.5
 -1 2 -5 511.21 11.71
 1 -2 5 471.01 10.26
 1 -2 5 491.59 12.12
 1 -2 6 133.07 6.48
 -1 2 -6 125.75 5.91
 1 -2 6 132.09 6.71
 -1 2 -6 120.63 3.53
 -1 2 -7 27.44 1.86
 -1 2 -7 30.64 3.25
 1 -2 7 27.53 3.5
 -1 2 -8 41.33 2.47
 1 -2 8 40.33 4.73
 -1 2 -8 38.29 3.73
 1 -2 9 488.02 16.82
 -1 2 -9 498.63 13.94
 1 -2 10 363.07 15.19
 -1 2 -10 367.31 16.13
 -1 2 -11 247.22 14
 -1 2 -12 191.14 13.12
 -1 2 -13 130.36 11.54
 1 -1 -13 257.41 15.92
 1 -1 -13 269.35 16.43
 1 -1 -12 414.13 19.21
 1 -1 -11 862.49 26.34
 -1 1 10 734.36 18.25
 1 -1 -10 701.57 22.44
 1 -1 -9 497.17 17.44
 -1 1 9 490.66 13.92
 1 -1 -9 475.55 10
 1 -1 -8 21.87 3.81
 1 -1 -8 19.88 1.9
 -1 1 8 21.52 2.95
 -1 1 7 386.89 10.98
 1 -1 -7 374.79 13.05
 1 -1 -7 382.89 8.19
 -1 1 6 616.98 13.29
 1 -1 -6 627.63 15.82
 1 -1 -6 581.49 10.14
 1 -1 -5 68.77 4.12
 1 -1 -5 55.57 2.63
 1 -1 -5 65.6 4.61
 -1 1 5 63.77 3.7
 1 -1 -4 19.17 2.39
 -1 1 4 19.18 2.01
 1 -1 -4 15.27 1.82
 1 -1 -3 24.36 2.29
 -1 1 3 24.47 2.31
 1 -1 -3 25.13 1.96
 1 -1 -3 25.21 1.25
 -1 1 3 28.59 2.07
 1 -1 -2 124.18 2.61
 -1 1 2 122.7 3.9
 1 -1 -2 119.78 3.9
 1 -1 -2 120.11 4.26
 -1 1 2 121.87 2.56
 -1 1 2 133.87 4.4
 1 -1 -1 290.21 5.73
 1 -1 1 3236.24 31.54
 1 -1 1 3187.33 32.4
 1 -1 1 3135.4 33.08
 1 -1 2 1028.42 14.45
 -1 1 -2 1004.05 12.05
 -1 1 -2 1039.85 14.1
 1 -1 2 1010.7 14.43
 1 -1 3 851.38 11.34
 1 -1 3 872.34 13.59
 -1 1 -3 842.08 11.37
 1 -1 3 880.13 13.99
 -1 1 -3 886.58 13.55
 -1 1 -3 890.02 14.42
 1 -1 3 905.05 14.57
 1 -1 4 876.55 15.7
 -1 1 -4 842.76 14.01
 1 -1 4 814.64 14.45
 -1 1 -4 801.3 11.87
 -1 1 -4 884.12 15.27
 1 -1 4 843.83 14.73
 1 -1 5 349.76 9.44
 -1 1 -5 352.24 7.52
 1 -1 5 357.36 10.38
 -1 1 -5 348.49 8.84
 1 -1 5 353.82 9.56
 -1 1 -6 768.02 13.03
 1 -1 6 742.76 17.34
 1 -1 6 787.18 15.9
 -1 1 -6 799.37 14.96
 -1 1 -7 2.87 1.39
 -1 1 -7 3.36 1.05
 1 -1 7 3.83 1.96
 -1 1 -8 239.92 7.57
 -1 1 -8 250.11 11.73
 1 -1 8 231.08 10.76
 -1 1 -9 521.04 18.26
 1 -1 9 535.24 14.17
 1 -1 9 488.79 16.76
 -1 1 -10 464.59 18.26
 1 -1 10 480.96 13.94
 -1 1 -11 87.52 8.71
 -1 1 -12 38.24 6.13
 1 0 -13 108.48 10.38
 1 0 -12 39.64 6.36
 1 0 -11 78.24 7.5
 1 0 -10 2.63 1.48
 -1 0 10 1.64 1.32
 1 0 -10 3.06 2.82
 -1 0 9 19.23 2.51
 1 0 -9 16.37 3.36
 1 0 -9 18.02 2.33
 1 0 -8 528.51 16.36
 1 0 -8 519.63 11.64
 -1 0 8 519.17 12.15
 1 0 -7 929.96 15.85
 -1 0 7 925.89 16.09
 1 0 -7 960.15 21.16
 1 0 -6 201.82 6.13
 1 0 -6 212.88 7.75
 1 0 -6 208.61 8.54
 -1 0 6 207.98 6.29
 1 0 -5 136.09 6.14
 1 0 -5 139.41 4.68
 -1 0 5 132.4 4.49
 1 0 -5 141.1 5.87
 1 0 -4 1855.51 24.59
 -1 0 4 1817.97 21.57
 1 0 -4 1854.86 25.12
 -1 0 3 4444.84 44.29
 1 0 -3 4570.84 44.33
 1 0 -3 4505.82 47.2
 1 0 -2 734.75 10.03
 1 0 -2 702.61 9.02
 -1 0 2 698.1 8.99
 1 0 1 900.58 11.61
 1 0 2 2732.73 29.77
 -1 0 -2 2838.68 30.73
 1 0 2 2776.48 30.79
 -1 0 -2 2701.71 29.82
 1 0 2 2831.14 29.6
 1 0 2 2776.17 31.64
 1 0 3 114.8 4.75
 -1 0 -3 115.1 4.03
 1 0 3 114 3.94
 1 0 3 107.66 4.5
 -1 0 -3 112.66 4.46
 1 0 4 251.47 7.97
 -1 0 -4 247.84 6.7
 -1 0 -4 240.91 8.27
 1 0 4 239 7.77
 1 0 4 241.71 6.58
 -1 0 -4 252.65 7.48
 1 0 5 296.45 9.42
 1 0 5 292.92 7.9
 -1 0 -5 288.18 7.9
 -1 0 -5 310.02 10.44
 1 0 6 14.89 1.93
 -1 0 -6 16.95 2.03
 1 0 6 18.39 2.88
 -1 0 -6 15.24 2.92
 1 0 7 21.8 3.16
 -1 0 -7 27.26 2.72
 -1 0 -7 31.46 3.99
 -1 0 -8 45.84 5.29
 1 0 8 38.08 4.47
 1 0 8 47.01 4.38
 1 0 9 306.65 11.48
 -1 0 -9 300.88 14.05
 -1 0 -10 399.55 17.25
 1 0 10 402.78 13.88
 -1 0 -11 12.65 4.04
 -1 0 -12 4.92 3.32
 1 1 -13 67.57 8.04
 1 1 -12 99.37 9.14
 1 1 -11 231.04 12.9
 1 1 -11 214.33 8.86
 -1 -1 10 17.64 2.07
 1 1 -10 15.38 2.59
 1 1 -10 9.66 2.98
 1 1 -9 57.67 4.3
 -1 -1 9 60.9 3.5
 1 1 -9 61.27 5.91
 1 1 -8 6.53 1.78
 1 1 -8 5.22 2.39
 -1 -1 8 4.59 1.18
 1 1 -7 270.13 8.38
 1 1 -7 259.91 8.73
 1 1 -7 267.27 10.47
 -1 -1 7 261.44 6.39
 1 1 -6 1309.94 20.43
 -1 -1 6 1338.33 16.64
 -1 -1 5 5445.36 51.85
 1 1 -5 5365.64 59.05
 1 1 -5 5374.36 57.45
 -1 -1 4 5694.75 52.93
 1 1 -4 5745.19 59.72
 1 1 -3 9850.21 91.7
 1 1 -3 9999 94.49
 -1 -1 2 194.3 4.05
 1 1 -2 186.86 3.91
 -1 -1 -1 170.42 4.67
 1 1 1 170.8 4.69
 1 1 1 172.64 4.91
 -1 -1 -1 161.96 4.85
 1 1 1 161.12 5.08
 1 1 1 169.98 3.96
 -1 -1 -2 79.83 3.77
 -1 -1 -2 74.89 3.54
 1 1 2 76.63 3.16
 1 1 2 77.4 3.95
 -1 -1 -2 83.09 3.26
 1 1 2 81.32 3.86
 -1 -1 -3 432.34 9.18
 -1 -1 -3 420.66 9.62
 1 1 3 428.97 9.43
 1 1 3 432.14 7.58
 1 1 3 416.22 10.63
 -1 -1 -3 432.94 10.65
 1 1 4 4.51 1.59
 -1 -1 -4 7.08 1.49
 1 1 4 7.87 1.59
 -1 -1 -4 6.31 1.93
 -1 -1 -4 8.68 1.6
 -1 -1 -5 220.91 7.69
 -1 -1 -5 216.34 9
 1 1 5 222.22 6.08
 1 1 5 228.08 8.27
 -1 -1 -6 66.37 5.52
 1 1 6 61 4.7
 -1 -1 -7 159.58 9.08
 1 1 7 158.37 7.89
 1 1 7 153.03 8.01
 -1 -1 -8 48.01 5.48
 1 1 8 43.48 4.74
 -1 -1 -9 196.25 11.37
 1 1 9 224.19 10.53
 1 1 10 124.3 8.19
 -1 -1 -10 135.54 10.23
 -1 -1 -11 33.51 5.65
 -1 -1 -12 16.31 5.22
 1 2 -14 30.26 5.65
 1 2 -13 -1.04 3.07
 1 2 -12 178.4 11.88
 1 2 -12 179.93 9.06
 1 2 -11 14.02 2.62
 1 2 -11 14.37 3.54
 1 2 -10 828.6 19.11
 -1 -2 10 832.19 11.8
 1 2 -10 835.47 23.22
 1 2 -9 1333.94 17.92
 1 2 -9 1343.09 24.5
 -1 -2 9 1359.84 16.22
 1 2 -8 1175.55 21.79
 -1 -2 8 1208.23 13.89
 1 2 -7 2948.3 36.92
 1 2 -7 3060.66 39.55
 1 2 -5 4200.32 48.42
 1 2 -5 4313.07 48.27
 1 2 -5 4217.81 41.16
 1 2 -4 1577.72 21.44
 1 2 -4 1570.27 17.21
 1 2 -3 93.75 3.55
 -1 -2 3 98.9 2.93
 1 2 -3 94.71 2.81
 1 2 -2 8.73 1.05
 -1 -2 2 8.96 1.14
 -1 -2 1 1247.27 16.74
 1 2 0 283.32 5.78
 -1 -2 0 284.58 5.4
 1 2 0 284.55 6.78
 -1 -2 0 270.33 6.9
 -1 -2 -1 552.13 11.07
 -1 -2 -1 578.31 8.65
 1 2 1 540.3 8.16
 1 2 1 572.8 10.86
 1 2 1 555.61 11.31
 -1 -2 -2 55.21 2.78
 1 2 2 59.8 3.94
 1 2 2 57.99 3.68
 -1 -2 -2 59.23 2.37
 -1 -2 -2 55.3 3.52
 1 2 2 60.56 2.84
 1 2 3 1.11 0.56
 -1 -2 -3 2.43 1.47
 1 2 3 0.23 1.55
 -1 -2 -3 2.71 1.27
 -1 -2 -3 0.99 1.04
 1 2 3 1.5 0.91
 -1 -2 -3 2.04 1.62
 1 2 3 0.61 0.89
 -1 -2 -4 1088.26 17.75
 -1 -2 -4 1053.06 20.63
 1 2 4 1043.92 13.33
 -1 -2 -4 1056.45 19.4
 1 2 4 1067.56 18.28
 1 2 5 402.84 7.28
 1 2 5 393.84 11.13
 -1 -2 -5 401.51 12.99
 1 2 6 697.41 16.6
 -1 -2 -6 708.87 18.96
 1 2 6 734.41 18.25
 1 2 7 166.89 8.83
 -1 -2 -7 160.4 9.42
 -1 -2 -8 62.73 6.36
 1 2 8 70.35 6.27
 1 2 9 87.29 7.12
 -1 -2 -9 79.73 7.69
 1 2 10 126.69 9
 -1 -2 -10 128.59 10.34
 -1 -2 -11 127.33 10.92
 1 3 -14 30.41 5.78
 1 3 -13 148.57 11.3
 1 3 -13 144.4 8.83
 1 3 -12 140.63 8.55
 1 3 -12 148.56 10.62
 1 3 -11 968.71 22.79
 1 3 -10 2314.71 37.17
 1 3 -9 2054.73 30.06
 1 3 -9 2106.09 34.11
 1 3 -8 1164.34 22.88
 1 3 -8 1199.76 19.4
 1 3 -7 36.53 2.57
 1 3 -7 35.48 3.69
 1 3 -6 16.76 2.53
 1 3 -5 13.48 2.27
 1 3 -5 10.98 0.97
 1 3 -5 8.44 1.54
 1 3 -4 157.49 3.43
 1 3 -4 153.49 3.95
 -1 -3 4 144.91 3.95
 1 3 -4 162.9 5.38
 1 3 -3 1791.61 21.21
 1 3 -3 1754 20.68
 1 3 -3 1790.23 21.27
 -1 -3 3 1754.92 21.55
 -1 -3 2 1084.4 16.06
 1 3 -2 1112.06 13.08
 -1 -3 1 15.89 1.84
 1 3 -1 18.15 1.68
 1 3 0 466 10.04
 1 3 0 464.22 8.59
 -1 -3 0 456.87 10.59
 -1 -3 -1 967.49 15.54
 1 3 1 996.12 12.16
 1 3 1 973.39 13.61
 1 3 1 957.18 17.11
 -1 -3 -2 476.34 12.04
 -1 -3 -2 483.05 8.86
 -1 -3 -2 466.37 11.19
 1 3 2 480.82 12.22
 1 3 2 488.62 8.9
 1 3 2 460.43 12.1
 1 3 3 1730.43 23.31
 1 3 3 1694.06 28.23
 -1 -3 -4 1707.08 19.51
 1 3 4 1653.28 29.31
 1 3 4 1656.15 24.58
 -1 -3 -5 1017.22 13.36
 1 3 5 1015.94 22.61
 -1 -3 -6 104.62 3.37
 1 3 6 99.27 7.04
 1 3 7 80.49 6.82
 1 3 8 84.86 7.25
 1 3 9 92.28 7.82
 -1 -3 -10 240.52 14.46
 1 3 10 249.83 13.4
 -1 -3 -11 94.73 9.49
 1 4 -14 570.9 19.32
 1 4 -14 600.61 23.81
 1 4 -13 286.56 13.11
 1 4 -13 277.58 15.29
 1 4 -12 384.23 14.93
 1 4 -11 573.63 17.76
 1 4 -10 583.79 17.43
 1 4 -9 75.56 5.99
 1 4 -9 74.03 4.07
 1 4 -8 173.84 5.56
 1 4 -8 160.73 8.34
 1 4 -7 1393.96 25.52
 1 4 -7 1360.38 17.59
 1 4 -6 748.67 17.15
 1 4 -5 86.6 5.36
 -1 -4 5 91.37 3.28
 1 4 -5 95.47 2.9
 -1 -4 4 4.58 1.07
 1 4 -4 3.39 0.82
 1 4 -4 3.64 1.12
 1 4 -4 4.62 1.66
 1 4 -3 100.53 3.2
 1 4 -3 94.33 3.36
 1 4 -3 93.02 4.12
 -1 -4 3 99.74 4.31
 1 4 -2 226.01 4.13
 1 4 -2 223.15 7.01
 -1 -4 2 232.36 7.29
 1 4 -2 221.47 5.83
 1 4 -1 563.48 12.63
 1 4 -1 549.23 11.14
 1 4 -1 569.46 10.2
 -1 -4 1 566.82 12.5
 1 4 0 5620.5 60.82
 -1 -4 0 5445.64 62.52
 1 4 0 5557.16 63.01
 1 4 0 5535.6 58.17
 1 4 0 5625.33 57.32
 1 4 1 3704.51 47.7
 1 4 1 3717.92 40.15
 1 4 1 3820.41 46.17
 -1 -4 -1 3700.86 43.69
 1 4 2 1256.55 22.96
 -1 -4 -2 1221.26 21.3
 1 4 2 1242.51 23.78
 -1 -4 -3 469.42 13.08
 1 4 3 458.8 14.39
 -1 -4 -4 314.89 8.67
 -1 -4 -4 300.93 11.23
 1 4 4 293.98 11.86
 -1 -4 -5 695.86 18.8
 1 4 5 713.21 19.9
 1 4 6 9.73 3.02
 -1 -4 -6 4.17 2.65
 1 4 7 11.62 3.41
 -1 -4 -7 9.7 3.36
 1 4 8 0.92 2.38
 -1 -4 -8 -0.74 3.01
 -1 -4 -9 150.93 11.11
 1 4 9 143.17 10.21
 -1 -4 -10 118.84 10.47
 1 4 10 126.5 10.2
 1 5 -14 226.98 12.85
 1 5 -14 229.18 14.46
 1 5 -13 58.02 6.27
 1 5 -12 0.06 2.46
 1 5 -11 77.63 6.66
 1 5 -10 24.18 4.09
 1 5 -9 43.51 4.84
 1 5 -8 373.33 13.35
 1 5 -7 239.29 10.13
 1 5 -6 -0.17 1.71
 1 5 -6 1.18 0.54
 -1 -5 6 0.56 0.66
 1 5 -5 1483.78 21.46
 1 5 -5 1430.38 19.57
 1 5 -5 1403.07 25.36
 -1 -5 5 1421.29 20.09
 1 5 -4 2008.66 26.14
 1 5 -4 1958.59 30.2
 1 5 -4 1940.71 21.31
 -1 -5 4 1965.03 26.6
 1 5 -3 2983.34 37.24
 1 5 -3 3035.81 39.62
 1 5 -3 2960.48 33.05
 1 5 -3 3042.22 31.72
 1 5 -2 3484.06 42.48
 1 5 -2 3417.56 42.81
 1 5 -2 3427.2 39.06
 1 5 -1 1713.96 27.15
 1 5 -1 1675.92 23.11
 1 5 -1 1652.31 24.28
 1 5 0 2219.01 28.24
 1 5 0 2238.99 34.1
 1 5 0 2200.78 29.53
 1 5 0 2254.58 31.49
 1 5 1 1173.02 17.26
 1 5 1 1159.47 17.38
 -1 -5 -1 1142.14 20.43
 1 5 1 1158.41 23.46
 -1 -5 -2 92.04 5.57
 1 5 2 86.42 3.43
 1 5 2 85.92 6.32
 -1 -5 -3 61.44 4.92
 1 5 3 63.02 5.7
 1 5 3 68.28 2.19
 1 5 4 77.14 6.51
 -1 -5 -4 65.23 5.54
 -1 -5 -5 27.94 3.84
 1 5 5 27.08 4.35
 1 5 6 34.09 5.1
 -1 -5 -6 28.68 4.57
 1 5 7 6.32 2.83
 -1 -5 -7 11.82 3.47
 1 5 8 5.48 2.87
 -1 -5 -8 1.31 2.93
 1 5 9 82.53 8.54
 -1 -5 -9 76.99 8.32
 1 5 10 193.59 13.53
 -1 -5 -10 189.21 13.31
 1 6 -15 63.01 7.64
 1 6 -14 5.95 2.8
 1 6 -13 103.89 8.72
 1 6 -12 2.49 2.4
 1 6 -11 186.64 10.75
 1 6 -10 34.16 4.99
 1 6 -9 127.83 8.51
 1 6 -8 252.46 11.49
 -1 -6 7 802.66 12.47
 1 6 -7 813.91 20.37
 1 6 -7 805.42 11.96
 1 6 -6 1341.07 19.18
 -1 -6 6 1322.11 19.89
 1 6 -6 1295.39 26.08
 1 6 -5 3703.46 41.92
 1 6 -5 3584.4 42.74
 -1 -6 5 3663.99 43.74
 -1 -6 4 2878.97 37.8
 1 6 -4 2905.91 37.41
 1 6 -4 2863.37 40.69
 1 6 -3 2112.99 32.05
 -1 -6 3 2078.25 31.1
 1 6 -3 2112.67 31.17
 1 6 -2 595.79 15.07
 1 6 -2 576.23 14
 1 6 -2 586.54 12.4
 1 6 -1 114.88 5.64
 1 6 -1 115 6.66
 1 6 -1 110.87 5.22
 1 6 0 123.23 7.34
 1 6 0 126.28 5.58
 1 6 0 133.76 6.12
 1 6 0 118.72 5.32
 1 6 1 125.11 5.1
 1 6 1 120.16 7.67
 1 6 1 121.84 5.14
 1 6 2 281.53 7.01
 -1 -6 -2 274.81 10.46
 1 6 2 276.53 12.19
 1 6 3 96.08 2.83
 1 6 3 81.68 6.97
 1 6 4 9.71 3.4
 -1 -6 -4 4.77 2.35
 1 6 5 38.47 5.52
 -1 -6 -5 33.33 4.81
 1 6 6 220.9 12.92
 -1 -6 -6 229.83 12.25
 -1 -6 -7 73.68 7.41
 1 6 7 74.59 8.06
 -1 -6 -8 112.84 9.83
 1 6 8 135.21 10.98
 1 6 9 269.91 15.85
 -1 -6 -9 250.48 15.24
 1 6 10 61.06 8.18
 1 7 -14 -4.85 3.64
 1 7 -13 1.88 2.36
 1 7 -12 2.16 2.62
 1 7 -11 260.07 13.44
 1 7 -10 683.91 21.29
 1 7 -9 1075.99 26.71
 1 7 -8 1047.37 25.48
 1 7 -8 1032.44 14.41
 -1 -7 7 1075.2 17.77
 1 7 -7 1076.43 25.1
 1 7 -7 1075.98 17.4
 1 7 -6 1703.1 25.09
 1 7 -6 1592.08 30.9
 1 7 -6 1633.13 24.67
 -1 -7 6 1643.26 25.69
 -1 -7 5 723.49 16.17
 1 7 -5 735.37 18.84
 1 7 -5 718.68 15.81
 1 7 -4 82.75 5.84
 1 7 -4 75.78 5.18
 1 7 -3 181.28 8.38
 1 7 -3 187.29 8.53
 1 7 -2 581.93 16.12
 1 7 -2 595.73 14.98
 1 7 -2 597.3 13.59
 1 7 -1 369.9 10.68
 1 7 -1 346.03 12.82
 1 7 -1 358.63 10.84
 1 7 0 190.21 9.85
 1 7 0 197.27 7.46
 1 7 0 179.58 6.99
 1 7 1 54.17 5.57
 1 7 1 50.08 3.54
 1 7 1 58.23 3.77
 1 7 2 8.02 1.4
 1 7 2 9.2 3.12
 -1 -7 -3 270.25 11.79
 1 7 3 253.72 13.06
 1 7 4 327.99 15.51
 -1 -7 -4 341.35 14.09
 1 7 5 802.41 25.44
 1 7 6 391.66 18.21
 1 7 7 122.49 10.78
 -1 -7 -7 102.39 9.35
 1 7 8 150.37 12.55
 -1 -7 -8 166.81 12.15
 1 8 -14 107.85 9.95
 1 8 -13 143.16 11.01
 1 8 -12 150.66 10.89
 1 8 -11 716 23.36
 1 8 -10 788.45 23.91
 1 8 -9 972.93 26.19
 1 8 -8 49.69 3.28
 1 8 -8 56.23 6.07
 1 8 -7 10.1 3.11
 1 8 -7 8.68 1.81
 1 8 -6 86.22 6.83
 1 8 -6 88.76 5.45
 1 8 -5 43.31 4.11
 1 8 -5 33.4 4.44
 1 8 -4 401.23 13.93
 1 8 -4 407.04 13.21
 1 8 -3 732.57 18.51
 1 8 -3 719.75 18.92
 1 8 -2 193.89 8.72
 1 8 -2 195.92 9.84
 1 8 -1 154.14 7.42
 1 8 -1 142.35 9.02
 1 8 0 561.65 18.61
 1 8 0 577.33 14.3
 1 8 0 593.28 14.06
 1 8 1 555.54 19.19
 1 8 1 575.76 13.24
 1 8 1 565.83 13.11
 1 8 2 672.56 21.99
 1 8 3 663.74 22.62
 1 8 4 683.03 23.72
 -1 -8 -5 382.87 16.71
 1 8 5 421 19.24
 1 8 6 171.81 12.89
 -1 -8 -6 148.17 10.79
 1 8 7 5.34 3.6
 -1 -8 -7 10.54 4.36
 -1 -8 -8 13.61 4.73
 1 9 -13 93.08 9.42
 1 9 -12 136.12 10.78
 1 9 -11 141.51 10.67
 1 9 -10 80.07 8.05
 1 9 -9 0.31 2.98
 1 9 -8 241.08 8.57
 1 9 -8 233.39 12.56
 1 9 -7 245.19 9.48
 1 9 -7 248.36 12.55
 1 9 -6 284.48 10.84
 1 9 -6 271.55 12.75
 1 9 -5 18.93 3.72
 1 9 -5 6.43 2.14
 1 9 -4 359.51 13.61
 1 9 -4 377.51 13.92
 1 9 -3 37.65 4.51
 1 9 -3 36.3 4.68
 1 9 -2 699.54 20.82
 1 9 -2 702.28 18.42
 1 9 -1 1109.29 22.91
 1 9 -1 1111.26 27.83
 1 9 -1 1097.31 22.21
 1 9 0 1669.81 27.44
 1 9 0 1653.96 27.76
 1 9 0 1611.3 35.47
 1 9 1 869.01 26.02
 1 9 2 202.62 12.62
 1 9 3 108.87 9.9
 1 9 4 72.78 8.43
 1 9 5 19.74 4.96
 1 10 -12 9.8 3.77
 1 10 -11 -10.27 4.89
 1 10 -10 0.11 3.26
 1 10 -9 48.61 6.36
 1 10 -8 33.77 5.34
 1 10 -7 9.33 2.57
 1 10 -7 12.03 3.58
 1 10 -6 357.19 13.34
 1 10 -6 344.96 14.89
 1 10 -5 767.78 22.1
 1 10 -5 720.47 20.29
 1 10 -4 1105.99 26.86
 1 10 -4 1113.62 26.4
 1 10 -3 740.46 22
 1 10 -3 719.5 20.06
 1 10 -2 588.57 17.33
 1 10 -2 631.78 20.8
 1 10 -1 548.77 16.03
 1 10 -1 547.44 20.21
 1 10 -1 535.6 15.49
 1 10 0 344 16.36
 1 10 1 114.3 9.96
 1 10 2 67.23 8.04
 1 10 3 62.91 8
 1 10 4 2.14 3.5
 1 11 -11 22.29 4.82
 1 11 -10 93.3 9.06
 1 11 -9 197.79 12.78
 1 11 -8 194.7 12.33
 1 11 -7 218.63 12.63
 1 11 -7 202.48 10.4
 1 11 -6 892.59 23.46
 1 11 -6 901.24 25.63
 1 11 -5 1110.96 27.65
 1 11 -5 1091.19 27.72
 1 11 -4 315.64 13.91
 1 11 -4 310.15 14.45
 1 11 -3 87.06 8.04
 1 11 -3 99.79 7.63
 1 11 -2 -1.07 1.82
 1 11 -2 2.98 2.43
 1 11 -2 -0.05 2.49
 1 11 -1 1.92 2.35
 1 11 0 0.29 3.44
 1 11 1 59.05 7.68
 1 11 2 162.99 12.83
 1 12 -9 396.22 18.83
 1 12 -8 269.99 15.22
 1 12 -7 16.64 4.08
 1 12 -6 272.61 14.21
 1 12 -6 243.93 12.77
 1 12 -5 46.5 6.19
 1 12 -5 31.68 4.96
 1 12 -4 22.49 4.31
 1 12 -4 18.54 4.22
 1 12 -3 110.44 8.41
 1 12 -3 103.98 9.43
 1 12 -2 277.33 15.66
 1 12 -1 49.7 7.14
 1 12 0 0.06 3.48
 1 13 -8 15.95 4.57
 1 13 -7 -0.15 2.71
 1 13 -6 10.34 2.76
 1 13 -6 11.45 3.68
 1 13 -5 18.26 4.3
 1 13 -5 16.66 3.89
 1 13 -4 16.26 3.66
 1 13 -4 13.56 3.99
 1 13 -3 12.83 4.3
 1 13 -2 4.64 3.41
 1 14 -6 -4.78 3.76
 1 14 -5 65.74 8.11
 -2 14 -4 289.17 16.6
 -2 14 -5 396.09 19.04
 -2 13 -1 319.62 17.81
 -2 13 -2 285.62 16.34
 -2 13 -3 267.61 15.42
 -2 13 -4 522.92 19.95
 -2 13 -4 505.67 20.85
 -2 13 -5 295.76 15.35
 -2 13 -5 296.45 15.28
 -2 13 -6 2.1 2.84
 -2 13 -7 8.85 4.22
 -2 12 1 541.17 22.93
 -2 12 0 492.06 21.57
 -2 12 -1 267.77 15.15
 -2 12 -2 167.96 11.64
 -2 12 -3 5.56 2.85
 -2 12 -3 -2.84 2.42
 -2 12 -4 5.38 2.83
 -2 12 -4 9.49 3.1
 -2 12 -5 0.27 2.4
 -2 12 -5 2.9 2.41
 -2 12 -6 95.48 7.88
 -2 12 -6 82.08 8.1
 -2 12 -7 209.59 13.01
 -2 12 -8 9.21 3.51
 -2 11 3 165.88 12.63
 -2 11 2 204.53 13.52
 -2 11 1 350 17.32
 -2 11 0 27.82 5.35
 -2 11 -1 12.67 3.79
 -2 11 -2 189.26 10.15
 -2 11 -2 221 12.57
 -2 11 -3 156.06 9.66
 -2 11 -3 149.2 10.23
 -2 11 -4 40.35 5.18
 -2 11 -4 47.45 5.9
 -2 11 -5 3.4 2.12
 -2 11 -5 1.52 2.58
 -2 11 -6 23.48 4.35
 -2 11 -6 26.68 4.08
 -2 11 -7 2.79 2.69
 -2 11 -8 178.89 12.03
 -2 11 -9 451.56 19.41
 -2 11 -10 572.7 22.69
 2 -11 10 564.33 19.55
 -2 10 5 249.79 15.65
 -2 10 4 84.44 8.89
 -2 10 3 7.68 3.57
 -2 10 2 1.11 2.48
 -2 10 1 13.7 3.36
 -2 10 0 29.7 4.68
 -2 10 -1 172.5 10.8
 -2 10 -1 182.24 9.14
 -2 10 -2 71.52 6.75
 -2 10 -2 66.16 5.8
 -2 10 -3 4.95 2.37
 -2 10 -3 1.74 2.08
 -2 10 -4 323.54 13.56
 2 -10 4 319.81 9.64
 -2 10 -4 297.22 13.05
 -2 10 -5 842.23 23.15
 2 -10 5 804.04 17.46
 -2 10 -6 512.42 16.24
 2 -10 6 496.66 14.33
 -2 10 -6 521.76 18.63
 -2 10 -7 505.42 18.9
 2 -10 7 474.71 15.07
 -2 10 -7 503.73 15.48
 -2 10 -8 339.43 15.85
 2 -10 8 361.23 13.93
 2 -10 9 475.62 17.18
 -2 10 -9 458.64 19.01
 2 -10 10 321.49 14.8
 -2 10 -10 331.86 16.58
 -2 10 -11 38.5 6.47
 2 -10 11 41.45 6.06
 -2 9 7 15.6 4.61
 -2 9 6 20.49 4.79
 -2 9 5 82.06 8.51
 -2 9 4 8.14 3.42
 -2 9 3 115.06 9.41
 -2 9 2 19.79 4.13
 -2 9 1 25.88 4.42
 -2 9 0 162.2 9.89
 -2 9 -1 4.59 1.89
 -2 9 -1 3.99 1.93
 -2 9 -2 610.47 18.71
 -2 9 -2 603.58 16.98
 2 -9 2 642.98 12.19
 -2 9 -3 716.28 19.24
 -2 9 -3 702.94 19.58
 2 -9 3 690.26 13.99
 2 -9 4 1911.76 28.76
 -2 9 -4 1929.71 35.63
 2 -9 5 1291.95 23.6
 -2 9 -5 1289.86 26.18
 -2 9 -5 1256.96 28.38
 -2 9 -6 457.04 14.23
 -2 9 -6 442.53 16.47
 2 -9 6 436.69 13.63
 -2 9 -7 165.38 8.17
 -2 9 -7 170.82 10.53
 2 -9 7 172.81 8.98
 2 -9 8 18.86 3.43
 -2 9 -8 23.32 4.42
 -2 9 -9 9.02 3.54
 2 -9 9 8.33 2.93
 2 -9 10 35.95 5.21
 -2 9 -10 23.02 5
 2 -9 11 105.06 9.28
 -2 9 -11 127.67 10.27
 -2 9 -12 41.04 6.37
 2 -9 12 41.52 6.24
 -2 8 9 22.32 4.98
 -2 8 8 18.75 5.19
 -2 8 7 4.2 2.67
 -2 8 6 2.48 3.15
 -2 8 5 118.05 9.6
 -2 8 4 6.32 2.81
 -2 8 3 -3.04 3.15
 -2 8 2 82.9 7.08
 -2 8 1 896.56 23.54
 -2 8 0 2108.72 37.65
 -2 8 -1 809.8 18.46
 -2 8 -1 799.8 20.82
 2 -8 2 362.29 10.16
 2 -8 2 362.71 9.05
 -2 8 -2 348.38 12.17
 -2 8 -2 356.33 13.22
 -2 8 -3 1006.78 22.38
 -2 8 -3 1000.93 22.59
 2 -8 3 1006.84 16.8
 2 -8 3 1015.63 17.99
 2 -8 4 1107.83 15.45
 -2 8 -4 1119.3 24.65
 -2 8 -4 1128.82 23.22
 2 -8 4 1060.32 19.95
 -2 8 -5 416.13 12.84
 2 -8 5 391.23 11.94
 -2 8 -5 416.44 14.75
 2 -8 6 123.33 7.16
 -2 8 -6 122.89 6.7
 -2 8 -6 114.36 8.05
 -2 8 -7 227.48 11.52
 -2 8 -7 229.44 8.81
 2 -8 7 213.16 10.14
 -2 8 -8 441.47 16.8
 2 -8 8 433.44 15.5
 -2 8 -9 9.02 3.33
 2 -8 9 4.46 2.38
 -2 8 -10 0.47 2.31
 2 -8 10 2.04 2.77
 -2 8 -11 7.98 3.83
 2 -8 11 5.76 3.04
 2 -8 12 8.76 3.71
 -2 8 -12 8.36 3.36
 -2 7 10 209.59 14.28
 -2 7 9 76.25 8.39
 2 -7 -9 68.55 8.33
 -2 7 8 40.78 6.19
 2 -7 -8 37.99 6.23
 2 -7 -7 4.08 2.9
 -2 7 7 3.36 2.48
 -2 7 6 68.02 7.05
 2 -7 -6 77.04 7.67
 -2 7 5 196.5 11.33
 -2 7 4 433.23 16.41
 -2 7 3 384.22 14.89
 -2 7 2 592.55 18.04
 -2 7 1 1223.22 26.25
 -2 7 0 2000.63 29.73
 -2 7 0 1945.76 33.81
 -2 7 -1 796.85 19.48
 -2 7 -1 821.74 17.76
 2 -7 2 258.44 7.78
 -2 7 -2 245.74 9.56
 -2 7 -2 242.02 9.84
 -2 7 -3 54.43 4.49
 -2 7 -3 57.75 4.91
 2 -7 3 54.19 3.74
 -2 7 -4 24.31 3.48
 2 -7 4 25.38 1.64
 2 -7 4 25.09 2.82
 -2 7 -4 22.9 2.95
 2 -7 5 13.01 2.19
 -2 7 -5 17.44 3.34
 -2 7 -5 16.93 2.6
 -2 7 -6 163.99 7.17
 2 -7 6 174.79 7.42
 -2 7 -6 165.75 9.11
 2 -7 6 148.06 7.83
 -2 7 -7 826.3 21.93
 2 -7 7 811.3 10.99
 -2 7 -8 27.95 4.56
 2 -7 8 16.56 3.65
 -2 7 -9 479.29 17.53
 2 -7 9 472.56 17.39
 2 -7 10 836.31 24.95
 -2 7 -10 783.62 23.39
 -2 7 -11 429.98 17.65
 2 -7 11 437.94 18.76
 -2 7 -12 195.77 12.25
 2 -7 12 194.91 13.12
 -2 6 11 95.67 9.58
 -2 6 10 175.44 12.27
 -2 6 9 207.9 12.86
 -2 6 8 1.46 2.67
 -2 6 7 58.37 6.26
 2 -6 -6 289.82 13.78
 -2 6 6 286.81 13.38
 -2 6 5 592.55 18.73
 2 -6 -5 611.29 19.32
 -2 6 4 653.49 19.1
 2 -6 -4 646.78 13.56
 -2 6 3 398.79 14.23
 -2 6 2 150.09 8.34
 2 -6 -2 155.67 5.76
 2 -6 -1 88.37 4.62
 -2 6 1 79.93 5.88
 2 -6 0 119.39 5.72
 -2 6 0 103.67 6.25
 -2 6 0 108.73 5.4
 -2 6 -1 117.47 5.94
 -2 6 -1 121.88 6.64
 -2 6 -2 653.06 15.48
 -2 6 -2 676.86 15.79
 -2 6 -3 657.62 16.07
 2 -6 3 633.37 13.81
 -2 6 -3 654.16 15.14
 2 -6 4 135.69 6.46
 2 -6 4 147.09 6.56
 -2 6 -4 148.88 7.68
 -2 6 -4 148.38 6.71
 -2 6 -5 367.12 10.46
 2 -6 5 376.2 11.65
 2 -6 5 364.87 10.31
 -2 6 -5 374.66 12.78
 2 -6 6 687.3 14.29
 2 -6 6 640.71 10.36
 -2 6 -6 658.79 17.99
 2 -6 6 673.97 17.32
 -2 6 -7 168.9 9.24
 2 -6 7 153.53 8.66
 2 -6 7 161.06 6.29
 2 -6 8 733.92 20.7
 -2 6 -8 733.87 20.43
 -2 6 -9 930.82 23.87
 2 -6 9 893.12 24.49
 -2 6 -10 1782.73 35.78
 2 -6 10 1668.56 37.24
 2 -6 11 504.52 20.39
 -2 6 -11 533.23 18.96
 2 -6 12 21.43 5.23
 -2 5 11 3.33 2.93
 2 -5 -11 6.39 4.21
 -2 5 10 137.04 10.21
 2 -5 -10 127.8 10.86
 -2 5 9 129.68 9.5
 2 -5 -9 151.97 11.03
 2 -5 -8 36.4 5.62
 -2 5 8 39.98 5.22
 2 -5 -7 75.39 7.2
 -2 5 7 61.28 6.18
 -2 5 6 300.09 12.59
 -2 5 5 228.86 10.53
 -2 5 4 118.62 7.3
 2 -5 -4 118.93 7.46
 2 -5 -3 4.77 0.87
 -2 5 3 9.52 2.23
 2 -5 -2 106.18 4.34
 -2 5 2 100.94 6.23
 2 -5 -1 4.58 1.17
 -2 5 1 3.82 1.77
 2 -5 0 11.4 1.76
 -2 5 0 12.11 2.5
 -2 5 -1 50.61 3.68
 -2 5 -1 43.03 3.64
 2 -5 1 45.84 3.56
 2 -5 1 49.22 3.79
 -2 5 -2 57.3 4.07
 -2 5 -2 57.37 3.96
 2 -5 2 53.57 3.76
 -2 5 -3 782.98 15.6
 2 -5 3 790.72 15.65
 2 -5 3 799.73 15.6
 -2 5 -3 817.32 17.26
 2 -5 4 689.63 15.56
 -2 5 -4 713.7 16.66
 -2 5 -4 716.75 14.46
 2 -5 4 697.27 14.09
 2 -5 5 4472.59 50.87
 -2 5 -5 4574.97 57.15
 2 -5 5 4642.69 45.66
 2 -5 5 4417.18 46.26
 2 -5 6 1172.18 24.09
 -2 5 -6 1214.45 24.55
 2 -5 7 1581.62 22.53
 -2 5 -7 1556.99 29.08
 2 -5 8 569.49 18.14
 -2 5 -8 617.2 17.66
 -2 5 -9 120.47 8.07
 2 -5 9 106.63 8.31
 2 -5 10 298.03 14.64
 -2 5 -10 296.52 12.99
 2 -5 11 29.82 5.5
 2 -5 12 65 8.12
 2 -4 -11 7.3 3.86
 -2 4 11 5.08 2.85
 -2 4 10 127.19 8.97
 2 -4 -10 109.75 9.71
 2 -4 -9 200.54 12.41
 -2 4 9 219.23 11.55
 -2 4 8 -0.42 2.02
 2 -4 -8 -2.73 3.09
 -2 4 7 104.02 7.16
 2 -4 -7 106.9 8.04
 -2 4 6 1.92 1.97
 2 -4 -6 0.37 2.33
 -2 4 5 335.19 11.78
 2 -4 -5 320.41 12.35
 -2 4 4 6.66 1.89
 2 -4 -4 8.55 0.86
 2 -4 -3 11.93 1.22
 -2 4 3 8.18 1.98
 2 -4 -3 7.79 2.47
 -2 4 2 81.9 5.1
 2 -4 -2 72.21 3.25
 -2 4 1 574.29 13.5
 2 -4 -1 593.35 11.2
 -2 4 1 599.77 14.05
 2 -4 -1 582.51 13.67
 2 -4 0 1056.88 17.02
 -2 4 0 1022.59 18.41
 2 -4 0 1048.27 18.67
 -2 4 -1 1275.58 20.59
 -2 4 -1 1297.7 20.16
 2 -4 1 1308.54 20.64
 2 -4 1 1288.01 20.58
 2 -4 2 1104.07 18.13
 -2 4 -2 1115.25 18.23
 -2 4 -2 1120.57 19.18
 2 -4 2 1153.22 19.85
 2 -4 3 963.05 16.35
 -2 4 -3 997.66 18.49
 -2 4 -3 1024.55 16.96
 2 -4 4 5512.75 54.93
 -2 4 -4 5568.4 63.13
 2 -4 4 5559.53 58.44
 2 -4 5 1717.33 23.24
 -2 4 -5 1746.47 28.08
 2 -4 5 1643.33 19.24
 2 -4 5 1620.29 27.81
 2 -4 5 1662.75 21.96
 -2 4 -6 687.15 16.65
 2 -4 6 657.81 12.6
 2 -4 6 618.2 16.69
 2 -4 6 639.52 12.57
 2 -4 6 672.11 8.43
 -2 4 -7 34.25 3.97
 2 -4 7 35.64 4.34
 2 -4 7 36.9 2.76
 2 -4 8 3.69 2.47
 -2 4 -8 0.09 1.82
 2 -4 8 -0.28 1
 2 -4 9 76.91 7.12
 -2 4 -9 80.5 6.23
 2 -4 10 9.39 3.52
 2 -4 11 51.36 6.62
 2 -4 12 29.58 5.45
 2 -3 -12 11.96 4.03
 2 -3 -11 2.27 3.14
 -2 3 11 5.83 2.68
 2 -3 -10 153.07 11
 -2 3 10 161.02 9.49
 -2 3 9 432.02 14.97
 2 -3 -9 433.57 17.42
 -2 3 8 148.84 8.36
 2 -3 -8 151.01 9.59
 -2 3 7 91.59 6.19
 2 -3 -7 102.1 7.43
 -2 3 6 170.72 8.02
 2 -3 -6 171.72 8.94
 -2 3 5 763.28 17.13
 2 -3 -5 757.56 18.42
 2 -3 -4 676.4 16.07
 -2 3 4 657.66 15.04
 -2 3 3 6.21 1.81
 2 -3 -3 5.57 1.49
 -2 3 3 7.65 1.01
 2 -3 -3 6.23 2.23
 -2 3 3 5.58 1.51
 -2 3 2 860.47 16.12
 2 -3 -2 847.01 16.28
 -2 3 2 887.32 16.91
 2 -3 -1 1543.66 22.56
 2 -3 -1 1504.75 19.63
 -2 3 1 1497.78 22.37
 2 -3 0 2632.31 32.19
 2 -3 0 2575.71 30.91
 2 -3 1 3428.32 39.12
 -2 3 -1 3438.89 39.22
 2 -3 1 3380.52 39.64
 -2 3 -2 496.67 11.06
 2 -3 2 508.44 11.64
 -2 3 -2 522.16 10.58
 2 -3 3 118.71 5.51
 2 -3 3 115.92 4.56
 2 -3 3 118.44 5.74
 2 -3 3 125.72 4.09
 -2 3 -3 128.75 5.66
 2 -3 4 939.67 18.46
 2 -3 4 977.82 15.57
 -2 3 -4 959.04 18.24
 2 -3 4 983.31 19.16
 2 -3 4 944.48 13.12
 2 -3 5 17.98 2.18
 2 -3 5 17.2 1.97
 2 -3 5 20.59 2.8
 -2 3 -5 13.39 2.27
 2 -3 5 18.39 1.45
 2 -3 6 66.05 3.7
 2 -3 6 56.23 4.83
 2 -3 6 62.16 4.06
 -2 3 -6 62.32 4.68
 2 -3 7 735.4 14.4
 -2 3 -7 775.51 17.84
 2 -3 7 732.28 19.38
 2 -3 8 494.38 16.61
 2 -3 8 516.43 12.05
 2 -3 9 12.6 3.48
 2 -3 10 35.83 5.55
 2 -3 11 139.97 10.74
 -2 3 -11 154.62 11.51
 -2 3 -12 104.77 9.97
 2 -3 12 102.04 9.64
 2 -2 -12 74.48 8.33
 -2 2 11 266.87 11.63
 2 -2 -11 242.58 14.19
 2 -2 -10 350.27 16.06
 -2 2 10 385.11 13.51
 2 -2 -9 506.84 8.84
 -2 2 9 533.98 15.39
 2 -2 -9 516.61 9.51
 2 -2 -9 521.13 18.52
 2 -2 -8 873.17 12.86
 -2 2 8 921.99 20
 2 -2 -8 889.99 13.29
 2 -2 -8 887.65 23.32
 2 -2 -8 919.64 22.88
 2 -2 -7 34.3 4.26
 2 -2 -7 40.19 2.31
 2 -2 -7 40.23 2.25
 -2 2 7 35.59 3.57
 -2 2 6 320.2 10.12
 2 -2 -6 338.59 6.51
 2 -2 -6 317.16 11.72
 -2 2 5 123.83 5.86
 2 -2 -5 126.11 5.97
 2 -2 -5 128.32 6.72
 2 -2 -4 471.42 11.5
 2 -2 -4 492.93 12.67
 -2 2 4 501.09 11.62
 -2 2 4 522.17 12.75
 -2 2 3 411 9.91
 -2 2 3 424.27 7.35
 2 -2 -3 431.18 10.91
 -2 2 3 445.21 11.04
 -2 2 3 442.07 10.65
 2 -2 -3 421.36 10.1
 -2 2 2 648.12 12.25
 2 -2 -2 650.17 12.26
 -2 2 2 638.65 12.91
 2 -2 -1 1782.57 23.27
 -2 2 0 2164.37 26.41
 2 -2 1 1208.16 17.29
 2 -2 1 1224.34 17.86
 -2 2 -1 1238.55 17.54
 2 -2 2 731.59 11.48
 2 -2 2 758.96 13.88
 2 -2 2 734.92 12.53
 2 -2 3 266.45 7.07
 2 -2 3 262.49 8.16
 2 -2 3 261.47 6.11
 2 -2 3 257.18 8.19
 -2 2 -4 232.39 5.83
 2 -2 4 249.93 8.44
 2 -2 4 243.57 8.53
 2 -2 4 249.14 7.6
 2 -2 4 242.19 5.87
 2 -2 5 3.61 1.49
 2 -2 5 1.78 0.99
 -2 2 -5 3.9 1
 2 -2 5 3.68 1.31
 2 -2 5 4.14 0.94
 2 -2 6 11.87 2.21
 -2 2 -6 8.1 1.29
 -2 2 -7 136.78 5.06
 2 -2 7 116.26 7.45
 -2 2 -8 53.87 3.28
 2 -2 8 51.37 5.56
 2 -2 9 753.2 22.25
 2 -2 10 960.46 26.95
 -2 2 -10 1055.15 29.05
 -2 2 -11 919.99 28.36
 2 -2 11 778.35 25.46
 -2 2 -12 286.64 16.52
 2 -1 -13 275.44 16.13
 2 -1 -13 259.47 15.85
 2 -1 -12 142.44 10.93
 2 -1 -12 140.01 11.12
 -2 1 11 665.82 17.16
 2 -1 -11 627.73 22.23
 2 -1 -11 648.77 22.1
 2 -1 -10 91.56 4.86
 2 -1 -10 85.41 4.4
 -2 1 10 96.69 5.99
 2 -1 -10 100.16 8.16
 2 -1 -9 349.68 9.35
 -2 1 9 356.21 11.24
 2 -1 -9 368.08 14.5
 2 -1 -9 359.15 9.04
 2 -1 -8 1.76 0.96
 2 -1 -8 0.66 0.96
 -2 1 7 8.98 1.82
 2 -1 -7 10.33 1.52
 2 -1 -7 10.37 1.48
 2 -1 -6 149.94 4.93
 -2 1 6 148.64 6.02
 2 -1 -6 148.24 6.09
 2 -1 -6 143.42 7.37
 2 -1 -6 152.61 7.38
 -2 1 5 121.3 5.98
 2 -1 -5 116.23 4.01
 -2 1 5 119.68 5
 2 -1 -5 111.44 5
 2 -1 -5 119 6.12
 2 -1 -5 122.8 5.97
 2 -1 -4 274.7 8.48
 -2 1 4 280.82 7.38
 -2 1 4 275.6 8.19
 2 -1 -4 290.73 6.29
 2 -1 -4 274.2 8.09
 2 -1 -4 279.01 7.51
 -2 1 3 911.62 14.19
 2 -1 -3 904.75 14.22
 2 -1 -3 929.19 12.86
 2 -1 -3 917.33 15.38
 -2 1 3 885.85 12.75
 -2 1 3 921.94 14.72
 -2 1 2 2022.99 24.14
 2 -1 -2 1986.28 24.21
 2 -1 -2 2029.84 24.78
 -2 1 2 2004.06 23.4
 -2 1 2 1997.55 25.09
 -2 1 1 47.92 2.56
 2 -1 -1 40.12 2.36
 2 -1 0 142.07 4.58
 2 -1 0 149 4.52
 2 -1 1 657.12 10.82
 -2 1 -1 658.75 10.75
 2 -1 2 233.85 5.88
 2 -1 2 231.81 6.67
 -2 1 -2 233.54 5.93
 -2 1 -3 149.18 4.84
 2 -1 3 159.8 5.88
 2 -1 3 148.31 5.92
 2 -1 3 152.9 4.89
 2 -1 4 20.9 2.12
 -2 1 -4 17.9 1.87
 2 -1 4 20.59 2.38
 2 -1 4 23.45 2.73
 2 -1 4 25.45 2.71
 2 -1 5 1276.65 21.68
 2 -1 5 1234.65 22.8
 2 -1 5 1280.93 22.31
 -2 1 -5 1208.5 18.71
 2 -1 6 1575.91 26.21
 2 -1 6 1623.98 27.41
 2 -1 6 1546.12 28.09
 -2 1 -6 1538.21 22.89
 2 -1 7 378.89 13.56
 -2 1 -7 410.4 10.56
 2 -1 8 965.71 23.96
 -2 1 -8 1070.29 26.19
 -2 1 -9 1256.43 30.43
 2 -1 9 1211.36 28.93
 2 -1 10 987.88 27.32
 -2 1 -10 1059.17 29.29
 2 -1 10 1069.98 23.87
 -2 1 -11 216.11 13.87
 -2 1 -12 3.01 3.64
 2 0 -13 18.81 5.05
 2 0 -12 31.21 5.25
 2 0 -11 8.29 3.32
 2 0 -11 9.64 1.9
 -2 0 10 34.44 3.3
 2 0 -10 34.43 3.16
 2 0 -10 39.69 5.14
 -2 0 9 14.99 2.03
 2 0 -9 17.37 3.41
 2 0 -9 14.73 2.15
 -2 0 8 44.54 3.2
 2 0 -8 44.92 3.39
 2 0 -8 49.76 4.8
 -2 0 7 8.35 1.47
 2 0 -7 9.28 2.35
 -2 0 6 978.94 15.23
 2 0 -6 946.42 15.38
 2 0 -6 996.97 19.14
 2 0 -5 645.54 13.54
 -2 0 5 634.21 10.93
 2 0 -5 628.74 11.04
 2 0 -4 1204.52 16.7
 2 0 -4 1179.23 15.88
 -2 0 4 1140.38 15.56
 2 0 -4 1198.26 17.78
 -2 0 3 557.06 9.07
 2 0 -3 555.41 9.24
 2 0 -3 555.17 9.8
 2 0 -3 551.46 10.21
 2 0 -3 565.59 9.46
 2 0 -2 1.99 0.87
 -2 0 2 1.54 0.75
 -2 0 2 0.54 0.67
 2 0 -2 3.08 0.86
 -2 0 2 2.35 0.57
 -2 0 2 2.61 0.77
 2 0 -2 4.12 1.17
 2 0 -2 2.43 0.76
 2 0 -1 1654.67 20.39
 -2 0 1 1605.28 20.37
 2 0 0 9.3 1.31
 -2 0 0 9.48 1.3
 -2 0 -1 362.92 8.05
 2 0 1 377.53 8.03
 -2 0 -2 100.38 4.19
 2 0 2 105.95 4.61
 2 0 2 103.74 4.22
 2 0 3 1582.5 24.51
 -2 0 -3 1579.26 22.4
 2 0 4 1420.19 21.51
 2 0 4 1417.93 23.94
 2 0 4 1398.19 22.89
 -2 0 -4 1401.87 21.46
 -2 0 -5 3061.05 38.54
 2 0 5 3076.79 41.71
 2 0 5 3119.49 38.8
 2 0 5 3083.17 42.66
 -2 0 -5 3107.45 42.98
 2 0 6 1730.62 26.5
 2 0 6 1721.82 30.05
 2 0 6 1618.66 29.05
 -2 0 -6 1696.58 30.78
 -2 0 -6 1703.44 26.26
 2 0 7 724.36 18.9
 -2 0 -7 718.64 19.85
 2 0 7 721.36 16.16
 -2 0 -8 40.46 5.19
 2 0 8 42.91 4.93
 -2 0 -9 188.77 11.36
 2 0 9 168.02 10.16
 2 0 10 30.79 4.36
 -2 0 -10 32.05 5.42
 -2 0 -11 13.78 3.79
 -2 0 -12 109.75 10.55
 2 1 -14 25.39 5.69
 2 1 -13 31.47 5.57
 2 1 -12 67.56 5.34
 2 1 -12 74.67 7.86
 2 1 -11 120.05 9
 2 1 -11 124.65 6.85
 -2 -1 10 85.41 4.13
 2 1 -10 91.7 7.41
 2 1 -10 97.03 5.87
 2 1 -9 181.72 7.77
 -2 -1 9 197.93 5.96
 2 1 -9 206.99 10.21
 2 1 -8 411.85 11.4
 2 1 -8 411.81 13.51
 -2 -1 8 394.39 8.22
 -2 -1 7 229.89 5.53
 2 1 -7 242.73 9.29
 2 1 -6 400.08 11.13
 2 1 -6 386.84 7.19
 -2 -1 6 377.15 6.87
 -2 -1 5 1250.31 15.07
 2 1 -4 1227.04 14.93
 2 1 -4 1252.62 17.06
 2 1 -3 179.04 5.13
 2 1 -3 182.45 4.38
 2 1 -3 188.98 5.57
 -2 -1 2 250.58 6.3
 -2 -1 2 260.88 6.45
 2 1 -2 252.02 6.25
 2 1 -2 257.88 6.5
 -2 -1 1 4439.61 46.06
 2 1 -1 4388.8 46.11
 2 1 -1 4383.19 46.35
 -2 -1 1 4401.14 46.56
 -2 -1 0 2992.26 32.62
 -2 -1 0 2893.27 33.6
 -2 -1 0 2856.25 29.88
 2 1 0 2930.94 33.41
 2 1 0 2827.59 30.06
 -2 -1 -1 1517.09 19.65
 2 1 1 1505.28 21.22
 -2 -1 -1 1473.17 21.24
 2 1 2 576.87 11.08
 -2 -1 -2 579.51 11.91
 -2 -1 -2 575.96 12.17
 2 1 2 582.22 12.07
 -2 -1 -3 419.53 10.69
 2 1 3 433.87 10.34
 2 1 3 436.37 12.06
 -2 -1 -3 423.75 11.17
 2 1 4 2051.88 31.85
 -2 -1 -4 1998.22 30.87
 2 1 4 1993.81 29.12
 -2 -1 -4 2005.99 29.21
 2 1 4 2034.29 26.68
 -2 -1 -5 697.48 17.43
 2 1 5 708.49 13.73
 2 1 5 718.44 17.87
 2 1 5 696.87 16.21
 2 1 6 230.24 7.61
 2 1 6 227.42 9.49
 -2 -1 -6 211.39 9.94
 2 1 6 222.89 10.36
 -2 -1 -7 18.75 3.51
 2 1 7 15.11 2.13
 2 1 7 15.22 3.01
 2 1 8 219.36 10.99
 -2 -1 -8 235.7 12.15
 -2 -1 -9 41.12 5.55
 2 1 9 34.97 4.92
 2 1 9 44.5 5.27
 -2 -1 -10 3.35 2.81
 2 1 10 5.17 2.32
 -2 -1 -11 15.15 4.63
 2 2 -14 8.21 3.72
 2 2 -13 27.53 5.1
 2 2 -12 39.45 4.34
 2 2 -12 37.6 5.44
 2 2 -11 230.21 10.01
 2 2 -11 219.86 11.98
 2 2 -10 664.82 19.81
 2 2 -10 640.35 16.86
 2 2 -10 650.06 12.87
 2 2 -9 794.8 18.28
 2 2 -9 809.99 14.27
 2 2 -9 817.55 21.03
 2 2 -8 1444.99 20.25
 2 2 -8 1465.93 25.55
 2 2 -7 753.38 12.6
 2 2 -6 260.1 6.49
 2 2 -5 949.36 16.48
 2 2 -5 951.28 10.93
 2 2 -5 926.95 14
 2 2 -4 555.28 9.98
 -2 -2 4 558.28 10.06
 -2 -2 3 2274.42 27.22
 2 2 -3 2272.99 27.01
 2 2 -2 8.57 1.36
 -2 -2 2 9.6 1.42
 2 2 -2 11.57 1.66
 -2 -2 1 438 9.81
 2 2 -1 434.15 9.59
 2 2 -1 447.33 9.27
 -2 -2 1 447.67 9.14
 -2 -2 0 489.9 9.67
 2 2 0 495.82 10.86
 2 2 0 511.05 10.02
 2 2 0 496.64 9.23
 -2 -2 0 486.24 11
 -2 -2 -1 1086.35 15.82
 -2 -2 -1 1014.06 18.02
 2 2 1 1087.88 18.26
 2 2 1 1058.45 14.86
 2 2 1 1036.69 16.74
 2 2 2 305.36 7.6
 2 2 2 291.56 9.68
 -2 -2 -2 280.61 7.22
 -2 -2 -2 292.69 8.65
 2 2 2 298.45 8.91
 -2 -2 -2 288.37 9.13
 2 2 3 26.53 2.56
 -2 -2 -3 23.12 2.77
 2 2 3 25.32 3.35
 -2 -2 -3 21.13 2.8
 2 2 4 121.77 4.69
 2 2 4 120.67 7.02
 -2 -2 -4 114.33 6.49
 2 2 4 122.79 5.83
 -2 -2 -5 2.86 1.84
 2 2 5 2.54 1.24
 2 2 5 6.87 1.13
 2 2 5 3.26 2.25
 -2 -2 -6 5.9 2.39
 2 2 6 6.73 1.39
 2 2 6 3.16 1.93
 2 2 7 175.59 9.09
 -2 -2 -7 185.07 10.38
 2 2 8 14.96 3.1
 -2 -2 -8 14.95 3.59
 2 2 8 18.41 4.09
 -2 -2 -9 -0.57 2.38
 2 2 9 0.28 2.08
 2 2 10 238.79 13.13
 -2 -2 -10 271.25 15.02
 -2 -2 -11 264.12 15.76
 2 3 -14 219.99 14.21
 2 3 -13 254.05 11.95
 2 3 -13 258.56 14.53
 2 3 -12 369.52 13.99
 2 3 -12 400.47 16.88
 2 3 -11 796.82 20.78
 2 3 -11 818.63 23.63
 2 3 -10 1128.81 24.24
 2 3 -10 1153.13 15.29
 2 3 -9 490.51 8.81
 2 3 -9 476.79 14.55
 2 3 -8 564.21 15.34
 2 3 -8 589.29 9.92
 2 3 -7 82.22 3.29
 2 3 -6 127.54 4.3
 2 3 -5 20.91 2.16
 -2 -3 5 24.07 1.99
 2 3 -5 16.54 1.68
 -2 -3 4 1.3 0.82
 2 3 -4 2.56 0.98
 2 3 -3 3.54 1.27
 -2 -3 3 5.01 1.23
 2 3 -2 44.11 3.08
 -2 -3 2 47.78 3.26
 2 3 -2 52.2 3.29
 2 3 -1 603.6 11.82
 2 3 -1 606.01 12.79
 -2 -3 1 616.15 13.11
 2 3 0 598.01 11.65
 -2 -3 0 601.97 13.59
 -2 -3 0 605.33 10.15
 2 3 0 625.74 13.56
 2 3 1 449.22 8.31
 -2 -3 -1 459.69 9.48
 2 3 1 431.35 10.76
 -2 -3 -1 447.09 11.9
 2 3 2 9.11 1.41
 2 3 2 9.07 2.38
 -2 -3 -2 8.01 1.37
 2 3 2 7.1 1.79
 2 3 3 1.73 1.44
 -2 -3 -3 5.62 1.14
 2 3 3 3.36 1.09
 2 3 4 8.24 1.16
 -2 -3 -4 9.36 1.47
 2 3 4 6.37 1.86
 2 3 4 8.9 1.7
 2 3 5 1.52 0.62
 -2 -3 -5 1.22 0.77
 2 3 6 19.08 2.92
 2 3 7 123.4 8.74
 2 3 8 276.32 13.54
 2 3 9 454.59 18.45
 2 3 10 537.52 21.1
 2 4 -14 546.94 22.26
 2 4 -14 589.7 19.83
 2 4 -13 376.57 17.37
 2 4 -13 333.67 14.37
 2 4 -12 209.24 11.16
 2 4 -11 456.13 15.8
 2 4 -10 52.8 5.43
 2 4 -9 24.34 1.23
 2 4 -9 24.5 3.53
 2 4 -8 241.12 10.24
 2 4 -8 229.98 5.12
 2 4 -7 29.43 3.52
 2 4 -7 31.26 2.05
 2 4 -6 6.82 1.28
 -2 -4 6 7.78 1.28
 2 4 -6 7.91 0.83
 -2 -4 5 1.31 0.91
 2 4 -5 1.13 0.83
 2 4 -5 2.46 0.85
 2 4 -5 1.13 0.92
 -2 -4 4 161.56 6.01
 2 4 -4 161.41 5.71
 2 4 -4 168.59 5.38
 -2 -4 3 185.43 6.81
 2 4 -3 181.81 6.54
 -2 -4 2 753.96 15.47
 2 4 -2 753.94 10.37
 2 4 -2 761.63 15.17
 2 4 -1 788.5 14.82
 2 4 -1 788.85 15.49
 -2 -4 1 836.35 16.98
 2 4 0 868.2 15.36
 2 4 0 884.37 11.02
 2 4 0 856.6 17.53
 2 4 1 47.26 4.16
 2 4 1 50.8 2.49
 -2 -4 -1 46.29 3.25
 2 4 1 46.39 3.81
 -2 -4 -2 8.74 1.82
 2 4 2 7.47 1.31
 2 4 2 7.5 2.21
 2 4 3 1.29 1.54
 2 4 3 2.28 1.16
 -2 -4 -3 2.81 1.87
 2 4 4 623.91 10.19
 2 4 4 613 13.84
 2 4 4 636.39 18.61
 -2 -4 -4 631.33 16.87
 2 4 5 584.07 18.67
 2 4 6 315.66 14.09
 -2 -4 -6 299.01 13.19
 2 4 7 549.06 19.8
 -2 -4 -7 537.57 19.01
 2 4 8 307.15 15.34
 -2 -4 -8 352.99 16.33
 2 4 9 511.09 20.77
 -2 -4 -9 518.39 20.95
 2 4 10 168.26 12.22
 -2 -4 -10 179.81 13.17
 2 5 -15 391.9 17.39
 2 5 -14 147.14 10.24
 2 5 -14 148.19 11.36
 2 5 -13 12.37 3.49
 2 5 -12 73.04 6.93
 2 5 -11 46.62 5.56
 2 5 -10 2.72 2.29
 2 5 -9 33.55 2.38
 2 5 -9 33.04 4.3
 2 5 -8 115.3 7.46
 2 5 -7 5.96 2.26
 2 5 -7 4.38 0.65
 -2 -5 7 3.13 0.87
 2 5 -6 700.58 11.62
 -2 -5 6 677.17 13.02
 2 5 -6 703.8 14.51
 2 5 -5 1935.19 25.49
 2 5 -5 1945.65 25.89
 -2 -5 5 1895.76 27.14
 -2 -5 4 430.19 11.28
 2 5 -4 425.73 10.57
 2 5 -4 413.34 8.68
 -2 -5 3 1140.35 20.93
 2 5 -3 1189.6 14.88
 2 5 -2 392.8 10.25
 2 5 -2 389.73 7.93
 2 5 -2 399.88 5.54
 2 5 -1 180.87 7.32
 2 5 -1 169.52 6.63
 2 5 0 524.28 13.91
 2 5 0 502.14 11.7
 2 5 1 165.46 8.24
 2 5 1 186.48 6.67
 -2 -5 -1 173.99 7.02
 2 5 2 124.93 7.58
 -2 -5 -2 133.52 6.76
 2 5 3 179.79 9.59
 2 5 3 179.83 9.98
 -2 -5 -3 182.38 8.56
 2 5 4 795.23 22.49
 -2 -5 -4 779.84 19.82
 2 5 5 939.69 25.65
 -2 -5 -5 853.6 22.53
 2 5 6 277.5 14.22
 -2 -5 -6 271.48 12.91
 2 5 7 18.61 4.28
 -2 -5 -7 19.31 3.96
 2 5 8 9.13 3.94
 -2 -5 -8 11.6 3.46
 2 5 9 60.39 7.69
 -2 -5 -9 62.17 7.66
 2 5 10 2.51 2.83
 2 6 -15 13.7 3.83
 2 6 -14 43.22 6.02
 2 6 -13 60.6 7.02
 2 6 -12 66.74 6.94
 2 6 -11 49.52 5.92
 2 6 -10 308.09 13.66
 2 6 -9 229.29 11.39
 -2 -6 8 710.01 12.22
 2 6 -8 711.43 19.95
 2 6 -7 331.77 12.94
 2 6 -7 359.07 7.89
 -2 -6 7 347.05 9.18
 -2 -6 6 1885.61 27.76
 2 6 -6 1936.08 33.67
 2 6 -6 1888.16 26.2
 2 6 -5 1838.81 23.22
 2 6 -5 1906.31 24.75
 2 6 -5 1825.34 27.04
 -2 -6 5 1851.16 28.49
 2 6 -4 521.59 9.29
 2 6 -4 511.48 13.06
 2 6 -4 500.13 10.71
 2 6 -3 30.93 1.52
 2 6 -3 29.12 2.76
 2 6 -3 28.91 2.35
 2 6 -3 27.58 3.26
 2 6 -2 139.4 5.17
 2 6 -2 153.27 6.67
 2 6 -2 152.87 7.75
 2 6 -1 71.66 4.99
 2 6 -1 66.97 4.47
 2 6 -1 71.25 5.62
 2 6 0 651.37 14.19
 2 6 0 656.38 16.81
 2 6 0 648.48 18.28
 2 6 1 84.52 6.13
 2 6 1 89.89 4.83
 -2 -6 -1 85.78 5.46
 2 6 1 87.23 6.93
 2 6 2 194.09 10.64
 2 6 3 123.33 4.17
 -2 -6 -3 110.83 7.2
 2 6 3 108.08 8.47
 2 6 4 88.61 7.85
 -2 -6 -4 81.01 6.45
 2 6 5 269.74 14.1
 -2 -6 -5 250.41 12.17
 -2 -6 -6 12.02 3.55
 2 6 6 9.56 3.47
 2 6 7 9.18 3.62
 -2 -6 -7 10.23 3.33
 -2 -6 -8 17.2 4.55
 2 6 8 17.69 4.9
 -2 -6 -9 27.15 5.42
 2 6 9 39.18 6.75
 2 7 -15 18.1 4.67
 2 7 -14 0.57 3.42
 2 7 -13 2.15 2.56
 2 7 -12 73.94 7.38
 2 7 -11 429.77 17.39
 2 7 -10 1196.72 29.38
 2 7 -9 1083.13 27.06
 2 7 -8 667.58 11.55
 2 7 -8 695.25 20.31
 2 7 -7 352.22 13.74
 2 7 -7 343.82 9.27
 -2 -7 7 323.86 10.05
 2 7 -6 517.84 16.39
 2 7 -6 512.78 12.72
 2 7 -6 514.09 8.92
 2 7 -6 542.12 11.92
 -2 -7 6 485.27 13.47
 2 7 -5 222.53 10.28
 2 7 -5 223.93 6.55
 2 7 -5 221.65 8.68
 2 7 -5 240.6 6.65
 2 7 -4 25.51 3.27
 2 7 -4 26.99 3.71
 2 7 -4 22.59 2.43
 2 7 -4 27.99 1.83
 2 7 -3 40.21 4.2
 2 7 -3 45.84 4.42
 2 7 -3 42.26 3.56
 2 7 -3 37.07 2.92
 2 7 -2 61.54 4.51
 2 7 -2 64.8 5.51
 2 7 -2 60.55 3.76
 2 7 -1 284.74 9.81
 2 7 -1 283.65 10.65
 2 7 -1 301.75 12.44
 2 7 0 131.09 6.39
 2 7 0 130.75 6.38
 2 7 0 121.66 8.41
 2 7 1 109.83 5.48
 2 7 1 107.44 5.56
 2 7 1 105.47 8.02
 -2 -7 -2 6.06 1.97
 2 7 2 2.09 2.11
 2 7 2 5.86 1.43
 -2 -7 -3 31.03 4.11
 2 7 3 30.16 4.94
 2 7 4 49.49 6.33
 -2 -7 -5 169.13 10.55
 2 7 5 173.11 12.13
 2 7 6 0.41 2.98
 -2 -7 -6 1.03 2.49
 -2 -7 -7 8 3.77
 2 7 7 8.24 3.55
 -2 -7 -8 29.88 5.56
 2 8 -14 362.54 18.32
 2 8 -13 166.1 12.13
 2 8 -12 293.85 15.56
 2 8 -11 604.91 21.68
 2 8 -10 940.94 26.72
 2 8 -9 513.87 18.72
 2 8 -8 21.73 2.46
 2 8 -8 36.04 5.15
 2 8 -7 62.94 6.26
 2 8 -7 65.05 4.52
 2 8 -6 39.7 4.87
 2 8 -6 42.7 4.03
 2 8 -6 38.27 3.03
 2 8 -5 30.66 4.37
 2 8 -5 27.5 3.44
 2 8 -4 -1.62 2.19
 2 8 -4 -0.25 1.81
 2 8 -4 3.51 1.35
 2 8 -3 59.81 5.31
 2 8 -3 64.88 5.65
 2 8 -3 64.81 4.11
 2 8 -2 -1.77 2.47
 2 8 -2 2.66 1.71
 2 8 -2 -0.19 1.66
 2 8 -2 2.38 1.22
 2 8 -1 343.1 11.48
 2 8 -1 327.96 11.32
 2 8 -1 342.58 14.26
 2 8 0 320.22 10.62
 2 8 0 303.29 14.09
 2 8 0 327.92 10.76
 2 8 1 256.37 8.86
 2 8 1 275.36 9.51
 2 8 1 242.25 12.96
 2 8 2 121.87 9.61
 2 8 3 25 4.33
 2 8 4 100.17 9.48
 -2 -8 -4 124.53 8.99
 2 8 5 153.45 12.01
 -2 -8 -5 146.79 10.37
 2 8 6 28.94 5.64
 -2 -8 -6 35.95 5.7
 2 9 -13 166.14 12.28
 2 9 -12 47.02 6.6
 2 9 -11 2.62 3.2
 2 9 -10 52.98 6.56
 2 9 -9 11.71 3.54
 2 9 -8 107.04 5.83
 2 9 -8 107.89 8.69
 2 9 -7 333.07 14.54
 2 9 -7 324.17 11.37
 2 9 -6 87.64 7.35
 2 9 -6 87 6.19
 2 9 -5 390.43 14.93
 2 9 -5 386.68 13.96
 2 9 -4 537.09 17.11
 2 9 -4 517.63 16.89
 2 9 -3 30.06 3.93
 2 9 -3 25.43 4.17
 2 9 -2 355.34 12.91
 2 9 -2 357.19 12.6
 2 9 -2 356.44 15.1
 2 9 -1 339.97 11.99
 2 9 -1 345.52 12.19
 2 9 -1 331.86 15.07
 2 9 0 827.11 18.75
 2 9 0 835.13 18.76
 2 9 0 809.06 24.79
 2 9 1 210.69 12.85
 2 9 2 5 3.26
 2 9 3 20.52 4.97
 2 9 4 42.33 7.09
 2 9 5 132.8 11.85
 2 10 -12 78.7 8.74
 2 10 -11 54.31 7.14
 2 10 -10 11.99 3.89
 2 10 -9 -0.41 2.56
 2 10 -8 10.6 3.67
 2 10 -7 175.54 11
 2 10 -7 166.62 8.88
 2 10 -6 69.41 6.98
 2 10 -6 74.03 6.2
 2 10 -5 1282.73 29.8
 2 10 -5 1341.33 29.4
 2 10 -4 684.99 20.44
 2 10 -4 729.9 21.84
 2 10 -3 592.95 18.03
 2 10 -3 591.22 20.25
 2 10 -3 608.6 18.52
 2 10 -2 85.63 6.68
 2 10 -2 71.1 6.18
 2 10 -2 74.53 7.57
 2 10 -1 72.09 5.82
 2 10 -1 77.88 6.08
 2 10 -1 72.94 7.67
 2 10 0 205.13 12.93
 2 10 1 45.73 6.68
 2 10 2 5.34 2.9
 2 10 3 13.56 4.64
 2 11 -11 75.56 8.84
 2 11 -10 206.89 13.75
 2 11 -9 437.53 19.37
 2 11 -8 307.35 15.85
 2 11 -7 349.23 16.26
 2 11 -7 340.03 13.78
 2 11 -6 692.45 22.67
 2 11 -6 701.67 21.34
 2 11 -5 325.61 14.79
 2 11 -5 324.3 14.74
 2 11 -4 245.73 13.36
 2 11 -4 244.28 12.48
 2 11 -3 25.8 4.3
 2 11 -3 25.7 4.07
 2 11 -3 18.48 4.44
 2 11 -2 4.81 2.31
 2 11 -2 7.68 3.39
 2 11 -2 7.33 2.66
 2 11 -1 14.03 3.81
 2 11 0 41.6 6.65
 2 11 1 6.88 3.44
 2 12 -9 527.82 22.01
 2 12 -8 108.38 9.93
 2 12 -7 7.35 3.45
 2 12 -6 103.81 8.97
 2 12 -6 89.04 8.01
 2 12 -5 -2.85 2.8
 2 12 -5 2.27 2.46
 2 12 -4 4.14 2.24
 2 12 -4 6.81 3.51
 2 12 -4 6.76 2.86
 2 12 -3 57.75 7.2
 2 12 -2 51.5 7
 2 12 -1 -2.53 3.79
 2 13 -8 73.84 8.5
 2 13 -7 27.08 5.16
 2 13 -6 65.53 7.44
 2 13 -6 65.09 7.37
 2 13 -5 2.08 2.81
 2 13 -5 3.38 2.83
 2 13 -4 17.36 4.06
 2 13 -3 4.46 3.72
 -3 13 -1 277.3 16.45
 -3 13 -2 168.59 12.62
 -3 13 -3 103.16 9.75
 -3 13 -4 185.64 12.47
 -3 13 -5 63.63 7.29
 -3 12 1 603.72 24.03
 -3 12 0 367.13 18.37
 -3 12 -1 238.8 14.37
 -3 12 -2 11.94 4
 -3 12 -3 3.72 2.64
 -3 12 -4 8.72 2.67
 -3 12 -5 -0.84 2.43
 -3 12 -6 -0.2 2.55
 -3 12 -6 0.5 2.19
 -3 12 -7 10.59 3.64
 -3 12 -8 19.03 4.78
 -3 11 4 415.89 20.47
 -3 11 3 110.85 10.66
 -3 11 2 100.02 9.63
 -3 11 1 223.55 13.91
 -3 11 0 19.24 4.46
 -3 11 -1 44.95 5.89
 -3 11 -2 224.27 12.81
 -3 11 -3 96.63 8.26
 -3 11 -4 4.21 2.74
 -3 11 -5 145.25 9.64
 -3 11 -5 149.03 10.25
 -3 11 -6 24.22 4.85
 -3 11 -6 22.54 3.95
 -3 11 -7 66.1 7.24
 -3 11 -8 96.41 9.03
 3 -11 8 113.01 8.21
 3 -11 9 205.58 11.75
 -3 11 -9 204.14 13.26
 3 -11 10 125.45 9.84
 3 -11 11 80.99 8.46
 -3 10 6 363.12 19.02
 -3 10 5 428.46 20.24
 -3 10 4 100.69 9.62
 -3 10 3 138.61 10.89
 -3 10 2 321.17 15.87
 -3 10 1 64.48 7.1
 -3 10 0 6.59 3.05
 -3 10 -1 3.2 2.82
 -3 10 -2 78.51 7.18
 3 -10 3 10.98 2.04
 -3 10 -3 9.86 3.11
 -3 10 -4 486.6 16.9
 -3 10 -4 437.74 16.52
 3 -10 4 470.97 13.33
 -3 10 -5 920.33 23.52
 -3 10 -5 853.06 24.2
 3 -10 5 863.03 19.88
 -3 10 -6 416.59 15.06
 3 -10 6 380.64 13.61
 -3 10 -6 369.52 15.72
 -3 10 -7 141.1 8.38
 -3 10 -7 144.36 10.06
 3 -10 7 132.05 8.47
 -3 10 -8 204.93 12.45
 3 -10 8 211.79 11.34
 3 -10 9 94.7 8.2
 -3 10 -9 100.37 9.06
 3 -10 10 167.89 11.5
 -3 10 -10 137.69 10.96
 3 -10 11 1.53 2.58
 -3 9 7 10.65 4.29
 -3 9 6 16.19 4.48
 -3 9 5 1.79 2.63
 -3 9 4 181.35 11.95
 -3 9 3 276.05 14.33
 -3 9 2 203.36 11.85
 -3 9 1 21.3 4.13
 -3 9 0 404.98 15.98
 -3 9 -1 1039.79 25.96
 -3 9 -2 676.98 20.04
 3 -9 2 657.42 14.75
 -3 9 -3 213.09 10.74
 -3 9 -3 221.35 10.67
 3 -9 3 219.01 8.43
 -3 9 -4 1186.91 26.13
 -3 9 -4 1123.57 26.27
 3 -9 4 1151.87 22.68
 -3 9 -5 818.39 20.73
 -3 9 -5 795.56 22.17
 3 -9 5 784.93 19.23
 -3 9 -6 406.49 16.17
 3 -9 6 423.41 14.6
 -3 9 -6 419.48 14.18
 -3 9 -7 8.14 3.11
 3 -9 7 15.66 3.41
 -3 9 -8 18.96 4.1
 3 -9 8 20.36 4.19
 -3 9 -9 89 8.25
 3 -9 9 83.19 7.74
 3 -9 10 30.92 5
 3 -9 11 2.64 2.59
 -3 8 9 4.4 3.03
 -3 8 8 38.89 6.14
 -3 8 7 253.7 14.63
 -3 8 6 35.63 5.37
 -3 8 5 8.54 2.43
 -3 8 4 23.8 4.82
 -3 8 3 111.06 8.58
 -3 8 2 414.96 16.06
 -3 8 1 1387.14 30.33
 -3 8 0 2201.26 38.9
 -3 8 -1 1372.93 28.78
 -3 8 -2 882.77 21.82
 3 -8 3 169.11 7.58
 -3 8 -3 172.08 8.86
 -3 8 -3 168.34 8.9
 3 -8 4 89.68 5.82
 -3 8 -4 82.71 5.98
 -3 8 -4 89.5 6.64
 3 -8 5 55.98 4.93
 -3 8 -5 47.81 5.3
 -3 8 -5 54.26 4.87
 3 -8 6 3.3 1.71
 -3 8 -6 4.51 2.46
 -3 8 -6 4.37 1.76
 -3 8 -7 39.32 5.22
 3 -8 7 33.66 4.48
 -3 8 -8 190.76 11.25
 3 -8 8 222.73 11.88
 -3 8 -9 106.87 8.77
 3 -8 9 98.12 8.48
 3 -8 10 62.16 7.25
 3 -8 11 31.73 5.96
 -3 7 10 0.46 3.24
 -3 7 9 11.12 3.6
 3 -7 -9 10.34 4.39
 -3 7 8 23.05 4.61
 -3 7 7 -2.61 3.11
 -3 7 6 240.08 12.88
 -3 7 5 1348.04 30.97
 -3 7 4 916.05 24.25
 -3 7 3 1379.05 29.61
 3 -7 -3 1345.99 21.33
 -3 7 2 631.72 18.91
 3 -7 -2 645.21 14.34
 -3 7 1 1481.12 29.5
 -3 7 0 1571.32 30.05
 -3 7 -1 68.97 5.58
 -3 7 -2 48.19 4.65
 3 -7 3 296.14 10.31
 -3 7 -3 271.33 10.91
 -3 7 -3 293.43 11.01
 -3 7 -4 234.93 10.46
 3 -7 4 229.28 9.38
 -3 7 -4 243.42 9.74
 -3 7 -5 103.21 7.21
 3 -7 5 98.36 6.58
 -3 7 -5 109.58 6.36
 3 -7 6 32.59 2.69
 3 -7 6 27.76 3.83
 -3 7 -6 33.01 4.44
 3 -7 6 33.95 1.84
 -3 7 -7 37.3 4.86
 3 -7 7 41.71 5.07
 3 -7 8 103.29 8.13
 -3 7 -8 116.08 8.37
 3 -7 9 160.7 10.73
 3 -7 10 402.1 17.97
 3 -7 11 212.5 13.96
 3 -7 12 42.33 6.98
 -3 6 11 12.33 3.96
 -3 6 10 77.41 8.12
 3 -6 -10 83.6 9.31
 -3 6 9 217.9 13.02
 3 -6 -9 217.13 14.03
 -3 6 8 174.3 11.17
 3 -6 -8 171.23 12
 -3 6 7 440.73 17
 3 -6 -7 453.28 18.19
 -3 6 6 1426.82 31.25
 3 -6 -6 1452.5 32.83
 -3 6 5 1442.99 30.47
 3 -6 -4 1523.96 20.22
 -3 6 4 1510.91 30.1
 3 -6 -3 131.85 5.36
 -3 6 3 125.15 8
 -3 6 2 7.28 2.39
 3 -6 -2 8.65 1.58
 -3 6 1 9.46 2.61
 3 -6 -1 7.19 1.53
 -3 6 0 6.43 2.41
 -3 6 -1 658.83 16.57
 -3 6 -2 754.27 17.45
 -3 6 -3 478.27 13.23
 -3 6 -3 444.7 13.44
 -3 6 -4 16.58 3.2
 -3 6 -4 15.83 2.62
 3 -6 4 12.22 2.39
 3 -6 5 724.63 18.63
 -3 6 -5 724.74 18.63
 3 -6 5 687.38 13.5
 3 -6 6 566.92 11.01
 -3 6 -6 579 17.13
 3 -6 6 555.82 16.99
 3 -6 6 523.23 10.55
 -3 6 -7 844 21.83
 3 -6 7 821.23 22.33
 3 -6 7 895.4 14.73
 3 -6 7 843.76 11.63
 3 -6 8 370.3 15.53
 3 -6 9 509.63 19.21
 3 -6 10 373.41 17.4
 3 -6 11 208.35 13.85
 3 -6 12 3.93 3.64
 -3 5 11 79.06 8.14
 3 -5 -11 81.02 9.38
 -3 5 10 598.93 21.09
 3 -5 -10 620.18 23.62
 -3 5 9 555.02 19.59
 -3 5 8 441.58 16.76
 -3 5 7 402.85 15.14
 -3 5 6 477.45 15.96
 3 -5 -6 489.59 17.28
 3 -5 -5 195.83 5.01
 -3 5 5 198.84 9.85
 3 -5 -5 205.2 10.5
 3 -5 -4 72.3 3.4
 -3 5 4 73.78 5.91
 -3 5 4 70.85 3.28
 -3 5 3 955.59 21.12
 3 -5 -3 964.58 15.72
 3 -5 -2 1490.77 22.09
 -3 5 2 1471.27 26.81
 3 -5 -1 504.08 11.79
 -3 5 1 487.5 13.84
 3 -5 0 82.02 4.79
 -3 5 0 76.8 5.28
 -3 5 -1 1.16 1.44
 -3 5 -2 141.77 6.71
 3 -5 3 1020.62 19.14
 -3 5 -3 1064.98 19.92
 3 -5 4 2224.76 31.19
 3 -5 4 2182.79 28.36
 3 -5 5 3039.58 45.08
 3 -5 5 3094.28 35.97
 3 -5 6 812.39 16.57
 3 -5 6 779.48 20.67
 3 -5 6 837.5 15.88
 3 -5 6 806.85 12.86
 3 -5 7 1257.84 15.25
 3 -5 7 1179.02 21.02
 3 -5 7 1123.65 26.69
 3 -5 7 1200.66 20.84
 3 -5 8 122.85 8.87
 3 -5 9 43.96 5.78
 3 -5 10 84.92 8.46
 3 -5 11 2.89 2.96
 3 -5 12 -0.41 2.78
 -3 4 11 316.85 14.66
 3 -4 -11 312.43 16.85
 -3 4 10 492.42 17.97
 3 -4 -10 488.38 20.21
 -3 4 9 146.31 9.23
 3 -4 -9 123.16 9.68
 -3 4 8 2.03 2.19
 3 -4 -8 -1.96 2.53
 -3 4 7 13.68 2.86
 3 -4 -7 6.52 2.92
 3 -4 -6 336.04 6.26
 -3 4 6 327.77 12.12
 -3 4 5 12.2 2.51
 3 -4 -5 12.93 3.06
 -3 4 4 683.89 11.64
 -3 4 4 692.59 16.94
 3 -4 -3 435.89 9.14
 -3 4 3 396.93 12.3
 -3 4 2 300.84 10.05
 3 -4 -2 306.94 7.96
 3 -4 -1 396.77 9.75
 -3 4 1 409.13 11.49
 3 -4 0 4972.3 56.53
 3 -4 0 4823.88 54.94
 -3 4 0 4875.2 56.71
 3 -4 1 5111.88 58.65
 3 -4 1 5150.44 58.13
 -3 4 -1 5144.58 58.62
 3 -4 2 2518.2 34.03
 -3 4 -2 2632.53 34.7
 3 -4 3 1714.32 23.74
 3 -4 3 1695.48 25.41
 3 -4 4 2567.64 31.33
 3 -4 4 2605.39 33.95
 3 -4 5 1066 16.29
 3 -4 5 1061.88 23.06
 3 -4 5 1116.32 19.39
 3 -4 6 20.25 3.47
 3 -4 6 16.08 2.31
 3 -4 6 13.76 1.93
 3 -4 6 15.3 1.64
 3 -4 7 18.57 3.63
 3 -4 7 17.87 2.65
 3 -4 7 17.66 2.27
 3 -4 8 24.1 4.03
 3 -4 9 23.98 4.42
 3 -4 10 3.18 2.62
 3 -4 11 9.76 3.82
 -3 4 -12 35.01 6.47
 3 -4 12 16.48 4.51
 3 -3 -12 10.13 3.85
 3 -3 -11 20.52 4.84
 -3 3 11 26.91 4.24
 -3 3 10 223.36 11.03
 3 -3 -10 229.12 13.14
 -3 3 9 97.61 6.93
 3 -3 -9 106.07 8.5
 -3 3 8 88.59 6.26
 3 -3 -8 93.02 3.33
 3 -3 -8 99.23 7.63
 -3 3 7 434.9 13.6
 3 -3 -7 436.06 15.26
 -3 3 6 1.51 1.42
 3 -3 -6 1.42 1.76
 -3 3 5 309.16 10.45
 -3 3 4 351.71 10.86
 -3 3 4 360.56 7.96
 3 -3 -4 357.57 11.67
 -3 3 3 1382.7 23.16
 3 -3 -3 1383.03 23.31
 3 -3 -2 4030.63 48.46
 -3 3 2 4124.06 50.41
 -3 3 1 3489.61 42.59
 3 -3 -1 3534.69 42.71
 -3 3 0 7374.62 77.22
 3 -3 0 7342.3 77.3
 -3 3 -1 5701.63 61.95
 3 -3 1 5757.33 61.49
 3 -3 2 93.13 4.31
 3 -3 2 85.85 4.52
 3 -3 2 83.29 4.95
 3 -3 3 7.55 1.48
 3 -3 3 8.13 1.51
 3 -3 4 141.7 5.18
 3 -3 4 147.69 7.42
 3 -3 4 147.19 6.16
 3 -3 5 8.59 2.24
 3 -3 5 11.94 1.65
 3 -3 5 10.67 1.75
 3 -3 6 126.8 6.03
 3 -3 6 124.59 4.99
 3 -3 6 113.19 7.43
 3 -3 6 123.23 6.56
 3 -3 7 481.81 14.31
 3 -3 7 449.68 15.91
 3 -3 8 91.73 6.52
 3 -3 8 82.86 7.18
 3 -3 9 92.37 8.07
 3 -3 10 184.05 11.95
 3 -3 11 165.07 12.01
 -3 3 -11 184.02 12.72
 3 -3 12 88.25 9.46
 -3 3 -12 94.82 10.04
 3 -2 -13 -0.76 3.01
 3 -2 -12 2.09 2.87
 3 -2 -11 3.4 3.06
 -3 2 11 -0.38 2.1
 -3 2 10 7.07 2.12
 3 -2 -10 6.09 3.15
 -3 2 9 137.66 7.47
 3 -2 -9 136.88 5.2
 3 -2 -9 129.28 5.02
 3 -2 -9 132.86 9.11
 -3 2 8 0.15 1.53
 3 -2 -8 -0.58 2.33
 -3 2 7 71.2 4.96
 3 -2 -7 51.28 5.08
 -3 2 6 1263.59 22.4
 3 -2 -6 1276.2 25
 -3 2 5 4248.59 50.42
 3 -2 -5 4222.24 50.84
 3 -2 -5 4266.11 53.42
 3 -2 -4 3593.04 43.41
 -3 2 4 3542.51 43.21
 -3 2 4 3528.63 39.29
 -3 2 4 3562.31 45.46
 -3 2 4 3482.3 43.5
 -3 2 3 3657.7 43.2
 3 -2 -3 3668.96 43.31
 -3 2 3 3569.41 40.9
 -3 2 3 3683.89 45
 -3 2 2 1124.3 18.31
 3 -2 -2 1103.29 18.33
 -3 2 2 1120.88 19.48
 3 -2 -1 902.59 15.99
 -3 2 1 959.07 16.25
 -3 2 0 40.46 3.1
 3 -2 0 43.13 3.08
 3 -2 1 35.47 2.72
 3 -2 1 39.25 2.98
 3 -2 2 518.37 10.82
 3 -2 2 506.7 11.51
 3 -2 2 482.77 11.9
 3 -2 3 1361.58 22.8
 -3 2 -3 1323.95 19.58
 3 -2 4 662.5 15.92
 -3 2 -4 654.64 12.79
 3 -2 4 654.54 12.57
 3 -2 5 73.64 5.49
 3 -2 5 83.46 5.35
 -3 2 -5 78.4 4.16
 3 -2 5 82.32 4.24
 3 -2 6 191.93 9.5
 3 -2 6 192.75 8.75
 -3 2 -6 196.41 6.79
 3 -2 7 9.81 2.67
 -3 2 -7 14.32 2.08
 3 -2 8 401.62 15.7
 -3 2 -9 562.74 20.38
 3 -2 9 515.91 19.08
 3 -2 10 923.24 27.55
 -3 2 -10 1025.67 29.47
 -3 2 -11 358.01 17.94
 3 -2 11 349.32 17.51
 3 -2 12 134.91 11.4
 -3 2 -12 125.6 11.33
 3 -1 -13 26.83 5.59
 3 -1 -12 31.37 5.7
 3 -1 -12 26.07 5.38
 -3 1 11 165.2 8.15
 3 -1 -11 164.86 11.08
 3 -1 -11 159.12 10.62
 -3 1 10 75.98 5.13
 3 -1 -10 80.32 4.73
 3 -1 -10 81.63 4.77
 3 -1 -10 86.7 7.7
 3 -1 -10 81.59 7.21
 -3 1 9 1112.07 21.19
 3 -1 -9 1115.28 19.01
 3 -1 -9 1101.6 19.3
 3 -1 -9 1108.77 26.49
 3 -1 -9 1128.28 25.79
 -3 1 8 330.12 10.2
 3 -1 -8 344.97 9.3
 3 -1 -8 321.15 12.82
 3 -1 -8 357.26 12.82
 3 -1 -7 1277.74 19.51
 -3 1 7 1221.88 21.04
 3 -1 -7 1233.93 21.44
 3 -1 -7 1249.05 25.16
 3 -1 -7 1244.69 24.14
 3 -1 -6 2063.13 27.17
 3 -1 -6 2076.69 29.13
 3 -1 -6 2161.82 32.85
 3 -1 -6 2104.52 31.18
 -3 1 5 1730.11 24.73
 3 -1 -5 1791.35 23.76
 -3 1 5 1774.05 26.46
 3 -1 -5 1805.53 27.61
 3 -1 -5 1756.68 25.27
 -3 1 4 1288.58 19.91
 -3 1 4 1299.53 19.53
 3 -1 -4 1314.21 19.85
 3 -1 -4 1289.78 21.01
 -3 1 4 1293.33 18.86
 3 -1 -3 21.81 2.16
 3 -1 -3 20.19 2.14
 -3 1 3 20.36 2.12
 -3 1 3 22.13 2.3
 -3 1 3 19.66 1.97
 -3 1 3 21.06 1.9
 3 -1 -2 240.69 7.03
 -3 1 2 242.01 6.95
 -3 1 2 246.81 7.37
 3 -1 -1 646.63 12.49
 3 -1 -1 661.49 12.72
 3 -1 0 487.98 10.74
 3 -1 0 477.49 10.45
 -3 1 0 484.1 10.49
 -3 1 -1 499.01 10.73
 3 -1 1 492.7 10.71
 -3 1 -2 308.18 8.43
 3 -1 2 329.29 8.52
 -3 1 -3 42.62 3.13
 3 -1 3 38.7 3.31
 3 -1 3 41.46 4.02
 3 -1 3 41.36 3.15
 3 -1 4 92.17 5.76
 3 -1 4 103.79 5.7
 -3 1 -4 94.39 4.81
 3 -1 4 94.69 4.84
 3 -1 5 1567.16 28.12
 3 -1 5 1600.25 28.1
 3 -1 5 1575.43 24.37
 -3 1 -5 1584.55 24.33
 -3 1 -6 1763.2 26.98
 3 -1 6 1754.2 31.84
 3 -1 6 1815.41 32.04
 -3 1 -7 1468.08 30.43
 3 -1 7 1443.28 29.17
 -3 1 -8 1163.96 28.38
 3 -1 8 1087.11 26.75
 3 -1 9 511.01 18.81
 -3 1 -9 548.25 19.99
 -3 1 -10 345.77 16.76
 3 -1 10 324.16 15.81
 3 -1 11 20.1 4.63
 -3 1 -11 19.57 5.02
 3 0 -14 82.98 9.37
 3 0 -14 90.09 9.55
 3 0 -13 30.54 5.27
 3 0 -13 26.76 5.4
 3 0 -12 189.95 12.23
 3 0 -12 190 12.03
 3 0 -11 101.61 6.01
 3 0 -11 107.3 6.11
 3 0 -11 89.44 7.98
 3 0 -11 98.66 8.25
 3 0 -10 738.04 16.74
 -3 0 10 749.9 15.42
 3 0 -10 730.79 21.77
 3 0 -10 729.58 16.53
 3 0 -10 745.44 21.22
 3 0 -9 612 14.39
 -3 0 9 611.74 13.19
 3 0 -9 608.93 14.67
 3 0 -9 638.6 18.03
 -3 0 8 338.89 9.03
 3 0 -8 328.79 9.8
 3 0 -8 325.29 9.21
 3 0 -8 329.21 12.37
 3 0 -8 330.41 11.93
 -3 0 7 368.77 9.17
 3 0 -7 374.25 10.05
 3 0 -7 373.25 9.44
 3 0 -7 369.78 12.09
 3 0 -7 382.6 11.69
 -3 0 6 303.89 7.93
 3 0 -6 310.55 8.71
 3 0 -6 310.56 8.11
 3 0 -6 304.62 10.02
 3 0 -6 324.27 9.78
 3 0 -5 2.04 1.27
 3 0 -5 1.85 1.37
 -3 0 5 2.83 1.13
 3 0 -5 0.7 1.27
 3 0 -5 2.05 0.89
 -3 0 4 169.01 5.4
 3 0 -4 174.44 5.6
 3 0 -4 175.4 5.98
 3 0 -4 175.51 6.12
 3 0 -4 169.72 5.24
 3 0 -3 2488.88 30.24
 -3 0 3 2500.53 31.16
 3 0 -3 2557.5 31.18
 3 0 -3 2514.16 29.61
 -3 0 3 2500.88 29.92
 -3 0 3 2497.32 26.99
 3 0 -2 7.41 1.41
 -3 0 2 10.03 1.3
 -3 0 2 8.94 0.71
 3 0 -2 9.66 1.7
 -3 0 1 486.39 10.84
 3 0 -1 532.43 11.14
 -3 0 0 73.93 3.97
 3 0 0 69.06 3.89
 3 0 1 37.2 2.93
 -3 0 -1 33.22 2.83
 -3 0 -2 1678.25 24.63
 3 0 2 1671.18 24.34
 -3 0 -3 3360.41 41.63
 -3 0 -4 3046.75 39.47
 3 0 4 3037.98 41.11
 3 0 4 2977.64 39.52
 3 0 4 2949.56 42.48
 3 0 4 3064.76 39.18
 -3 0 -4 3038.84 41.31
 3 0 5 3442.65 45
 3 0 5 3442.01 48.61
 -3 0 -5 3410.13 47.44
 -3 0 -6 1488.25 29.16
 3 0 6 1481.32 29.62
 3 0 6 1473.28 28.56
 3 0 7 251.31 12.02
 3 0 7 250.93 11.51
 -3 0 -7 260.38 12.05
 -3 0 -8 44.1 5.71
 3 0 8 40.06 5.09
 -3 0 -9 18.53 4.2
 3 0 9 17.25 3.98
 3 0 10 13.98 3.18
 -3 0 -10 17.84 4.52
 -3 0 -11 7.64 3.7
 3 0 11 8.17 3.36
 3 1 -14 25.32 5.29
 3 1 -14 21.38 5.11
 3 1 -13 35.93 5.87
 3 1 -12 46.52 4.63
 3 1 -12 48.57 6.13
 3 1 -12 53.24 4.83
 3 1 -11 233.18 12.07
 3 1 -11 241.35 9.98
 3 1 -10 326.26 13.35
 -3 -1 10 318.51 7.89
 3 1 -10 318.83 11.19
 -3 -1 9 255.14 6.85
 3 1 -9 267.13 11.14
 -3 -1 8 17.62 1.76
 3 1 -8 22.38 3.11
 3 1 -7 21.63 2.85
 -3 -1 7 20.57 1.81
 3 1 -7 20.59 1.86
 3 1 -6 347.73 9.7
 3 1 -6 338.32 9.75
 3 1 -6 348.63 7.61
 3 1 -6 358.31 9.49
 3 1 -5 19.07 2.04
 3 1 -5 21.11 1.83
 3 1 -5 22.96 2.37
 3 1 -5 19.95 2.32
 3 1 -5 20.29 2.16
 3 1 -4 3.33 0.88
 3 1 -4 3.55 1.29
 3 1 -4 3.95 0.98
 3 1 -4 3.07 1.07
 3 1 -4 4.33 1.13
 3 1 -3 740.3 13.88
 -3 -1 3 762.6 14
 -3 -1 3 743.42 13.85
 3 1 -3 753.91 14.15
 3 1 -3 734.65 10.95
 3 1 -3 743.79 9.37
 3 1 -2 520.43 11.23
 -3 -1 2 523.39 11.37
 -3 -1 2 514.61 11.23
 3 1 -2 551.78 11.48
 -3 -1 2 526.3 8.12
 3 1 -1 3268.45 39.25
 -3 -1 1 3292.59 39.46
 -3 -1 0 5114.69 56.99
 -3 -1 0 5113.68 51.09
 -3 -1 0 5178.52 56.15
 3 1 0 5154.61 56.95
 3 1 1 3905.43 45.84
 -3 -1 -1 3891.14 46.25
 -3 -1 -1 3804.94 42.46
 -3 -1 -2 3106.19 38.15
 -3 -1 -2 3125.59 40.14
 -3 -1 -3 3014.93 39.72
 3 1 3 3046.18 39.97
 3 1 3 3059.21 42.5
 -3 -1 -3 3014.93 40.2
 3 1 4 1129.59 20.18
 3 1 4 1138.63 21.37
 3 1 4 1157.44 23.98
 -3 -1 -4 1156.64 22.34
 -3 -1 -5 171.68 8.51
 3 1 5 162.76 7.15
 3 1 5 153.28 7.79
 3 1 5 162.23 8.88
 3 1 6 41.43 4.5
 3 1 6 48.63 4.03
 3 1 6 44.04 5.21
 -3 -1 -6 46.78 5.28
 3 1 7 337.13 14.44
 3 1 7 325.52 12.99
 -3 -1 -7 314.15 13.56
 -3 -1 -8 205.27 11.69
 3 1 8 194.8 10.95
 3 1 9 6.82 2.68
 -3 -1 -9 6.41 2.99
 -3 -1 -10 0.78 3.16
 3 1 10 1.5 2.55
 3 1 10 4.63 2.59
 -3 -1 -11 30.16 6.14
 3 2 -14 71.22 7.84
 3 2 -13 25.1 5.06
 3 2 -13 23.28 3.64
 3 2 -12 15.02 3.75
 3 2 -12 17.59 3.38
 3 2 -11 245.87 8.49
 3 2 -11 232.38 10.54
 3 2 -11 234.35 11.99
 3 2 -10 100.63 5.2
 3 2 -10 95.1 6.32
 3 2 -10 92.53 6.86
 3 2 -9 3.53 1.74
 3 2 -9 9.54 1.76
 3 2 -8 4.2 1.21
 3 2 -8 3.64 1.56
 3 2 -7 96.31 4.71
 3 2 -7 99.3 3.22
 3 2 -6 348.29 8.91
 3 2 -6 328.26 6.69
 3 2 -5 393.77 9.57
 3 2 -5 392.83 7.9
 3 2 -5 392.35 10.71
 -3 -2 4 2873.29 35.62
 3 2 -4 2901.38 37.11
 3 2 -4 2903.92 35.48
 3 2 -4 2984.64 31.59
 3 2 -3 2200.7 28.86
 -3 -2 3 2158.52 29.06
 3 2 -3 2176.8 29.57
 -3 -2 2 1706.64 25.14
 -3 -2 2 1751.21 24.72
 3 2 -2 1716.91 24.81
 3 2 -2 1701 24.82
 -3 -2 1 7879.17 82.26
 3 2 -1 7824.29 74.35
 -3 -2 1 7829.59 80.52
 3 2 -1 7799.4 81.59
 3 2 -1 7751.09 80.71
 3 2 0 3115.52 35.07
 -3 -2 0 3161.97 37.95
 3 2 0 3114.8 39.8
 3 2 1 1424.74 23.8
 -3 -2 -1 1458.37 21.81
 -3 -2 -1 1389.8 20.92
 -3 -2 -1 1439.1 24.17
 3 2 2 35.44 2.97
 -3 -2 -2 45.03 3.35
 3 2 2 35.35 3.92
 3 2 2 37.6 3.61
 -3 -2 -2 35.2 3.18
 3 2 3 178.19 6.95
 3 2 3 178.57 8.7
 -3 -2 -3 173.14 7.61
 3 2 4 140.99 6.76
 3 2 4 142.92 8.23
 -3 -2 -4 138.06 7.41
 3 2 5 191.05 7.46
 3 2 5 201.61 10.45
 3 2 5 201.64 8.96
 -3 -2 -5 209.84 9.8
 3 2 6 293.24 13.4
 -3 -2 -6 304.06 12.86
 3 2 6 295.58 11.58
 -3 -2 -7 97.64 7.83
 3 2 7 97.35 7.04
 -3 -2 -8 6.26 3.57
 3 2 8 7.48 2.51
 3 2 9 124.13 9.14
 3 2 9 132.06 9.95
 -3 -2 -9 134.3 10.34
 3 2 10 457.71 19.17
 -3 -2 -10 424.24 19.66
 3 3 -15 99.39 10.04
 3 3 -14 222.53 11.64
 3 3 -14 227.9 14.12
 3 3 -13 14.53 4.11
 3 3 -13 15.05 3.57
 3 3 -12 0.11 2.05
 3 3 -12 -2.93 2.75
 3 3 -11 190.99 9.88
 3 3 -11 197.79 10.73
 3 3 -10 229.41 10.51
 3 3 -10 233.23 7.22
 3 3 -9 86.37 4.28
 3 3 -8 188.92 6.37
 3 3 -7 285.67 8.03
 3 3 -7 290.51 5.11
 3 3 -6 2244.84 28.99
 3 3 -6 2203.6 25.1
 -3 -3 5 1852.05 25.87
 3 3 -4 2695.49 35.97
 3 3 -4 2696.96 34.25
 3 3 -3 769.1 15.67
 -3 -3 3 742.6 15.22
 3 3 -3 754.03 14.94
 -3 -3 2 1069.3 19.6
 3 3 -2 1073.22 19.25
 3 3 -2 1086.65 18.9
 -3 -3 1 360.38 9.6
 3 3 -1 337.72 10.32
 3 3 -1 347.34 9.75
 -3 -3 1 356.85 5.94
 3 3 -1 342.3 7.88
 -3 -3 1 335.74 10.49
 -3 -3 0 6.29 1.42
 3 3 0 0.61 1.85
 -3 -3 -1 580.06 12.46
 3 3 1 555.29 14.57
 3 3 1 552.39 12.74
 3 3 1 552.2 10.89
 3 3 2 1481.53 21.83
 -3 -3 -2 1466.95 22.63
 3 3 2 1477.18 27.43
 -3 -3 -3 606.75 13.02
 3 3 3 589.78 13.29
 3 3 3 582.86 17.06
 3 3 4 7.88 2.65
 -3 -3 -4 12.28 1.97
 3 3 4 5.67 2.14
 -3 -3 -5 49.81 3.74
 3 3 5 60.22 6.18
 3 3 5 60.98 4.91
 3 3 6 177.34 8.96
 3 3 6 188.52 11.15
 3 3 7 238.62 11.17
 3 3 8 413.8 17.63
 3 3 8 399.01 15.21
 3 3 9 741 24.95
 3 3 10 583.7 22.79
 3 4 -15 275.55 15.96
 3 4 -14 228.91 13.83
 3 4 -14 220.46 12.37
 3 4 -13 16.75 3.64
 3 4 -13 14.82 3.41
 3 4 -12 8.03 3
 3 4 -12 3.97 2.5
 3 4 -11 257.8 12.04
 3 4 -10 457.59 16.07
 3 4 -10 489.04 9.76
 3 4 -9 554.87 11.14
 3 4 -8 92.62 4.41
 3 4 -7 434.82 7.25
 3 4 -7 434.83 10.31
 -3 -4 6 602.71 12.92
 3 4 -6 601.9 12.68
 3 4 -5 1371.93 21.75
 -3 -4 5 1388.36 22.3
 3 4 -4 205.53 8.11
 3 4 -4 198.8 7.36
 -3 -4 4 190.37 7.44
 3 4 -3 98.85 5.49
 3 4 -3 96.62 5.31
 -3 -4 3 94.07 5.38
 3 4 -2 583.69 14.12
 3 4 -2 548.58 13.23
 3 4 -1 147.48 7.17
 3 4 -1 143.34 6.45
 -3 -4 1 153.89 4.34
 3 4 0 119.29 6.78
 3 4 0 106.49 6.38
 3 4 0 109.74 5.55
 -3 -4 0 108.98 4.43
 3 4 0 121.54 5.62
 3 4 1 3.07 0.98
 3 4 1 0.24 1.52
 -3 -4 -1 1.27 0.98
 -3 -4 -2 419.88 10.58
 3 4 2 424.76 9.96
 3 4 2 412.61 14.09
 -3 -4 -3 357.64 9.64
 3 4 3 350.54 13.76
 3 4 3 346.31 9.92
 3 4 4 1220.19 21.96
 -3 -4 -4 1177.3 19.71
 3 4 4 1203.84 28.14
 3 4 5 1419.76 25.77
 3 4 5 1369.19 31.61
 3 4 6 1014.79 22.49
 3 4 7 409.23 17.89
 3 4 8 390.17 18.16
 3 4 9 343.41 17.74
 -3 -4 -9 361.73 17.97
 3 4 10 122 10.94
 3 5 -15 193.74 12.28
 3 5 -15 173.04 12.5
 3 5 -14 238.73 14.04
 3 5 -14 250.57 13.74
 3 5 -13 4.39 2.95
 3 5 -12 1.61 2.58
 3 5 -11 64.46 6.39
 3 5 -10 419.01 8.33
 3 5 -10 431.52 15.89
 3 5 -9 325.39 8.08
 3 5 -9 312.49 13.21
 3 5 -8 7.98 1.51
 -3 -5 7 27.99 2.75
 3 5 -7 26.12 2.02
 3 5 -7 27.99 2.67
 3 5 -6 147.12 6.25
 -3 -5 6 131.14 6.1
 3 5 -6 136.64 6.06
 -3 -5 5 153.9 6.96
 3 5 -5 158.48 6.78
 3 5 -5 152.77 5.79
 3 5 -4 57.84 4.25
 3 5 -3 50.8 4.32
 3 5 -3 40.93 3.75
 3 5 -2 382.65 11.47
 3 5 -2 388.63 12.21
 3 5 -1 17.85 2.89
 3 5 -1 17.62 2.59
 3 5 0 1093.61 14.53
 3 5 0 1103.43 23.03
 3 5 0 1076.48 20.2
 3 5 1 1023.12 22.96
 3 5 1 1007.82 15.06
 -3 -5 -1 983.47 18.39
 3 5 2 847 21.92
 -3 -5 -2 807.63 17.87
 3 5 2 842.39 14.61
 3 5 3 658.4 13.8
 3 5 3 630.26 19.67
 -3 -5 -3 662.32 17.22
 3 5 4 1911.12 29.05
 3 5 4 1964.16 38.39
 -3 -5 -4 1909.72 34.19
 3 5 5 1269.81 31.61
 -3 -5 -5 1215.52 27.74
 3 5 6 486.2 19.71
 -3 -5 -6 457.65 17.2
 3 5 7 4.42 2.59
 -3 -5 -7 1.29 2.6
 3 5 8 11.61 4.05
 -3 -5 -8 9.76 3.78
 -3 -5 -9 2.97 2.59
 3 5 9 3.73 2.94
 3 6 -15 37.56 5.9
 3 6 -15 30.85 5.64
 3 6 -14 40.62 5.97
 3 6 -13 33.74 5.4
 3 6 -12 58.13 6.45
 3 6 -11 38.74 5.56
 3 6 -10 309.26 13.9
 3 6 -9 467.56 16.77
 -3 -6 8 52.47 3.69
 3 6 -8 52.07 2.7
 -3 -6 7 72.73 4.71
 3 6 -7 72.44 4.49
 3 6 -7 65.73 3.85
 3 6 -6 198.25 7.39
 3 6 -6 210.01 7.33
 3 6 -6 198.98 7.85
 3 6 -5 19.07 2.05
 3 6 -4 46.65 2.66
 3 6 -3 263.78 10.01
 3 6 -3 250.24 8.95
 3 6 -3 249.96 5.3
 3 6 -2 375.72 11.82
 3 6 -2 378.69 11.98
 3 6 -1 1265.6 23.27
 3 6 -1 1291.95 25.13
 3 6 0 2173.92 36.79
 3 6 0 2229.9 33.16
 3 6 0 2277.38 23.44
 3 6 1 999.91 23.91
 3 6 2 1082.55 26.26
 -3 -6 -2 1117.29 22.48
 3 6 3 73.73 7.07
 3 6 3 75.57 7.17
 -3 -6 -3 71.73 5.82
 3 6 4 121.74 9.59
 -3 -6 -4 110.76 7.59
 3 6 5 60.68 6.87
 -3 -6 -5 80.95 7.01
 3 6 6 33.24 5.55
 -3 -6 -6 41.45 5.53
 3 6 7 212.86 14.09
 -3 -6 -7 194.15 12.11
 3 6 8 142.94 12.16
 -3 -6 -8 133.74 10.79
 3 7 -15 47.61 6.93
 3 7 -14 21.46 4.27
 3 7 -13 156.11 11.2
 3 7 -12 40.35 6.07
 3 7 -11 81.33 7.63
 3 7 -10 375.89 15.96
 3 7 -9 338.78 14.7
 3 7 -8 38.48 4.92
 3 7 -8 38.07 2.91
 3 7 -7 3.63 1.4
 3 7 -6 123.84 5.38
 3 7 -6 114.64 6.33
 3 7 -5 727.13 12.81
 3 7 -5 716.81 14.97
 3 7 -5 731.82 17.66
 3 7 -4 625.82 17.23
 3 7 -4 679.87 10.23
 3 7 -4 653.57 15.14
 3 7 -4 643.38 17.28
 3 7 -4 648.43 11.11
 3 7 -3 649.36 17.21
 3 7 -3 653.03 16.04
 3 7 -3 623.35 17.89
 3 7 -2 425.25 13.35
 3 7 -2 430.67 13.54
 3 7 -2 436.31 15.24
 3 7 -1 1510.71 26.7
 3 7 -1 1523.73 29
 3 7 0 280.7 12.06
 3 7 0 287.49 10.31
 3 7 0 269.88 13.03
 3 7 1 119.21 8.1
 3 7 1 104.33 8.38
 3 7 2 24.06 4.46
 -3 -7 -2 25.67 3.72
 3 7 3 131.07 10.16
 3 7 4 45.27 6.27
 -3 -7 -4 49.03 5.43
 3 7 5 21.85 4.64
 -3 -7 -5 23.99 4.3
 3 7 6 30.67 6.01
 -3 -7 -6 28.69 5.21
 3 7 7 -1.76 2.97
 -3 -7 -7 4.57 3.21
 -3 -7 -8 55.25 7.52
 3 8 -14 187.1 13.32
 3 8 -13 235.49 14.44
 3 8 -12 50.73 6.82
 3 8 -11 86.25 8.25
 3 8 -10 226.1 12.84
 3 8 -9 136.12 9.49
 3 8 -8 53.16 6.17
 3 8 -8 56.09 4.11
 3 8 -7 66.71 6.53
 3 8 -7 64.47 3.46
 3 8 -7 65.34 4.88
 3 8 -6 339.15 14.11
 3 8 -6 329.25 9.25
 3 8 -6 335.07 11.82
 3 8 -5 576.51 13.68
 3 8 -5 546.05 16.33
 3 8 -4 737.94 17.06
 3 8 -4 750.16 20.17
 3 8 -4 744.38 19.68
 3 8 -3 0.51 2
 3 8 -3 4.48 1.8
 3 8 -3 6.6 2.68
 3 8 -2 111.82 7.09
 3 8 -2 99.44 6.75
 3 8 -2 100.52 7.85
 3 8 -1 9.42 2.72
 3 8 -1 9.62 2.34
 3 8 0 22.78 4.33
 3 8 0 25.77 4.26
 3 8 0 21.11 2.78
 3 8 1 42.97 5.66
 3 8 1 41.34 3.68
 3 8 2 185.7 12.3
 -3 -8 -3 112.15 8.1
 3 8 3 96.48 9.62
 3 8 4 98.75 9.98
 -3 -8 -4 94.6 7.82
 3 8 5 271.09 16.66
 -3 -8 -5 244.41 13.23
 3 9 -13 55.22 7.47
 3 9 -12 -1.54 2.67
 3 9 -11 9.98 3.78
 3 9 -10 103.2 9.11
 3 9 -9 79.58 7.85
 3 9 -8 165.33 10.76
 3 9 -8 161.26 7.7
 3 9 -7 0.8 2.49
 3 9 -7 -2.05 2.15
 3 9 -6 63.14 6.32
 3 9 -6 63.36 4.08
 3 9 -6 54.64 5.15
 3 9 -5 316.49 13.64
 3 9 -5 320.25 10.4
 3 9 -5 324.66 13.31
 3 9 -4 36.58 4.78
 3 9 -4 42.71 4.06
 3 9 -4 46.98 5.39
 3 9 -4 44.11 5.11
 3 9 -3 4.06 2.32
 3 9 -3 4.87 1.99
 3 9 -3 10.29 2.95
 3 9 -2 20.18 4.33
 3 9 -2 13.64 3.08
 3 9 -2 15.59 3.27
 3 9 -1 -2.58 3.12
 3 9 -1 0.6 1.61
 3 9 -1 1.63 2.02
 3 9 0 59.82 7.1
 3 9 0 66.78 5.56
 3 9 1 28.95 5.71
 3 9 2 2.78 3.02
 3 9 3 120.64 11.17
 3 9 4 358.01 19.34
 3 10 -12 -2.29 3.6
 3 10 -11 1.08 2.82
 3 10 -10 40.46 5.97
 3 10 -9 61.11 7.15
 3 10 -8 158.94 11.01
 3 10 -7 17.84 3.08
 3 10 -7 17.29 3.85
 3 10 -6 10.12 3.02
 3 10 -6 5.2 2.5
 3 10 -5 306.56 13.81
 3 10 -5 290.54 13.66
 3 10 -5 291.21 13.57
 3 10 -4 9.92 2.77
 3 10 -4 11.4 3.61
 3 10 -4 14.5 3.47
 3 10 -3 95.25 7.46
 3 10 -3 89.9 7.22
 3 10 -3 83.31 7.78
 3 10 -2 7.29 2.55
 3 10 -2 9.02 3.67
 3 10 -2 13.3 3.28
 3 10 -1 76.18 8.09
 3 10 0 388.38 18.54
 3 10 1 247.37 15.37
 3 10 2 226.03 15.3
 3 11 -11 27.64 5.78
 3 11 -10 256.3 15.44
 3 11 -9 167.67 12.09
 3 11 -8 111.55 9.59
 3 11 -7 71.06 6.45
 3 11 -7 74.51 7.59
 3 11 -6 142.76 10.43
 3 11 -6 153.3 10.02
 3 11 -6 161.14 10.95
 3 11 -5 54.37 6.37
 3 11 -5 62.94 6.86
 3 11 -5 48.63 6.17
 3 11 -4 90.49 7.73
 3 11 -4 94.8 7.95
 3 11 -4 85.99 8.3
 3 11 -3 39.76 6.05
 3 11 -3 38.33 4.93
 3 11 -3 35.24 4.83
 3 11 -2 89.28 8.97
 3 11 -1 204.86 14.01
 3 11 0 385.61 19.55
 3 12 -9 349.98 18.07
 3 12 -8 0.04 2.79
 3 12 -7 10.42 4.02
 3 12 -7 20.29 4.54
 3 12 -6 10.41 3.53
 3 12 -6 8.66 3.69
 3 12 -6 14.02 3.63
 3 12 -5 107.43 8.95
 3 12 -5 102.39 8.79
 3 12 -5 112.37 9.88
 3 12 -4 85.48 7.85
 3 12 -4 75.82 7.32
 3 12 -4 84.78 8.7
 3 12 -3 43.2 6.38
 3 12 -2 35.7 6.41
 3 13 -7 -0.3 2.91
 3 13 -7 -5.11 4.64
 3 13 -6 -3.27 3.31
 3 13 -6 -3.51 3.69
 3 13 -5 89.57 9.16
 3 13 -4 172.43 12.98
 -4 13 -2 1.69 3.01
 -4 13 -3 41.2 6.51
 -4 13 -4 56.21 7.32
 -4 13 -5 111.25 9.68
 -4 12 1 83.31 9.24
 -4 12 0 163.63 12.28
 -4 12 -1 82.76 8.44
 -4 12 -2 12.08 3.77
 -4 12 -3 94.75 8.67
 -4 12 -4 282.28 14.93
 -4 12 -5 136.38 10.19
 -4 12 -6 72.51 7.29
 -4 11 4 306.55 17.46
 -4 11 3 23.73 5.22
 -4 11 2 38.7 6.26
 -4 11 1 49.22 6.78
 -4 11 0 83.66 8.29
 -4 11 -1 107.91 9.22
 -4 11 -2 10.97 3.43
 -4 11 -3 0.4 2.29
 -4 11 -4 164 10.71
 -4 11 -5 118.53 8.93
 4 -11 6 -0.45 2.19
 -4 11 -6 0.9 2.24
 4 -11 7 8.91 2.8
 4 -11 8 1.84 2.15
 4 -11 9 34.74 5.44
 4 -11 10 12.32 3.95
 -4 10 6 117.93 10.89
 -4 10 5 172.22 12.79
 -4 10 4 53.5 7.12
 -4 10 3 -2.55 3.51
 -4 10 2 15.78 4.16
 -4 10 1 7.94 2.95
 -4 10 0 14.28 3.78
 -4 10 -1 108.12 8.83
 4 -10 2 3.54 1.58
 -4 10 -2 -0.97 2.52
 4 -10 3 8.48 2.09
 -4 10 -3 9 3.31
 4 -10 4 119.08 7.24
 -4 10 -4 129.01 8.95
 4 -10 5 182.12 9.59
 -4 10 -5 173.62 10.11
 4 -10 6 9.46 2.55
 -4 10 -6 7.3 2.75
 4 -10 7 -3.67 3.09
 4 -10 8 13.5 3.34
 4 -10 9 118.2 9.62
 4 -10 10 293.45 16.05
 -4 9 7 9.72 3.82
 -4 9 6 17.39 4.65
 -4 9 5 1.87 2.86
 -4 9 4 -1.37 3.34
 -4 9 3 40.98 5.74
 -4 9 2 21.47 4.09
 -4 9 1 0.26 2.05
 -4 9 0 285.33 13.54
 -4 9 -1 402.46 15.88
 -4 9 -2 128.43 8.66
 -4 9 -3 116.68 8.25
 4 -9 3 111.97 6.87
 4 -9 4 144.88 8.1
 -4 9 -4 133.61 8.48
 -4 9 -5 218.96 10.81
 4 -9 5 208.93 10.54
 4 -9 6 98.92 7.57
 4 -9 7 14.67 3.05
 4 -9 8 40.97 5.73
 4 -9 9 568.45 21.59
 4 -9 10 204.25 13.64
 -4 8 9 9.55 3.84
 -4 8 8 82.86 8.79
 -4 8 7 252.93 14.56
 -4 8 6 7.79 3.37
 -4 8 5 71.26 7.43
 -4 8 4 60.24 6.74
 -4 8 3 224.02 12.09
 -4 8 2 413.18 16.22
 -4 8 1 898.21 24.1
 -4 8 0 422.92 15.77
 -4 8 -1 491.02 16.49
 -4 8 -2 117.14 7.79
 -4 8 -3 153.69 8.75
 4 -8 4 81.43 6.28
 -4 8 -4 68.2 5.91
 -4 8 -5 159.58 8.81
 4 -8 5 164.15 9.31
 4 -8 6 324.27 9.87
 4 -8 6 298.41 13.27
 4 -8 7 20.05 3.31
 4 -8 8 74.27 7.41
 4 -8 9 336.9 16.65
 4 -8 10 101.27 9.7
 4 -8 11 14.8 4.57
 -4 7 11 22.9 5.03
 -4 7 10 37.57 6.2
 -4 7 9 0.13 3.27
 -4 7 8 6.41 3.51
 -4 7 7 13.08 3.85
 -4 7 6 424.86 17.23
 -4 7 5 1305.19 30.73
 -4 7 4 958.74 25.14
 -4 7 3 914.27 23.79
 -4 7 2 80.52 6.85
 -4 7 1 1258.12 27.55
 -4 7 0 230.61 10.7
 -4 7 -1 -0.19 2.13
 -4 7 -2 0.23 1.68
 -4 7 -3 12.06 2.7
 4 -7 4 240.83 10.74
 -4 7 -4 254.94 10.71
 4 -7 5 168.24 7.08
 4 -7 5 172.23 9.47
 4 -7 6 144.85 6.12
 4 -7 6 147.96 9.2
 4 -7 7 0.52 2.03
 4 -7 8 19.91 3.89
 4 -7 9 33.16 5.48
 4 -7 10 70.12 7.88
 4 -7 11 2.6 3.25
 -4 6 11 14.97 4.43
 -4 6 10 209.71 12.9
 4 -6 -10 218.84 14.36
 -4 6 9 496.88 19.42
 4 -6 -9 471.13 20.48
 -4 6 8 615.99 20.94
 -4 6 7 420.34 16.61
 -4 6 6 1094.87 26.98
 -4 6 5 682.41 20.25
 4 -6 -4 1293.97 20.79
 -4 6 4 1327.87 28.6
 4 -6 -3 6.94 1.47
 -4 6 3 6.56 2.36
 -4 6 2 102.69 7.01
 -4 6 1 19.07 2.97
 -4 6 0 57.46 5.1
 -4 6 -1 -1.31 1.95
 -4 6 -2 2.52 2.07
 -4 6 -3 4.93 2.06
 4 -6 4 279.36 9.21
 4 -6 4 259.47 11.25
 4 -6 5 394.99 14.52
 4 -6 5 409.71 10.89
 4 -6 6 57.27 3.71
 4 -6 6 61.82 6.02
 4 -6 7 -0.47 2.39
 4 -6 7 2.76 1.16
 4 -6 8 7.5 3
 4 -6 9 71.81 7.7
 4 -6 10 158.85 12.03
 4 -6 11 80.9 9.3
 -4 5 11 367.57 16.83
 -4 5 10 880.94 25.92
 -4 5 9 829.94 24.06
 4 -5 -9 789.85 26.02
 -4 5 8 388.7 15.46
 4 -5 -8 360.78 16.4
 -4 5 7 447.36 16.09
 4 -5 -7 459.3 17.6
 -4 5 6 -1.12 2.44
 4 -5 -5 54.66 3.26
 -4 5 5 54.14 5.29
 -4 5 5 64.5 3.53
 4 -5 -4 14.69 1.95
 -4 5 4 10.89 2.59
 4 -5 -3 249.15 8
 -4 5 3 263.66 10.8
 -4 5 2 351.35 12.22
 -4 5 1 46.01 4.38
 -4 5 0 28.64 3.59
 -4 5 -1 599.3 15.59
 -4 5 -2 351.54 11.71
 4 -5 3 213.9 8.01
 4 -5 4 653.77 13.97
 4 -5 4 560.12 17.11
 4 -5 5 305.07 12.79
 4 -5 5 347.12 9.54
 4 -5 6 364.49 14.76
 4 -5 6 359.62 9.38
 4 -5 7 86.77 7.71
 4 -5 7 84.49 5.76
 4 -5 7 80.25 4.17
 4 -5 8 22.04 4.41
 4 -5 8 24.1 3.47
 4 -5 9 139.01 10.81
 4 -5 10 228.53 14.31
 4 -5 11 130.64 11.52
 4 -4 -12 204.38 14.36
 -4 4 11 512.03 18.66
 4 -4 -11 495.36 21.48
 -4 4 10 329.16 14.41
 4 -4 -10 331.93 16.46
 -4 4 9 43.38 5.13
 -4 4 8 4.59 2.3
 -4 4 7 143.45 8.34
 4 -4 -7 130.91 9.03
 -4 4 6 450.72 14.58
 4 -4 -6 450.71 15.85
 -4 4 5 212.79 9.59
 -4 4 5 210.78 6.9
 -4 4 4 108.58 6.77
 -4 4 4 135.9 6.04
 -4 4 3 1.89 1.67
 -4 4 2 331.26 11.1
 -4 4 1 608.34 15.19
 -4 4 0 2434.92 35.28
 -4 4 -1 965.17 19.6
 4 -4 2 1429.29 23.21
 4 -4 3 604.19 13.53
 4 -4 4 771.27 15.04
 4 -4 4 667.98 18.73
 4 -4 5 204.23 10.28
 4 -4 5 198 7.01
 4 -4 6 8.43 1.79
 4 -4 6 5.57 2.05
 4 -4 7 175.35 10.54
 4 -4 7 196.05 9.39
 4 -4 7 199.83 7.06
 4 -4 8 9.64 2.74
 4 -4 8 4.51 2.33
 4 -4 9 233.37 13.83
 4 -4 10 101.31 9.6
 4 -4 11 118.8 10.85
 4 -3 -12 3.78 3.2
 4 -3 -11 9.52 3.85
 -4 3 11 4.1 2.05
 4 -3 -10 6.02 2.97
 -4 3 10 5.5 2.12
 -4 3 9 479.4 15.68
 4 -3 -9 460.66 17.68
 -4 3 8 197.11 9.53
 4 -3 -8 199.78 10.97
 -4 3 7 632.52 16.98
 -4 3 6 147.05 7.62
 4 -3 -6 141.5 8.33
 -4 3 5 350.99 11.7
 -4 3 5 365.79 9.44
 4 -3 -5 343.46 12.34
 -4 3 4 858.66 18.5
 -4 3 4 879.36 16.49
 -4 3 3 2780.57 38.28
 -4 3 2 2809.68 38.12
 -4 3 1 2517.94 34.96
 -4 3 0 3527.38 44.7
 4 -3 1 426.57 11.21
 4 -3 2 135.91 6
 4 -3 3 2.1 1.48
 4 -3 4 98.34 6.87
 4 -3 4 112.09 5.36
 4 -3 5 65.59 5.88
 4 -3 5 60.75 3.97
 4 -3 6 8.83 2.61
 4 -3 6 10.64 1.83
 4 -3 6 14.19 2.98
 4 -3 7 23.5 3.99
 4 -3 7 25.7 3.74
 4 -3 8 111.31 7.9
 4 -3 8 97.59 8.34
 4 -3 9 248.16 13.94
 4 -3 10 113.4 10.02
 4 -3 11 13.99 4.6
 -4 3 -11 9.23 4.29
 4 -2 -13 37.88 6.47
 4 -2 -12 157.09 11.8
 -4 2 11 92.95 6.84
 4 -2 -11 78.61 8.05
 4 -2 -10 4.14 3.17
 -4 2 10 3.47 1.92
 4 -2 -9 36.52 5.21
 -4 2 9 37.7 4.03
 4 -2 -8 28.38 4.2
 -4 2 8 29.21 3.46
 -4 2 7 753.77 17.27
 4 -2 -7 764.14 19.85
 -4 2 6 3295.09 43.24
 -4 2 5 5162.28 61.27
 -4 2 5 5296.46 61
 -4 2 5 5331.32 58.3
 4 -2 -5 5361.51 63.55
 -4 2 4 2176.74 31.25
 4 -2 -4 2217.91 31.6
 -4 2 4 2205.02 30.25
 -4 2 4 2168.96 30.61
 -4 2 3 2266.51 31.77
 4 -2 -3 2308.64 32.38
 -4 2 3 2288.44 31.76
 -4 2 2 443.47 11.58
 4 -2 -2 460.94 11.8
 -4 2 1 349.57 10.22
 4 -2 -1 359.41 10.34
 4 -2 -1 380.38 10.59
 4 -2 0 5.43 1.72
 4 -2 0 6.31 1.56
 4 -2 1 21.2 2.74
 4 -2 1 18.9 2.51
 4 -2 2 562.8 12.93
 4 -2 3 48.22 3.61
 -4 2 -3 48.97 3.6
 4 -2 4 18.86 2.4
 -4 2 -4 16.47 2.28
 4 -2 4 24.25 3.88
 -4 2 -5 371.57 10.71
 4 -2 5 340.91 13.16
 4 -2 5 376.41 10.72
 -4 2 -6 163.4 7.13
 4 -2 6 153.83 9.08
 4 -2 6 163.19 8.92
 4 -2 6 170 7.34
 4 -2 7 60.2 5.99
 4 -2 7 68.54 6.23
 4 -2 8 109.29 8.22
 4 -2 8 97.58 8.15
 4 -2 9 217.01 12.85
 -4 2 -9 236.92 13.52
 4 -2 10 106.08 9.48
 -4 2 -10 108.6 9.61
 -4 2 -11 7.69 3.74
 4 -2 11 5.81 3.44
 4 -1 -13 23.23 5.22
 4 -1 -12 19.64 4.62
 -4 1 11 94.94 6.13
 4 -1 -11 100.17 8.67
 -4 1 10 1050.13 21.24
 4 -1 -10 1032.11 19.88
 4 -1 -10 1005.8 26.33
 -4 1 9 1741.76 28.33
 4 -1 -9 1809.1 34.42
 -4 1 8 1534.3 25.25
 4 -1 -8 1509.83 24.15
 4 -1 -8 1521.04 29.74
 -4 1 7 2061.98 29.92
 4 -1 -7 2025.88 30.24
 4 -1 -7 2016.27 28.82
 4 -1 -7 1989 33.3
 -4 1 6 2729.28 36.2
 4 -1 -6 2757.8 36.72
 4 -1 -6 2794.71 35.88
 4 -1 -6 2782.78 39.42
 -4 1 6 2760.16 37.72
 -4 1 5 911.93 16.8
 4 -1 -5 890.45 17.17
 -4 1 5 896.34 16.85
 -4 1 5 895.13 16.62
 -4 1 4 173.06 6.64
 4 -1 -4 180.23 6.94
 -4 1 4 177 6.86
 -4 1 4 184.86 7.38
 -4 1 4 182.73 6.04
 -4 1 3 769.15 15.06
 4 -1 -3 740.87 15.11
 -4 1 3 753.19 15.5
 -4 1 3 782 15.61
 4 -1 -2 406 10.94
 4 -1 -2 395.07 10.55
 4 -1 -1 213.35 7.77
 4 -1 -1 208.65 7.63
 4 -1 0 160.36 6.68
 4 -1 0 164.8 6.88
 -4 1 0 151.27 6.49
 4 -1 1 15.95 2.43
 -4 1 -1 13.86 2.22
 -4 1 -2 65.88 4.39
 4 -1 2 66.18 4.33
 -4 1 -3 327.13 10.07
 4 -1 3 309.9 9.76
 4 -1 4 770.51 18.62
 4 -1 4 762.92 16.36
 4 -1 5 1197.69 25.66
 4 -1 5 1225.7 25.87
 4 -1 5 1224.12 22.43
 4 -1 6 433.12 15.32
 4 -1 6 458.1 15.83
 4 -1 7 93.91 7.54
 4 -1 7 80.63 6.95
 -4 1 -7 83.83 7.05
 4 -1 8 134.76 9.47
 -4 1 -8 134.09 9.48
 4 -1 8 108.81 8.4
 4 -1 9 132.14 9.98
 -4 1 -9 156.83 10.9
 4 -1 10 134.43 10.71
 -4 1 -10 137.06 11.2
 -4 1 -11 29.24 5.98
 4 -1 11 21.5 4.64
 4 0 -14 103.28 10.28
 4 0 -14 107.31 9.88
 4 0 -13 124.06 10.52
 4 0 -13 134.65 10.44
 4 0 -12 542.11 20.67
 4 0 -12 589.84 20.62
 4 0 -11 1049.53 21.82
 4 0 -11 1058.44 22.25
 4 0 -11 1059.66 27.77
 4 0 -11 1109.46 27.17
 4 0 -10 2076.13 32.67
 4 0 -10 2069.81 38.81
 4 0 -10 2052.6 37.33
 -4 0 10 2114.96 30.29
 4 0 -9 1036.63 20.61
 -4 0 9 1049.21 18.82
 4 0 -9 1040.07 19.25
 4 0 -9 1043.48 24.34
 4 0 -9 1045.62 23.38
 -4 0 8 62.62 4.07
 4 0 -8 65.01 4.6
 4 0 -8 67.07 4.2
 4 0 -8 72.44 5.77
 4 0 -8 63.15 5.23
 -4 0 7 38.22 3.08
 4 0 -7 38.81 3.56
 4 0 -7 31.94 2.83
 4 0 -7 41.96 4.09
 4 0 -7 37.69 3.71
 -4 0 6 21.01 2.32
 4 0 -6 25.34 2.98
 4 0 -6 21.84 2.63
 4 0 -6 20.2 2.19
 4 0 -6 22.1 2.46
 4 0 -5 2.91 1.38
 -4 0 5 5.6 1.44
 4 0 -5 5.98 1.42
 4 0 -4 1747.5 25.06
 -4 0 4 1770.84 26.3
 4 0 -4 1724.79 26.11
 -4 0 4 1710.74 24.58
 4 0 -4 1731.08 26.49
 4 0 -3 1387.15 22.8
 4 0 -3 1418.72 22.14
 -4 0 3 1400.52 16
 -4 0 3 1403.71 22.9
 -4 0 3 1416.19 20.67
 4 0 -2 343.16 9.65
 4 0 -2 357.85 10.21
 -4 0 2 332.29 9.95
 -4 0 2 353.05 10.09
 -4 0 1 50.13 3.81
 4 0 -1 50.22 3.68
 4 0 0 1593.46 25.24
 -4 0 0 1602.08 25.24
 -4 0 -1 509.96 12.92
 4 0 1 506.24 12.66
 -4 0 -2 2120.29 31.55
 4 0 2 2113.19 31.03
 4 0 3 953.31 20.11
 4 0 3 971.61 19.32
 4 0 4 1379.14 26.03
 4 0 4 1406.41 24.86
 -4 0 -4 1394.82 25.65
 4 0 5 1260.03 23.88
 4 0 5 1168.33 25.04
 4 0 5 1237.66 26.89
 -4 0 -5 1208.16 24.98
 4 0 6 203.02 10.22
 4 0 6 195.32 10.67
 -4 0 -6 181.72 9.7
 4 0 7 -2.5 2.58
 -4 0 -7 1.99 2.26
 4 0 7 -0.74 2.38
 4 0 8 74.94 7.61
 4 0 8 78.16 7.33
 -4 0 -8 68.68 7.08
 4 0 9 73.3 7.48
 -4 0 -9 100.14 8.96
 -4 0 -10 123.65 10.57
 4 0 10 106.65 9.49
 4 0 11 18.12 4.49
 4 1 -15 366.64 18.75
 4 1 -14 444.13 20.16
 4 1 -14 465.27 20.13
 4 1 -13 330.58 16.38
 4 1 -13 335.09 16.05
 4 1 -12 202.93 9.84
 4 1 -12 194.43 9.67
 4 1 -12 227.61 12.65
 4 1 -12 210.91 12.12
 4 1 -11 237.5 10.35
 4 1 -11 256.57 10.82
 4 1 -11 242.07 10.03
 4 1 -11 233.57 11.95
 4 1 -11 255.49 12.2
 4 1 -10 255.63 9.97
 4 1 -10 258.57 10.36
 4 1 -10 234.17 11.43
 4 1 -10 273.77 11.77
 4 1 -9 6.3 2.19
 4 1 -9 2.18 0.95
 4 1 -9 1.62 1.4
 4 1 -9 0.06 1.55
 4 1 -9 5.01 2.23
 4 1 -8 807.05 17.39
 4 1 -8 768.54 17.64
 4 1 -8 769.13 14.15
 4 1 -8 770.22 18.47
 4 1 -8 797.9 17.75
 4 1 -7 946.76 18.11
 4 1 -7 941.09 19.19
 4 1 -7 912.64 15.67
 4 1 -7 970.83 18.86
 4 1 -7 940.97 19.04
 4 1 -6 626.16 14.15
 4 1 -6 581.25 11.99
 4 1 -6 580.69 14.07
 4 1 -6 594.74 13.35
 4 1 -6 590.79 12.25
 4 1 -5 538.91 12.91
 4 1 -5 553.45 11.66
 4 1 -5 534.69 13.18
 4 1 -5 530.57 11.41
 4 1 -5 533.94 10.06
 4 1 -4 128.21 5.98
 4 1 -4 120.45 5.22
 -4 -1 4 122.46 5.97
 4 1 -4 119.92 5.93
 4 1 -4 116.88 3.3
 4 1 -3 76.42 4.74
 -4 -1 3 75.66 4.7
 -4 -1 3 75.68 4.65
 4 1 -3 80.92 4.97
 -4 -1 3 76.23 3.3
 -4 -1 2 481.71 12.48
 4 1 -2 504.3 12.47
 -4 -1 2 516.23 12.58
 4 1 -1 6110.19 68.19
 -4 -1 1 6157.73 67.62
 -4 -1 1 6095.78 57.85
 -4 -1 1 6153.88 68.51
 -4 -1 0 6653.79 73.66
 4 1 0 6564.95 73.24
 -4 -1 0 6555.52 65.39
 -4 -1 0 6637.21 72.48
 -4 -1 -1 2382.14 30.07
 4 1 1 2386.39 34.31
 4 1 2 901.83 19.09
 -4 -1 -2 919.33 17.21
 4 1 3 347.95 11.13
 -4 -1 -3 361.57 11.07
 4 1 3 365.27 11.84
 4 1 4 131.61 7.27
 4 1 4 119.93 7.98
 -4 -1 -4 122.13 6.96
 4 1 5 306.73 11.72
 4 1 5 328.59 13.67
 -4 -1 -5 314.01 12.2
 -4 -1 -6 7.34 2.62
 4 1 6 9.29 2.84
 4 1 6 9.89 2.66
 -4 -1 -7 18.01 3.81
 4 1 7 23.58 4.05
 4 1 7 22.17 4.13
 -4 -1 -8 1.34 2.69
 4 1 8 1.72 2.32
 -4 -1 -9 59.27 7.18
 4 1 9 43.61 5.63
 4 1 10 181.85 12.12
 -4 -1 -10 198.11 13.42
 4 2 -15 340.28 18.03
 4 2 -15 335.13 17.79
 4 2 -14 162.33 11.82
 4 2 -14 170.48 11.92
 4 2 -13 2.07 2.67
 4 2 -13 2.15 2.01
 4 2 -13 1.66 1.88
 4 2 -13 -3.4 3.25
 4 2 -12 20.84 4.14
 4 2 -12 15.37 2.97
 4 2 -12 20.99 3.62
 4 2 -11 67.48 4.91
 4 2 -11 61.55 5.51
 4 2 -11 60.04 5.42
 4 2 -11 63.26 6.05
 4 2 -10 64.83 4.64
 4 2 -10 56.3 5.12
 4 2 -10 56.66 5.46
 4 2 -9 94.96 5.45
 4 2 -9 88.87 6.13
 4 2 -9 85.55 3.6
 4 2 -9 88.09 5.88
 4 2 -8 130.93 7.2
 4 2 -8 127.9 4.61
 4 2 -8 128.47 6.63
 4 2 -8 126.25 6.15
 4 2 -7 60.36 4.17
 4 2 -7 58.28 4.73
 4 2 -7 52.81 2.97
 4 2 -7 58.52 4.23
 4 2 -7 58.43 3.98
 4 2 -6 94.8 5.25
 4 2 -6 102.56 4.43
 4 2 -6 88.15 5.58
 4 2 -6 95.61 4.68
 4 2 -6 91.19 4.48
 -4 -2 5 2836.76 37.21
 4 2 -5 2795.82 38.35
 4 2 -5 2777.4 32.3
 -4 -2 4 6142.17 67.6
 4 2 -4 6138 67.43
 4 2 -3 1867.27 28.4
 -4 -2 3 1896.91 28.75
 -4 -2 3 1887.29 28.5
 4 2 -3 1900.37 28.81
 -4 -2 2 2812.32 37.35
 4 2 -2 2772.3 37.59
 -4 -2 2 2757.56 37.96
 4 2 -1 3208.22 42.81
 -4 -2 1 3294.09 41.91
 -4 -2 0 2925.14 38.67
 4 2 0 2947.48 40.32
 -4 -2 -1 302.9 9.62
 -4 -2 -1 286.2 8.42
 4 2 1 298.22 10.58
 4 2 2 244.65 9.83
 -4 -2 -2 237.04 8.49
 4 2 2 246.77 8.57
 4 2 3 685.53 15.87
 4 2 3 678.6 18.93
 -4 -2 -3 691.4 16.65
 4 2 3 712.8 17.98
 4 2 4 0.76 1.56
 4 2 4 4.94 2.49
 -4 -2 -4 5.72 2.38
 -4 -2 -5 3.38 1.91
 4 2 5 -0.5 2.69
 4 2 5 2.01 1.8
 4 2 6 37.11 4.43
 4 2 6 38.76 5.49
 -4 -2 -6 42.74 5.34
 4 2 7 1.42 2
 4 2 7 -1.84 3.34
 -4 -2 -7 0.01 2.67
 4 2 8 30.5 4.79
 -4 -2 -8 33.3 5.31
 4 2 9 171.17 11.18
 -4 -2 -9 183.48 12.31
 -4 -2 -10 264.18 15.67
 4 3 -15 45.64 6.76
 4 3 -15 43.98 6.36
 4 3 -14 10.03 3.17
 4 3 -14 10.68 3.22
 4 3 -14 9.14 3.37
 4 3 -13 63.25 6.32
 4 3 -13 65.12 6.45
 4 3 -13 66.57 7.08
 4 3 -12 125.69 8.3
 4 3 -12 142.83 9.01
 4 3 -12 140.43 9.35
 4 3 -11 14.3 2.86
 4 3 -11 14.27 2.01
 4 3 -11 9.14 2.4
 4 3 -10 25.97 3.67
 4 3 -10 14.28 2.04
 4 3 -9 324.39 12.24
 4 3 -9 343.56 5.96
 4 3 -9 340.67 10.21
 4 3 -8 556.01 13.19
 4 3 -8 540.36 9.49
 4 3 -8 549.2 15.6
 4 3 -7 1868.51 23.82
 4 3 -7 1861.27 31.36
 4 3 -7 1888.23 28.09
 4 3 -6 3704.03 45.39
 4 3 -6 3627.59 48.36
 4 3 -6 3635.9 41.21
 -4 -3 6 3667.71 45.63
 -4 -3 5 3475.31 44.28
 4 3 -5 3444.61 46.18
 4 3 -5 3500.11 36.58
 4 3 -5 3565.49 44.21
 -4 -3 4 4668.62 56.1
 4 3 -4 4685.3 55.57
 4 3 -4 4671.24 56.79
 4 3 -3 336.07 10.73
 4 3 -3 327.5 10.55
 4 3 -2 76.84 5.09
 4 3 -2 76.95 3.12
 4 3 -2 73.94 5.13
 4 3 -1 446.39 9.36
 4 3 -1 460.48 13.36
 4 3 0 72.56 4.03
 4 3 0 73.78 5.45
 4 3 1 77.2 5.69
 4 3 2 694.73 14.73
 4 3 2 666.79 17.93
 4 3 2 680.05 18.94
 4 3 3 173.33 7.43
 4 3 3 176.97 9.68
 4 3 4 34.45 3.77
 4 3 4 31.08 4.52
 4 3 5 370.5 15.87
 4 3 5 375.86 12.99
 4 3 6 509.74 19.46
 4 3 6 506.36 16.18
 4 3 7 247.99 11.86
 4 3 8 113.53 8.64
 4 3 9 254.49 15.01
 4 4 -15 4.22 2.71
 4 4 -15 10.43 3.49
 4 4 -14 53.96 6.67
 4 4 -14 52 6.25
 4 4 -14 56.71 6.28
 4 4 -13 -0.38 2.13
 4 4 -13 -1.53 2.49
 4 4 -12 45.69 5.21
 4 4 -12 42.15 5.35
 4 4 -11 577.51 19.08
 4 4 -10 1442.56 23.04
 4 4 -9 1419.81 23.24
 4 4 -8 1388.87 22.75
 4 4 -8 1325.77 17.47
 4 4 -7 1135.81 24.1
 -4 -4 7 1187.74 21.26
 4 4 -7 1208.44 21.24
 -4 -4 6 1424.79 24.4
 4 4 -6 1428.84 26.81
 4 4 -6 1476.79 24.41
 4 4 -5 497.33 14.4
 4 4 -5 515.57 7.21
 4 4 -5 486.84 13.05
 4 4 -4 377.06 12.23
 4 4 -4 386.37 11.66
 4 4 -3 1207.27 22.81
 4 4 -3 1166.84 22.64
 4 4 -2 1238.13 23.08
 4 4 -2 1206.86 23.69
 4 4 -1 383.62 11.67
 -4 -4 1 348.77 6.92
 4 4 -1 356.71 9.34
 4 4 -1 354.6 12.23
 4 4 0 5.13 1.39
 4 4 0 4.02 2.3
 -4 -4 0 2.88 0.9
 4 4 1 88.14 6.57
 4 4 1 95.05 6.64
 4 4 1 90.95 4.51
 4 4 2 7.96 1.71
 4 4 2 2.13 2
 4 4 3 948.71 18.92
 4 4 3 971.6 24.88
 4 4 4 414.13 16.68
 4 4 4 435.8 12.97
 4 4 5 1191.24 30.59
 4 4 5 1197.83 24.45
 4 4 6 627.84 18.07
 4 4 6 648.36 22.85
 4 4 7 141.14 8.88
 4 4 8 68.51 7.93
 4 4 9 49.71 7.56
 -4 -4 -9 36.6 6.12
 4 5 -15 115.3 9.38
 4 5 -15 148.38 10.88
 4 5 -15 142.02 10.91
 4 5 -14 347.19 16.34
 4 5 -14 332.91 16.12
 4 5 -13 179.11 11.49
 4 5 -13 168.12 10.67
 4 5 -12 329.17 15.06
 4 5 -11 781.53 23.15
 4 5 -10 1177.59 19.94
 4 5 -9 565.97 7.93
 4 5 -9 555.91 13.29
 4 5 -8 15.23 2.36
 -4 -5 8 19.53 2.66
 4 5 -8 13.45 1.54
 4 5 -7 154.44 7.08
 4 5 -6 132.54 6.78
 4 5 -6 131.5 7.71
 4 5 -5 245.89 9.52
 4 5 -5 251.31 10.35
 4 5 -4 297.42 11.14
 4 5 -4 310.86 10.94
 4 5 -3 672.2 16.97
 4 5 -3 674.06 17.15
 4 5 -2 28.07 3.76
 4 5 -2 31.42 3.68
 4 5 -1 423.39 14.24
 4 5 -1 415.94 12.82
 4 5 -1 426.97 11.57
 4 5 0 2635.49 41.99
 -4 -5 0 2617.92 32.97
 4 5 1 978.19 16.34
 4 5 1 955.04 23.72
 -4 -5 -1 949.82 18.28
 4 5 2 929.24 24.52
 4 5 2 977.15 17.65
 -4 -5 -2 956.19 20.04
 4 5 3 679.33 21.59
 -4 -5 -3 699.77 18.13
 4 5 3 714.8 15.66
 4 5 4 873.08 18.84
 4 5 4 883.55 25.83
 -4 -5 -4 834.77 21.44
 4 5 5 424.48 13.55
 4 5 5 423.86 18.35
 -4 -5 -5 395.79 15.47
 4 5 6 75.78 8.1
 -4 -5 -6 80.64 7.44
 4 5 7 8.72 4.29
 -4 -5 -7 9.84 3.79
 4 5 8 8.23 3.79
 -4 -5 -8 0.95 2.72
 4 6 -15 170.29 12.18
 4 6 -15 158.8 11.64
 4 6 -14 368.15 17.53
 4 6 -13 135.03 10.23
 4 6 -12 83.86 7.92
 4 6 -11 8.59 2.87
 4 6 -10 92.61 4.97
 4 6 -9 5.62 0.97
 4 6 -9 6.78 1.77
 4 6 -8 673.48 13.71
 4 6 -8 707.17 16.07
 4 6 -7 605.11 15.25
 4 6 -6 1.59 1.52
 4 6 -6 3.93 1.44
 4 6 -6 2.89 1.65
 4 6 -5 113.67 7.31
 4 6 -5 110.37 6.63
 4 6 -4 743.09 18.92
 4 6 -4 756.55 18.78
 4 6 -3 590 17.02
 4 6 -3 615.86 16.72
 4 6 -2 396.08 13
 4 6 -2 379.94 13.18
 4 6 -1 2941.4 42.74
 4 6 -1 2958.79 45.04
 4 6 0 2024.39 36.87
 -4 -6 0 2004.1 28.5
 4 6 1 1844.5 36.08
 -4 -6 -1 1842.06 28.91
 4 6 1 1851.06 24.27
 4 6 2 136.36 5.6
 4 6 2 129.1 9.19
 -4 -6 -2 132.09 7.19
 4 6 3 0.74 2.24
 -4 -6 -3 2.75 2.1
 4 6 4 11.25 3.77
 -4 -6 -4 8.74 3.03
 4 6 5 8.02 3.13
 -4 -6 -5 11.46 2.91
 4 6 6 32.98 6.03
 -4 -6 -6 37.83 5.51
 4 6 7 28.58 5.98
 -4 -6 -7 30.17 5.18
 4 7 -14 49.51 6.92
 4 7 -13 25.43 5.15
 4 7 -12 8.95 3.31
 4 7 -11 23.4 4.67
 4 7 -10 -4.05 3.98
 4 7 -8 1.05 1.16
 4 7 -7 85.3 5.5
 4 7 -6 667.09 19.51
 4 7 -6 686.18 14.09
 4 7 -5 2176.49 27.79
 4 7 -5 2201.5 38.06
 4 7 -4 2098.24 24.91
 4 7 -4 2041.4 35.89
 4 7 -4 2082.87 33.5
 4 7 -3 1119.07 13.89
 4 7 -3 1094.06 24.11
 4 7 -3 1099.19 23.54
 4 7 -2 413.66 5.56
 4 7 -2 406.02 13.76
 4 7 -2 391.13 14.12
 4 7 -1 823.45 21.79
 4 7 -1 877.06 20.6
 4 7 0 215.45 11.35
 4 7 1 74.65 6.95
 -4 -7 -1 69.68 5.25
 4 7 2 245.16 13.1
 4 7 3 543.83 20.75
 -4 -7 -3 549.15 17.01
 4 7 3 530.93 21.52
 -4 -7 -4 25.26 4.12
 4 7 4 14.14 3.98
 4 7 5 2.64 2.96
 4 8 -14 -0.61 3.46
 4 8 -13 10.47 3.82
 4 8 -12 31.95 5.51
 4 8 -11 145.66 10.93
 4 8 -10 174.78 11.52
 4 8 -9 376.7 16.62
 4 8 -8 514.08 14.09
 4 8 -7 708.16 21.48
 4 8 -7 701.58 15.44
 4 8 -7 724.65 18.22
 4 8 -6 1078.52 26.46
 4 8 -6 1108.53 21.18
 4 8 -6 1091.53 24.23
 4 8 -5 1345.78 29.29
 4 8 -5 1296.37 24.75
 4 8 -5 1296.01 27.8
 4 8 -4 778.59 20.92
 4 8 -4 745.22 18.81
 4 8 -4 719.85 20.96
 4 8 -3 -0.53 2.58
 4 8 -3 1.01 1.67
 4 8 -3 -0.75 1.76
 4 8 -2 10.25 3.24
 4 8 -2 16.62 3.41
 4 8 -2 12.24 2.99
 4 8 -1 345.13 14.35
 4 8 -1 344.87 12.85
 4 8 -1 344.26 15.69
 4 8 0 33.24 5.03
 4 8 0 28.84 5.02
 4 8 1 47.49 6.64
 4 8 1 49.2 6.25
 4 8 2 136.15 11.16
 4 8 3 37.24 6.46
 4 8 4 139.02 11.97
 4 9 -13 20.98 5.34
 4 9 -12 35.38 6.09
 4 9 -11 352.75 17.54
 4 9 -10 656.09 23.57
 4 9 -9 653.81 23.02
 4 9 -8 197.24 12.22
 4 9 -8 188.22 9.01
 4 9 -7 74.47 7.43
 4 9 -7 75.91 6.2
 4 9 -7 71.61 7.01
 4 9 -6 131.87 9.37
 4 9 -6 150.75 7.43
 4 9 -6 132.35 8.63
 4 9 -5 88.87 7.41
 4 9 -5 98.73 6.45
 4 9 -5 93.63 7.53
 4 9 -4 108.6 8.04
 4 9 -4 114.05 7.31
 4 9 -4 115 8.68
 4 9 -3 261.64 12.16
 4 9 -3 269.41 12.05
 4 9 -3 281.73 13.95
 4 9 -2 393.38 14.57
 4 9 -2 406.55 15.56
 4 9 -2 414.74 17.81
 4 9 -1 72.09 6.92
 4 9 -1 82.66 6.54
 4 9 -1 74.15 7.88
 4 9 0 23.39 5.11
 4 9 1 356.87 18.28
 4 9 2 267.42 16.18
 4 9 3 251.29 16.58
 4 10 -12 81.23 8.94
 4 10 -11 138.2 11.31
 4 10 -10 131.77 10.92
 4 10 -9 187.68 12.57
 4 10 -8 -4.58 3.52
 4 10 -8 -0.87 2.78
 4 10 -7 231 13.13
 4 10 -7 225.68 13.03
 4 10 -7 235.81 11.62
 4 10 -6 18.25 3.81
 4 10 -6 19.13 4.49
 4 10 -6 15.25 3.83
 4 10 -5 6.19 2.87
 4 10 -5 4.94 2.25
 4 10 -5 9.93 2.47
 4 10 -5 6.84 3.04
 4 10 -4 6.87 3.23
 4 10 -4 4.41 2.07
 4 10 -4 7.82 2.56
 4 10 -4 9.31 3.35
 4 10 -3 14.5 4.28
 4 10 -3 7.06 2.77
 4 10 -3 10.71 2.98
 4 10 -2 30.51 5.65
 4 10 -2 25.79 4.21
 4 10 -2 25.4 4.26
 4 10 -1 430 19.82
 4 10 0 828.05 28.75
 4 10 1 514.31 23.15
 4 11 -10 1.97 3.17
 4 11 -9 4.61 3.19
 4 11 -9 7.87 3.79
 4 11 -8 -1.02 2.54
 4 11 -8 0.69 3.09
 4 11 -7 40.12 5.85
 4 11 -7 49.98 6.5
 4 11 -7 48.63 5.75
 4 11 -6 16.52 4.23
 4 11 -6 10.66 3.46
 4 11 -6 6.39 3.2
 4 11 -5 158.07 10.84
 4 11 -5 174.09 11.25
 4 11 -5 172.53 11.53
 4 11 -4 417.26 16.98
 4 11 -4 396.27 16.78
 4 11 -4 388.15 18.05
 4 11 -3 398.28 16.16
 4 11 -3 401.28 16.16
 4 11 -3 371.77 18.51
 4 11 -2 253.24 15.49
 4 11 -1 570.93 24.03
 4 12 -9 -0.52 2.85
 4 12 -9 5.65 3.99
 4 12 -8 43.31 6.71
 4 12 -8 36.11 6.33
 4 12 -7 122.62 10.52
 4 12 -7 126.47 10.71
 4 12 -6 273.69 15
 4 12 -6 274.13 15.14
 4 12 -6 278.25 15.13
 4 12 -5 503.47 19.99
 4 12 -5 509.58 20.05
 4 12 -5 521.74 21.48
 4 12 -4 414.62 19.62
 4 12 -3 140.72 11.91
 4 13 -6 169.54 12.34
 4 13 -6 165.77 11.99
 4 13 -5 151.67 12.24
 -5 13 -3 30.36 5.83
 -5 13 -4 112.57 10.34
 -5 13 -5 411.39 19.23
 -5 12 1 19.21 4.76
 -5 12 0 216.19 14.23
 -5 12 -1 77.5 8.3
 -5 12 -2 200.82 13.2
 -5 12 -3 192.27 12.96
 -5 12 -4 546.59 21.58
 -5 12 -5 466.79 19.58
 -5 11 3 28.58 5.48
 -5 11 2 126.54 10.76
 -5 11 1 343.21 17.46
 -5 11 0 429.63 19.06
 -5 11 -1 638.85 23.23
 -5 11 -2 73.72 7.98
 -5 11 -3 90.59 8.63
 -5 11 -4 131.47 9.94
 5 -11 5 48.29 5.42
 -5 11 -5 49.14 6.11
 5 -11 6 23.21 4.03
 -5 11 -6 36.46 5.1
 5 -11 7 141.21 9.97
 5 -11 8 23.11 4.31
 5 -11 9 0.35 2.87
 -5 10 5 268.98 16.1
 -5 10 4 141.58 11.32
 -5 10 3 91.51 9.08
 -5 10 2 343.76 16.84
 -5 10 1 289.44 15.12
 -5 10 0 213.82 12.78
 -5 10 -1 99.08 8.65
 -5 10 -2 60.45 6.72
 5 -10 3 96.14 6.9
 -5 10 -3 95.03 8.22
 -5 10 -4 6.73 3.05
 5 -10 4 6.31 2.68
 -5 10 -5 6.51 2.63
 5 -10 5 13.01 3.46
 5 -10 6 -1.52 2.45
 5 -10 7 11.49 3.66
 5 -10 8 1.56 2.25
 5 -10 9 199.88 13.49
 -5 9 7 6.74 3.22
 -5 9 6 124.67 10.8
 -5 9 5 227.99 14.06
 -5 9 4 162.03 11.45
 -5 9 3 -0.59 3
 -5 9 2 43.38 5.75
 -5 9 1 29.96 5.05
 -5 9 0 147.29 10.02
 -5 9 -1 60.35 6.38
 -5 9 -2 71.89 6.82
 -5 9 -3 49.8 5.8
 5 -9 4 20.63 3.85
 -5 9 -4 16.57 3.42
 5 -9 5 280.17 11.13
 5 -9 5 285.21 13.35
 5 -9 6 281.56 13.9
 5 -9 7 267.13 14.18
 5 -9 8 286.37 15.52
 5 -9 9 426.64 20.11
 -5 8 9 46.02 6.94
 -5 8 8 7.85 3.66
 -5 8 7 6.96 3.29
 -5 8 6 35.84 5.85
 -5 8 5 75.5 7.59
 -5 8 4 -2.02 3.01
 -5 8 3 38.61 5.53
 -5 8 2 8.61 2.89
 -5 8 1 9.11 3.1
 -5 8 0 32.68 4.62
 -5 8 -1 77.44 6.83
 -5 8 -2 46.84 5.35
 -5 8 -3 340.4 13.82
 -5 8 -4 469.86 16.15
 5 -8 4 433.91 16.27
 5 -8 5 1209.44 23.54
 5 -8 5 1135.04 28.16
 5 -8 6 685.03 22.27
 5 -8 7 155.68 10.92
 5 -8 8 191.88 12.68
 5 -8 9 73.52 8.35
 5 -8 10 5.94 3.18
 -5 7 11 -0.64 3.15
 -5 7 10 1.76 2.95
 -5 7 9 45.43 6.8
 -5 7 8 3.58 3.15
 -5 7 7 15.62 4.04
 -5 7 6 240.24 13.12
 -5 7 5 110 8.74
 -5 7 4 217.98 11.62
 -5 7 3 1.71 2.57
 -5 7 2 95.74 7.47
 -5 7 1 464.41 16.29
 -5 7 0 299.83 12.81
 -5 7 -1 440.63 15.43
 -5 7 -2 741.24 20.22
 -5 7 -3 672.3 19.09
 5 -7 4 800.93 18.43
 5 -7 4 789.43 22.31
 5 -7 5 369.77 15.38
 5 -7 5 402.1 12.15
 5 -7 6 105.71 5.75
 5 -7 6 104.54 8.65
 5 -7 7 7.74 3.12
 5 -7 8 30.06 4.94
 5 -7 9 1.19 2.64
 5 -7 10 16.18 4.65
 -5 6 11 39.2 6.04
 -5 6 10 179.73 12.03
 -5 6 9 175.73 11.64
 -5 6 8 203.07 12.05
 -5 6 7 162.62 10.45
 -5 6 6 442.3 16.74
 -5 6 5 175.2 10.22
 -5 6 4 443.47 15.89
 -5 6 3 -0.16 2.11
 -5 6 2 124.49 8.07
 -5 6 1 1153.99 25.65
 -5 6 0 709.86 19.24
 -5 6 -1 822.35 20.69
 -5 6 -2 92.78 6.58
 5 -6 3 91.81 5.88
 5 -6 4 51.81 4.35
 5 -6 4 52.94 5.85
 5 -6 5 0.42 1.22
 5 -6 5 -0.12 2.48
 5 -6 6 94.27 5.37
 5 -6 6 81.27 7.45
 5 -6 7 168.93 11.51
 5 -6 7 196.4 9.48
 5 -6 8 2.05 2.59
 5 -6 9 11.53 4.18
 5 -6 10 149.75 12.39
 -5 5 11 410.42 17.81
 5 -5 -11 416.2 20.11
 -5 5 10 513.17 19.37
 5 -5 -10 503.02 21.32
 -5 5 9 283.71 13.88
 5 -5 -9 310.23 15.93
 -5 5 8 86.37 7.48
 -5 5 7 132.78 8.78
 -5 5 6 5.19 2.32
 -5 5 5 365.17 13.94
 -5 5 5 367.35 11.42
 -5 5 4 51.33 5.19
 -5 5 3 143.13 8.32
 -5 5 2 200.26 9.55
 -5 5 1 630.91 17.25
 -5 5 0 255.42 10.62
 -5 5 -1 120.37 7.31
 5 -5 2 201.78 8.74
 5 -5 3 34.01 3.66
 5 -5 4 24.86 2.95
 5 -5 4 18.44 3.74
 5 -5 5 24.47 2.84
 5 -5 5 20.28 4.01
 5 -5 6 8.05 1.86
 5 -5 6 10.95 3.17
 5 -5 7 5.51 2.7
 5 -5 7 10.6 2.61
 5 -5 8 207.85 13.21
 5 -5 8 242.67 11.52
 5 -5 9 510.19 22.18
 5 -5 10 654.75 26.21
 -5 4 11 333.9 14.93
 5 -4 -11 340.47 17.57
 -5 4 10 156.2 9.94
 5 -4 -10 158.5 11.57
 5 -4 -9 10.02 3.81
 -5 4 9 4.85 2.1
 5 -4 -8 6.72 3.83
 -5 4 8 3.04 1.97
 -5 4 7 21.1 3.71
 -5 4 6 56.96 5.4
 -5 4 6 60.59 4.1
 -5 4 5 309.87 11.94
 -5 4 5 313.82 10.35
 -5 4 4 204.86 9.56
 -5 4 4 209.02 8.84
 -5 4 3 7.78 2.46
 -5 4 2 114.47 6.84
 -5 4 1 83.85 5.97
 -5 4 0 145.25 7.69
 5 -4 1 31.71 3.53
 5 -4 2 3.15 1.75
 5 -4 3 36.88 3.68
 5 -4 4 578.89 14.26
 5 -4 4 507.86 17.55
 5 -4 5 303.83 13.82
 5 -4 5 322.64 10.22
 5 -4 6 617.62 21.05
 5 -4 6 705.51 15.85
 5 -4 7 487.81 13
 5 -4 7 471.19 16.79
 5 -4 8 440.34 19.23
 5 -4 8 547.32 18.63
 5 -4 9 651.87 21.14
 5 -4 9 559.41 23.01
 5 -4 10 283.38 16.87
 5 -3 -12 3.97 3.82
 -5 3 11 21.07 3.93
 -5 3 10 10.78 2.93
 -5 3 9 6.73 2.4
 -5 3 8 52.3 5.19
 5 -3 -8 53.16 5.97
 5 -3 -7 -0.44 2.21
 -5 3 7 0.04 1.96
 -5 3 6 407.49 13.44
 -5 3 6 426.33 11.62
 -5 3 5 525.73 14.96
 -5 3 5 531.16 13.78
 -5 3 4 213.81 9.03
 -5 3 4 213.54 8.79
 -5 3 3 228.45 9.27
 -5 3 2 24.15 3.32
 -5 3 1 853.11 19
 5 -3 -1 883.1 19.16
 5 -3 0 850.16 18.41
 5 -3 1 278.8 9.94
 5 -3 2 163.53 7.5
 5 -3 3 166.13 7.52
 5 -3 4 1891.51 36.93
 5 -3 4 2211.47 32.1
 5 -3 5 587.02 19.15
 5 -3 5 671.02 15.66
 5 -3 6 559.89 17.92
 5 -3 6 560.35 14.53
 5 -3 7 116.33 9.09
 5 -3 7 130.44 9.09
 5 -3 7 130.32 6.84
 5 -3 8 29.38 4.66
 5 -3 8 45.67 5.89
 5 -3 9 112.58 9.12
 5 -3 9 110.95 10.09
 -5 3 -10 -1.71 3.38
 5 -3 10 3.37 3.36
 5 -2 -13 66.4 8.19
 5 -2 -12 262.81 14.96
 5 -2 -11 1.57 2.66
 -5 2 11 0.2 1.69
 -5 2 10 207.22 9.93
 5 -2 -10 214.87 12.08
 -5 2 9 297.22 11.45
 5 -2 -9 264.1 12.82
 -5 2 8 50.8 4.82
 -5 2 7 124.24 6.96
 5 -2 -7 123.34 7.71
 -5 2 6 1445.74 26.02
 -5 2 6 1485.98 24.73
 -5 2 5 1199.22 22.62
 -5 2 5 1209.75 22.27
 -5 2 5 1193.97 21.42
 -5 2 4 810.01 17.84
 -5 2 4 839.84 18.15
 -5 2 3 413.05 12.15
 5 -2 -2 95.91 5.93
 5 -2 -1 392.71 11.94
 5 -2 0 819.11 17.86
 5 -2 1 657.79 15.76
 5 -2 2 140.06 7.02
 5 -2 3 373.75 11.59
 5 -2 4 558.85 14.41
 5 -2 4 520.46 16.9
 5 -2 5 526.54 17.63
 5 -2 5 550.11 14.62
 5 -2 6 7.62 2.75
 5 -2 6 10.27 2.28
 5 -2 6 6.17 2.72
 5 -2 7 52.88 6.2
 5 -2 7 59.59 6.5
 5 -2 8 118.3 9.37
 5 -2 8 89.64 8.21
 -5 2 -8 111.86 9.13
 5 -2 9 21.9 4.38
 -5 2 -9 24.41 4.93
 5 -2 9 18.05 4.42
 -5 2 -10 2.02 3.21
 5 -2 10 0.31 3.14
 5 -1 -14 9.54 3.17
 5 -1 -13 14.41 4.28
 5 -1 -12 6.7 3.13
 -5 1 11 237.62 10.03
 5 -1 -11 243.29 9.74
 5 -1 -11 234.54 12.82
 -5 1 10 1354.05 25.61
 5 -1 -10 1370.64 25.05
 5 -1 -10 1361.02 30.88
 -5 1 9 1443.42 25.9
 5 -1 -9 1387.48 25.19
 5 -1 -9 1454.54 30.43
 -5 1 8 654.87 15.96
 5 -1 -8 646.05 18.3
 -5 1 7 126.13 6.53
 -5 1 6 694.04 15.82
 5 -1 -6 687.59 16.8
 -5 1 6 704.6 15.15
 -5 1 5 852.31 17.55
 -5 1 5 857.2 15.57
 5 -1 -4 516.08 14.28
 -5 1 4 512.11 13.41
 -5 1 4 496.56 10.23
 5 -1 -3 42.98 4.07
 -5 1 3 43.04 3.75
 5 -1 -2 -0.92 1.49
 5 -1 -1 44.84 4.1
 5 -1 0 1000.96 20.31
 5 -1 1 291.03 10.24
 5 -1 2 218.86 8.91
 5 -1 3 82.49 5.48
 5 -1 4 35.9 4.08
 5 -1 4 41.72 4.08
 5 -1 5 9.45 2.34
 5 -1 5 9.52 3.15
 5 -1 5 6.29 2.43
 -5 1 -6 15.49 3.49
 5 -1 6 6.68 2.26
 5 -1 6 9.43 3.09
 5 -1 6 5.41 2.82
 -5 1 -7 108.98 8.32
 5 -1 7 99.91 8.16
 5 -1 7 108.99 8.73
 -5 1 -8 25.45 4.72
 5 -1 8 36.72 5.54
 5 -1 8 25.39 4.84
 -5 1 -9 76.57 8.08
 5 -1 9 94.14 9.15
 5 -1 9 88.29 8.63
 5 -1 10 217.76 14.09
 -5 1 -10 221.65 14.18
 5 0 -14 250.22 15.45
 5 0 -13 308.7 16.17
 5 0 -12 543.68 16.45
 5 0 -12 576.9 20.73
 -5 0 11 754 16.65
 5 0 -11 737.89 18.81
 5 0 -11 740.55 22.48
 5 0 -11 768.01 21.58
 -5 0 10 1119.5 20.92
 5 0 -10 1124.68 23.37
 5 0 -10 1142.27 26.8
 5 0 -10 1144.2 25.2
 -5 0 9 605.3 14.36
 5 0 -9 618.94 16.2
 5 0 -9 606.71 17.86
 5 0 -9 644.79 16.9
 -5 0 8 37.14 3.33
 5 0 -8 41.61 4.5
 5 0 -8 47.45 4.25
 5 0 -8 48.8 4.64
 5 0 -7 24.09 3.51
 5 0 -7 26.71 2.9
 5 0 -7 25.12 3.25
 5 0 -7 25.26 3.22
 5 0 -6 66.32 5.07
 5 0 -6 70.08 4.57
 5 0 -6 66.54 5.08
 5 0 -6 67.48 4.67
 5 0 -5 12.73 2.57
 5 0 -5 9.84 2.02
 -5 0 5 13.48 2.12
 5 0 -4 66.64 4.92
 5 0 -4 66.19 4.41
 -5 0 4 68.59 4.31
 -5 0 3 8.08 0.71
 5 0 -3 6.1 2.1
 -5 0 3 7.66 1.6
 5 0 -2 8.93 1.99
 5 0 -1 561.89 14.66
 5 0 0 952.57 20.06
 5 0 1 224.46 9.13
 5 0 2 17.39 2.95
 -5 0 -3 12.86 2.32
 5 0 3 11.48 2.58
 5 0 3 9.55 2.67
 -5 0 -4 42.53 4.25
 5 0 4 40.44 4.27
 5 0 4 38.94 4.4
 5 0 5 317.9 12.9
 5 0 5 301.41 13.57
 5 0 5 299.16 11.65
 -5 0 -5 298.19 11.95
 -5 0 -6 3.68 2.57
 5 0 6 -0.35 2.5
 5 0 6 -1.98 2.52
 -5 0 -7 195.36 11.3
 5 0 7 189 12.06
 5 0 7 180.75 11.05
 5 0 8 325.91 16.42
 5 0 8 288.29 14.56
 -5 0 -8 311 15.08
 5 0 9 604.81 22.23
 -5 0 -9 608.6 22.82
 5 0 10 322.52 17.05
 -5 0 -10 371.37 18.44
 5 1 -15 625.36 24.24
 5 1 -14 550.3 22.23
 5 1 -14 553.63 21.47
 5 1 -13 187.8 10.12
 5 1 -13 193.3 12.46
 5 1 -13 192.79 11.97
 5 1 -12 127.28 7.74
 5 1 -12 122.93 8.08
 5 1 -12 124.56 9.33
 5 1 -12 126.92 9.03
 5 1 -11 56.92 5.46
 5 1 -11 53.32 5.99
 5 1 -11 57.39 5.86
 5 1 -11 53.12 5.06
 5 1 -10 164.21 8.51
 5 1 -10 160.77 8.59
 5 1 -10 152.29 8.95
 5 1 -10 170.19 8.89
 5 1 -9 64.05 5.24
 5 1 -9 62.78 4.12
 5 1 -9 67.67 5.63
 5 1 -9 64.13 5.1
 5 1 -9 63.07 5.23
 5 1 -8 239.73 9.86
 5 1 -8 230.79 7.91
 5 1 -8 248.96 10
 5 1 -8 239.53 9.62
 5 1 -8 255.21 9.11
 5 1 -7 538.87 14.8
 5 1 -7 513.95 12.37
 5 1 -7 514.93 14.58
 5 1 -7 529.42 13.59
 5 1 -7 537.67 12.11
 5 1 -6 4.74 1.82
 5 1 -6 3.57 1.39
 5 1 -6 2.6 1.15
 5 1 -6 5.49 1.94
 5 1 -5 400.21 12.12
 5 1 -5 369.19 10.67
 5 1 -5 381.64 11.9
 5 1 -4 376.7 11.83
 5 1 -4 371.82 11
 5 1 -4 368.26 11.75
 -5 -1 4 384.5 8.99
 5 1 -3 1031.51 20.76
 5 1 -2 175.53 8.12
 -5 -1 1 1119.73 14.12
 5 1 -1 1086.29 22.01
 5 1 0 119.67 6.83
 -5 -1 0 123.45 4.59
 -5 -1 -1 316.36 8.83
 5 1 1 306.11 11.18
 -5 -1 -2 82.49 4.98
 5 1 2 84.73 5.97
 -5 -1 -3 18.03 2.95
 5 1 3 13.19 2.79
 5 1 3 17.16 2.95
 5 1 4 530.05 16.05
 -5 -1 -4 564.75 15.98
 5 1 4 549.33 18.36
 5 1 4 567.08 16.77
 5 1 5 950.17 25.62
 -5 -1 -5 914.79 22.55
 5 1 6 148.57 9.28
 5 1 6 155.96 10.52
 -5 -1 -6 150.55 9.34
 5 1 7 202.36 12.73
 5 1 7 190.9 11.09
 -5 -1 -7 204.94 11.52
 5 1 8 160.47 11.84
 5 1 8 136.68 9.85
 -5 -1 -8 165.88 11.24
 5 1 9 378.29 17.33
 -5 -1 -9 377 18.08
 5 1 10 192.64 13.05
 5 2 -15 346.96 17.94
 5 2 -15 370.9 18.01
 5 2 -14 34.77 5.52
 5 2 -14 31.41 5.5
 5 2 -13 25.61 4.49
 5 2 -13 23.22 4.12
 5 2 -13 20.12 4.03
 5 2 -13 17.21 4.33
 5 2 -12 244.92 10.28
 5 2 -12 227.87 11.46
 5 2 -12 222.79 12.1
 5 2 -12 224.35 11.67
 5 2 -11 92.62 6.95
 5 2 -11 89.42 6.25
 5 2 -11 83.25 6.52
 5 2 -11 84.56 6.93
 5 2 -10 6.08 2
 5 2 -10 7.25 2.25
 5 2 -10 14.36 2.84
 5 2 -10 7.7 2.53
 5 2 -9 5.13 1.84
 5 2 -9 5.03 2.09
 5 2 -9 3.67 2.12
 5 2 -9 2.98 1.53
 5 2 -8 5.97 1.65
 5 2 -8 6.73 2.21
 5 2 -8 8.97 2.72
 5 2 -8 4.75 1.88
 5 2 -8 5.27 1.2
 5 2 -7 15.31 2.04
 5 2 -7 13 2.59
 5 2 -7 13.33 2.92
 5 2 -7 15.5 2.3
 5 2 -7 15.98 1.98
 5 2 -6 420.55 12.57
 5 2 -6 394.15 10.74
 5 2 -6 424.69 13.37
 5 2 -6 439.64 10.13
 5 2 -6 409 8.66
 5 2 -5 4074.2 51.56
 5 2 -5 4034.29 39.72
 5 2 -4 1353.93 24.76
 5 2 -4 1329.71 24.88
 5 2 -3 625.74 16.04
 -5 -2 3 627.2 9.53
 5 2 -3 625.32 15.96
 5 2 -2 352.67 11.84
 5 2 -1 220.94 9.47
 5 2 0 536.08 15.47
 5 2 1 211.95 9.67
 -5 -2 -1 216.05 7.54
 -5 -2 -2 252.68 9.11
 5 2 2 227.49 9.18
 5 2 2 257.42 10.92
 5 2 3 45.51 4.94
 5 2 3 39.15 5
 5 2 3 40.92 4.09
 -5 -2 -3 37.4 4.05
 5 2 4 614.28 17.03
 5 2 4 620.96 20.28
 -5 -2 -4 657.24 17.92
 5 2 5 232.83 10.75
 5 2 5 229.04 12.64
 -5 -2 -5 222.31 10.96
 5 2 6 350.58 16.32
 5 2 6 343.77 14.05
 -5 -2 -6 335.59 14.46
 5 2 7 0.51 2.15
 5 2 7 -3.06 3.25
 -5 -2 -7 -0.31 2.21
 5 2 8 3.09 2.62
 -5 -2 -8 -2.73 2.79
 5 2 9 50.22 6.32
 -5 -2 -9 59.01 7.31
 5 3 -15 6.01 3.14
 5 3 -15 9.69 3.31
 5 3 -14 9.31 3.08
 5 3 -14 2.53 2.23
 5 3 -14 3.85 2.64
 5 3 -14 4.82 2.66
 5 3 -13 153.26 9.94
 5 3 -13 175.97 10.68
 5 3 -13 175.89 10.88
 5 3 -13 180.38 11.03
 5 3 -12 127.01 8.74
 5 3 -12 128.77 8.87
 5 3 -12 137.25 9
 5 3 -11 15.19 3.04
 5 3 -11 16.87 2.47
 5 3 -11 11.28 2.75
 5 3 -11 11.65 2.38
 5 3 -10 552.6 14.85
 5 3 -10 520.03 17.02
 5 3 -10 570.83 16.39
 5 3 -10 579.87 16.12
 5 3 -9 847.97 18.75
 5 3 -9 856.06 18.57
 5 3 -9 851.93 21.49
 5 3 -9 811.79 14.05
 5 3 -9 849.27 18.96
 5 3 -8 922.91 19.7
 5 3 -8 880.68 15.63
 5 3 -8 891.74 21.65
 5 3 -8 930.3 18.01
 5 3 -8 920.08 17.87
 5 3 -7 885.39 19.16
 5 3 -7 841.17 15.99
 5 3 -7 861.96 20.78
 5 3 -7 885.43 15.68
 5 3 -6 1208.09 23.37
 5 3 -6 1195.19 24.72
 5 3 -6 1271.45 17.62
 5 3 -5 2323.75 36.79
 5 3 -5 2362.23 35.44
 5 3 -4 729.12 18.1
 5 3 -4 761.58 17.92
 5 3 -3 47.27 4.56
 5 3 -3 55.97 1.88
 5 3 -3 53.34 4.77
 5 3 -2 17.69 2.92
 5 3 -1 9.97 2.62
 5 3 0 138.23 8.05
 5 3 1 177.54 9.24
 5 3 2 3.06 2.48
 5 3 2 4.7 2.2
 5 3 3 261.26 10.02
 5 3 3 247.65 12.49
 5 3 4 57.98 4.93
 5 3 4 46.15 5.7
 5 3 5 231.22 13.03
 5 3 5 272.66 11.58
 5 3 6 79.25 8.01
 5 3 6 84.9 6.9
 5 3 7 5.9 3.35
 5 3 7 1.6 2
 5 3 8 15.37 3.52
 5 3 9 29.86 5.93
 5 4 -16 12.64 3.99
 5 4 -15 4.81 2.96
 5 4 -15 8.31 3.26
 5 4 -15 2.6 2.25
 5 4 -15 7.34 2.79
 5 4 -14 97.11 8.5
 5 4 -14 94.41 8.47
 5 4 -14 99.11 8.44
 5 4 -14 93.81 8.54
 5 4 -13 6.79 2.61
 5 4 -13 5.53 2.58
 5 4 -13 8.55 3.16
 5 4 -13 4.19 2.1
 5 4 -12 122.54 8.94
 5 4 -12 116.71 8.18
 5 4 -11 870.58 23.58
 5 4 -11 831.99 21.24
 5 4 -11 821.95 18.23
 5 4 -10 1676.44 33.94
 5 4 -10 1752.04 30.18
 5 4 -10 1729.52 28.67
 5 4 -9 2520.84 42.71
 5 4 -9 2606.32 36.51
 5 4 -9 2542.03 37.35
 5 4 -8 521.45 14.24
 5 4 -8 521.2 16.74
 5 4 -8 488.94 11.1
 5 4 -8 531.49 12.24
 5 4 -7 120.49 7.64
 5 4 -7 119.79 4.6
 5 4 -7 116.94 6.75
 5 4 -6 103.35 7.01
 5 4 -6 87.75 5.86
 5 4 -5 213.92 9.9
 5 4 -5 208.46 9.14
 5 4 -4 2.74 1.94
 5 4 -4 4.07 1.94
 5 4 -3 119.05 7.1
 5 4 -3 121.61 4.26
 5 4 -3 118.31 7.18
 5 4 -2 148.28 7.92
 5 4 -2 148.91 5.32
 5 4 -2 147.02 8.24
 5 4 -1 10.72 1.79
 5 4 -1 8.9 2.73
 -5 -4 1 8.47 1.14
 5 4 0 392.07 14.34
 5 4 1 26.11 4.09
 5 4 1 32.22 4.26
 5 4 1 38.48 3.43
 5 4 2 244.87 9.02
 5 4 2 230.37 11.8
 5 4 3 217.66 8.92
 5 4 3 205.61 11.65
 5 4 4 120.87 9.51
 5 4 4 142.96 7.73
 5 4 5 123.84 10.17
 5 4 5 120.82 7.58
 5 4 6 21.28 4.88
 5 4 6 30.25 4.16
 5 4 8 26.71 6.01
 5 5 -16 25.74 5.58
 5 5 -16 32.75 6.07
 5 5 -15 383.44 17.85
 5 5 -15 397.87 18.3
 5 5 -15 404.5 17.84
 5 5 -15 436.6 18.76
 5 5 -14 446.77 18.18
 5 5 -14 443.86 18.65
 5 5 -14 460.69 19.36
 5 5 -13 459.92 18.42
 5 5 -13 444.18 18.72
 5 5 -13 443.58 17.07
 5 5 -12 435.86 17.47
 5 5 -12 428.78 15.87
 5 5 -11 617.43 20.48
 5 5 -11 649.19 15.54
 5 5 -10 623.02 19.86
 5 5 -10 605.23 15.41
 5 5 -9 466.17 16.75
 5 5 -9 488.13 13.91
 5 5 -8 77.44 6.72
 5 5 -8 87.52 4.33
 5 5 -8 82.06 5.72
 5 5 -7 600.25 9.75
 5 5 -7 576 15.69
 5 5 -6 491.09 16.04
 5 5 -6 500.45 14.78
 5 5 -5 3.81 1.97
 5 5 -5 4.89 2.29
 5 5 -4 173.28 9.08
 5 5 -4 165.6 8.64
 5 5 -3 5.62 2.16
 5 5 -3 4.54 1.88
 5 5 -3 6.05 1.44
 5 5 -2 5.09 1.47
 5 5 -2 2.07 1.8
 5 5 -2 4.26 1.72
 5 5 -1 391.4 11.08
 5 5 -1 364.38 14.3
 5 5 0 1754.25 34.67
 5 5 0 1760.2 34.69
 -5 -5 0 1805.76 25.18
 5 5 0 1778.91 25.57
 5 5 1 237.62 8.09
 5 5 1 218.52 11.39
 -5 -5 -1 215.12 8.09
 5 5 2 225.31 8.41
 5 5 2 208.94 11.94
 -5 -5 -2 230.11 9.35
 5 5 3 46.22 6.3
 5 5 3 42.36 3.85
 -5 -5 -3 39.67 4.3
 5 5 4 99.3 8.96
 -5 -5 -4 110.23 7.7
 5 5 4 103.7 6.52
 5 5 5 131.13 10.83
 -5 -5 -5 144.7 9.47
 -5 -5 -6 13.47 3.46
 5 5 7 71.17 8.82
 -5 -5 -7 66.83 7.47
 5 6 -15 585.75 22.89
 5 6 -15 633.07 24.1
 5 6 -15 600.86 22.11
 5 6 -14 434.86 19.05
 5 6 -14 460.45 19.87
 5 6 -14 430.06 17.77
 5 6 -13 73.86 7.72
 5 6 -13 63.29 7.29
 5 6 -12 17.12 4.36
 5 6 -12 18.91 4.2
 5 6 -11 91.67 8.14
 5 6 -10 19.67 2.93
 5 6 -10 18.05 3.85
 5 6 -9 220.52 11.69
 5 6 -9 189.69 8.67
 5 6 -8 150.89 9.61
 5 6 -8 164.64 5.27
 5 6 -8 155.86 8.1
 5 6 -7 104.98 7.77
 5 6 -7 114.13 7.08
 5 6 -6 39.72 4.56
 5 6 -6 39.88 4.85
 5 6 -5 301.57 12.54
 5 6 -5 286.86 11.91
 5 6 -4 1700.25 32.49
 5 6 -4 1728.67 32.47
 5 6 -3 979.71 23.12
 5 6 -3 978.65 24.09
 5 6 -2 348.07 13.23
 5 6 -2 372.53 14.49
 5 6 -1 500.5 17.16
 5 6 -1 523.58 10.8
 5 6 0 533.76 11.43
 5 6 0 516.16 18.09
 5 6 1 595.64 12.81
 5 6 1 588.45 20
 -5 -6 -1 566.59 14.19
 5 6 2 8.58 3.39
 -5 -6 -2 10.21 2.35
 5 6 3 1.31 2.95
 -5 -6 -3 -0.47 1.9
 5 6 4 56.38 7.28
 -5 -6 -4 57.91 5.82
 5 6 6 79.87 9.57
 5 7 -14 5.13 3.04
 5 7 -14 10.85 4.1
 5 7 -13 45.39 6.6
 5 7 -13 38.73 5.99
 5 7 -12 356 16.8
 5 7 -12 374.52 17.62
 5 7 -11 86.86 8.1
 5 7 -10 11.75 2.58
 5 7 -10 9.87 3.25
 5 7 -9 72.32 5.68
 5 7 -9 59.34 6.7
 5 7 -8 106.55 6.99
 5 7 -8 111.72 8.62
 5 7 -7 513.24 15.97
 5 7 -7 493.83 17.74
 5 7 -6 747.92 21.7
 5 7 -6 750.98 20.03
 5 7 -5 999.98 24.79
 5 7 -5 992.62 24.12
 5 7 -4 1544.12 31.41
 5 7 -3 713.07 20
 5 7 -3 715.64 19.88
 5 7 -2 315.59 13.36
 5 7 -2 305.18 12.71
 5 7 -1 5.1 2.88
 5 7 0 -0.04 2.37
 5 7 1 71.44 7.67
 5 7 2 2.46 2.75
 5 7 3 -2.3 3.38
 5 7 4 79.52 9.27
 5 8 -13 20.03 4.94
 5 8 -13 17.04 4.49
 5 8 -12 16.07 4.57
 5 8 -12 8.68 3.9
 5 8 -11 212.13 13.11
 5 8 -11 224.65 13.96
 5 8 -10 585.07 21.46
 5 8 -9 957.24 27.36
 5 8 -8 778.94 23.89
 5 8 -8 734.74 18.8
 5 8 -7 550.65 19.4
 5 8 -7 528.62 16.52
 5 8 -6 878.35 24.51
 5 8 -5 466.45 17.18
 5 8 -5 470.75 15.27
 5 8 -4 52.84 5.41
 5 8 -4 53.31 5.69
 5 8 -3 -2.14 2.26
 5 8 -3 1.56 2.28
 5 8 -2 13.13 2.8
 5 8 -2 15.22 3.13
 5 8 -1 29.7 4.88
 5 8 0 15.9 4
 5 8 1 29.36 5.44
 5 8 1 29.01 4.98
 5 8 2 8.81 3.95
 5 8 2 5.13 3.07
 5 8 3 141.05 12.22
 5 9 -12 260.77 15.51
 5 9 -12 273.71 16.16
 5 9 -11 472.57 20.62
 5 9 -11 497.1 21.55
 5 9 -10 912.35 28.5
 5 9 -10 969.92 29.63
 5 9 -9 856.94 26.75
 5 9 -8 102.05 9.03
 5 9 -8 106.57 7.4
 5 9 -7 0.84 1.68
 5 9 -7 2.01 2.76
 5 9 -6 1.25 2.13
 5 9 -6 2.2 1.75
 5 9 -6 2.64 2.77
 5 9 -5 3.06 2.69
 5 9 -5 5 2.25
 5 9 -5 3.01 2.82
 5 9 -4 131.38 9.18
 5 9 -4 138.1 8.76
 5 9 -4 123.04 9.39
 5 9 -3 133.27 8.97
 5 9 -3 130.84 8.98
 5 9 -3 126.31 10.03
 5 9 -2 12.64 4.3
 5 9 -2 6.29 3.01
 5 9 -2 7.45 2.48
 5 9 -1 33.69 5.9
 5 9 -1 32.21 5.05
 5 9 0 148.42 10.83
 5 9 0 164.29 12.53
 5 9 1 150.17 12.46
 5 10 -11 116.52 10.57
 5 10 -11 113.38 10.78
 5 10 -10 88.4 9.29
 5 10 -10 79.3 8.76
 5 10 -9 135.03 10.85
 5 10 -9 135.88 10.92
 5 10 -8 171.16 12.12
 5 10 -8 149.92 11.27
 5 10 -7 304.91 15.53
 5 10 -7 301.26 14.04
 5 10 -6 158.19 10.81
 5 10 -6 155.07 10.51
 5 10 -5 6.71 3.02
 5 10 -5 6.13 2.6
 5 10 -5 4.34 2.8
 5 10 -4 45.38 6.35
 5 10 -4 46.96 5.47
 5 10 -4 45.05 5.73
 5 10 -3 33.41 5.97
 5 10 -3 30.63 4.69
 5 10 -3 26.37 4.48
 5 10 -2 189.25 11.73
 5 10 -2 183.97 13.13
 5 10 -1 395.79 19.75
 5 10 0 418.29 21.04
 5 11 -10 37.35 6.39
 5 11 -9 18.68 4.42
 5 11 -9 19.14 4.85
 5 11 -8 11.17 4.19
 5 11 -8 9.41 3.91
 5 11 -7 17.63 4.62
 5 11 -7 12.07 3.69
 5 11 -7 14.72 3.64
 5 11 -6 55.44 6.95
 5 11 -6 68.47 7.69
 5 11 -6 61.31 7.38
 5 11 -5 383.22 17.37
 5 11 -5 405.59 17.96
 5 11 -5 377.97 18.12
 5 11 -4 664.1 22.4
 5 11 -4 664.57 22.4
 5 11 -4 632.34 24.43
 5 11 -3 452.11 21.01
 5 11 -2 141.95 12.17
 5 12 -8 216.31 14.44
 5 12 -8 223.58 14.56
 5 12 -7 248.84 15.25
 5 12 -7 246.97 15.08
 5 12 -6 527.08 21.53
 5 12 -6 571.65 22.55
 5 12 -6 574.26 22.46
 5 12 -5 318.92 16.19
 5 12 -5 322.83 16.35
 5 12 -5 291.35 16.82
 -6 12 0 190.45 13.79
 -6 12 -1 207.33 14.09
 -6 12 -2 439 20.21
 -6 12 -3 146.13 11.61
 -6 12 -4 328.28 17.06
 -6 12 -5 147.89 11.36
 -6 11 3 162.87 12.61
 -6 11 2 202.77 13.83
 -6 11 1 611.96 23.85
 -6 11 0 504.53 21.37
 -6 11 -1 556.11 22.1
 -6 11 -2 61.05 7.53
 -6 11 -3 127.11 10.38
 -6 11 -4 12.98 3.72
 6 -11 4 17.31 3.73
 6 -11 5 0.14 2.16
 6 -11 6 37.12 5.35
 6 -11 7 7.05 2.95
 6 -11 8 -0.89 2.66
 -6 10 5 506.63 22.06
 -6 10 4 332.53 17.56
 -6 10 3 323.03 17.09
 -6 10 2 607.42 22.81
 -6 10 1 195.93 12.83
 -6 10 0 271.45 14.75
 -6 10 -1 3.35 2.63
 -6 10 -2 138.91 10.44
 -6 10 -3 87.92 8.13
 6 -10 3 93.22 7.78
 -6 10 -4 21.9 4.21
 6 -10 4 21.54 4.09
 6 -10 5 9.5 3.44
 6 -10 6 0.92 2.3
 6 -10 7 -0.7 2.62
 6 -10 8 107.11 10.03
 -6 9 7 193.5 13.57
 -6 9 6 565.25 22.91
 -6 9 5 534.09 21.72
 -6 9 4 168.34 11.85
 -6 9 3 32.73 5.49
 -6 9 2 17.51 4.25
 -6 9 1 35.28 5.5
 -6 9 0 33 5.12
 -6 9 -1 261.86 13.5
 -6 9 -2 203.01 11.89
 -6 9 -3 0.26 2.4
 6 -9 4 126.04 8.22
 6 -9 4 125.55 9.19
 6 -9 5 398.41 17.05
 6 -9 6 267.95 14.62
 6 -9 7 247.58 14.79
 6 -9 8 257.09 15.63
 -6 8 9 290.95 16.62
 -6 8 8 92.52 9.41
 -6 8 7 110.64 9.84
 -6 8 6 73.49 7.94
 -6 8 5 28.89 5.23
 -6 8 4 133.67 9.97
 -6 8 3 95.89 8.5
 -6 8 2 476.33 18.28
 -6 8 1 20.47 4.36
 -6 8 0 40 5.61
 -6 8 -1 65.62 6.69
 -6 8 -2 366.42 15.32
 -6 8 -3 491.58 18
 6 -8 3 480.39 15.99
 6 -8 4 1088.6 28.52
 6 -8 4 1114.53 24.55
 6 -8 5 1049.32 28.9
 6 -8 5 1095.44 23.54
 6 -8 6 228.29 13.79
 6 -8 7 79.48 8.68
 6 -8 8 68.57 8.22
 6 -8 9 32.09 6.27
 -6 7 11 93.64 9.58
 -6 7 10 138.68 11.38
 -6 7 9 36.53 6.09
 -6 7 8 48.36 6.51
 -6 7 7 24.5 4.74
 -6 7 6 5.7 2.75
 -6 7 5 21.72 4.36
 -6 7 4 34.06 5.09
 -6 7 3 87.32 7.64
 -6 7 2 335.2 14.59
 -6 7 1 739.78 21.77
 -6 7 0 1696.53 34.38
 -6 7 -1 1019.7 25.72
 -6 7 -2 998.17 25.23
 6 -7 2 1006.09 23.46
 6 -7 3 496.55 15.5
 6 -7 4 645.26 17.35
 6 -7 4 561.29 20.18
 6 -7 5 252.5 13.87
 6 -7 5 261.31 10.43
 6 -7 6 3.89 2.89
 6 -7 7 166.85 12.19
 6 -7 8 5.14 2.88
 6 -7 9 0.68 3.23
 -6 6 11 3.18 2.66
 -6 6 10 52.95 6.82
 -6 6 9 -2.33 3.05
 -6 6 8 34.07 4.96
 -6 6 7 20.57 4.19
 -6 6 6 41.98 5.51
 -6 6 5 520.05 18.39
 -6 6 4 740.08 21.83
 -6 6 3 306.74 13.43
 -6 6 2 1406.68 30.17
 -6 6 1 2319.76 40.46
 -6 6 0 1389.46 29.46
 -6 6 -1 649.07 19.27
 6 -6 2 12.04 2.8
 6 -6 3 -0.4 1.61
 6 -6 4 6.87 1.87
 6 -6 5 4.78 1.9
 6 -6 5 3.24 3.28
 6 -6 6 94.29 8.88
 6 -6 7 187.25 12.75
 6 -6 8 -0.39 2.96
 6 -6 9 137.09 12.25
 -6 5 11 65.93 7.38
 -6 5 10 67.79 6.98
 -6 5 9 124.31 9.23
 -6 5 8 60.71 6.49
 -6 5 7 182.48 10.71
 -6 5 6 661.21 20.12
 -6 5 5 1496.14 31.42
 -6 5 4 1578.39 31.82
 -6 5 3 445.25 15.43
 -6 5 2 388.23 14.34
 -6 5 1 132.92 8.31
 -6 5 0 122.76 7.86
 6 -5 0 119.37 7.52
 6 -5 1 87.66 6.23
 6 -5 2 661.34 17.59
 6 -5 3 466.26 14.34
 6 -5 4 93.16 6.1
 6 -5 5 180.58 8.42
 6 -5 5 154.34 10.76
 6 -5 6 12.24 2.35
 6 -5 6 21.15 4.67
 6 -5 7 124.42 10.42
 6 -5 7 131.74 9.29
 6 -5 8 152.73 12.13
 6 -5 9 573.38 24.7
 6 -4 -12 13.53 4.5
 -6 4 11 109.46 8.57
 6 -4 -11 114.43 10.39
 -6 4 10 245.43 12.59
 6 -4 -10 224.1 13.78
 -6 4 9 350.87 14.61
 -6 4 8 337.28 13.99
 -6 4 7 385 14.59
 -6 4 6 759.47 20.83
 -6 4 5 708.16 19.61
 -6 4 4 84.96 6.55
 -6 4 3 40.46 4.68
 -6 4 2 108.54 7.28
 -6 4 1 184.22 9.32
 6 -4 -1 191.91 9.36
 6 -4 0 192.43 9.19
 6 -4 1 231.98 9.97
 6 -4 2 65.16 5.4
 6 -4 3 68.88 5.32
 6 -4 4 590.1 15.96
 6 -4 5 1085.09 29.39
 6 -4 5 1265.37 24.29
 6 -4 6 1243.71 32.77
 6 -4 6 1431.85 26.39
 6 -4 7 443.93 19.74
 6 -4 7 518.16 19.11
 6 -4 8 232.44 14.64
 6 -4 8 252.6 13.84
 6 -4 9 174.59 13.26
 6 -3 -12 59.32 7.76
 -6 3 11 69.82 6.63
 6 -3 -11 75.13 8.23
 -6 3 10 417.98 15.66
 6 -3 -10 404.82 17.71
 -6 3 9 331.64 13.41
 6 -3 -9 312.03 14.83
 -6 3 8 142.82 8.57
 -6 3 7 47.48 5.02
 -6 3 6 13.51 2.96
 -6 3 5 10.63 2.74
 -6 3 4 209.24 9.58
 -6 3 3 599.45 16.72
 6 -3 -2 243.9 10.52
 6 -3 -1 256.11 10.61
 6 -3 0 356.71 12.59
 6 -3 1 707.75 17.92
 6 -3 2 505.5 14.76
 6 -3 3 2543.31 38.51
 6 -3 4 2127.34 41.62
 6 -3 4 2425.46 36.85
 6 -3 5 829.81 24.77
 6 -3 5 917.18 20.61
 6 -3 6 400.3 17.37
 6 -3 6 444.75 14.12
 6 -3 7 7.73 3.12
 6 -3 7 10.19 3.76
 6 -3 8 12.63 3.73
 6 -3 8 16.07 4.4
 -6 3 -9 3.56 3.09
 6 -3 9 -0.21 2.71
 6 -3 9 4.64 3.28
 -6 3 -10 4.77 3.25
 -6 2 11 140.38 8.63
 -6 2 10 195.33 9.87
 6 -2 -10 183.46 11.3
 -6 2 9 91.23 6.71
 6 -2 -9 99.51 7.73
 6 -2 -8 17.77 3.25
 -6 2 8 22.89 3.41
 -6 2 7 59.5 5.17
 -6 2 6 -0.35 1.74
 -6 2 5 2.7 1.08
 -6 2 5 4.4 2.1
 -6 2 4 150.88 7.83
 6 -2 -4 151.36 8.39
 6 -2 -3 59.35 5.18
 6 -2 -2 274.1 10.93
 6 -2 -1 3244.74 46.1
 6 -2 0 3788.79 51.39
 6 -2 1 2434.92 37.74
 6 -2 2 304.2 11.34
 6 -2 3 523.91 15.22
 6 -2 4 494.73 17.79
 6 -2 4 553.73 15.76
 6 -2 5 28.98 3.83
 6 -2 5 19.47 3.78
 6 -2 6 61.08 6.73
 6 -2 6 53.19 4.98
 6 -2 6 64.94 6.97
 6 -2 7 470.5 19.43
 6 -2 7 508.28 20.11
 6 -2 7 540.59 16.7
 -6 2 -7 527.39 19.45
 -6 2 -8 31.69 5.26
 6 -2 8 25.9 5.19
 6 -2 8 26.16 4.94
 -6 2 -9 0.5 2.67
 6 -2 9 -1.06 3.49
 6 -2 9 1.63 2.83
 -6 2 -10 27.63 5.53
 6 -1 -14 94.81 9.94
 6 -1 -13 52.05 7.07
 6 -1 -12 3.98 3.16
 -6 1 11 82.3 6.07
 6 -1 -11 75.26 7.4
 -6 1 10 60.37 5.21
 -6 1 9 224.36 9.7
 6 -1 -9 221.69 11.14
 -6 1 8 -1.11 1.82
 6 -1 -8 1.88 1.93
 -6 1 7 46.85 4.46
 6 -1 -7 60.18 5.63
 6 -1 -6 401.55 14.08
 -6 1 6 408.83 10.67
 6 -1 -5 893.27 21.29
 -6 1 5 905 15.52
 6 -1 -4 1299.64 25.77
 -6 1 4 1250.62 17.78
 6 -1 -3 1532.21 28.51
 6 -1 -2 968.26 21.51
 6 -1 -1 2166.37 35.4
 6 -1 0 2144.47 34.88
 6 -1 1 83.14 6.09
 6 -1 2 107.86 6.94
 6 -1 3 654.04 17.6
 6 -1 4 21.05 3.47
 6 -1 4 24.16 4.26
 -6 1 -5 1.37 2.29
 6 -1 5 5.34 2.22
 6 -1 5 7.43 2.62
 -6 1 -6 18.51 3.48
 6 -1 6 31.17 4.25
 6 -1 6 30.11 4.9
 6 -1 6 30.25 5.17
 -6 1 -7 177.08 10.91
 6 -1 7 166.85 11.61
 6 -1 8 68.47 8.14
 6 -1 8 67.37 7.91
 -6 1 -8 71.6 7.58
 6 -1 9 170.24 12.84
 6 -1 9 162.62 12.28
 -6 1 -9 163.57 12.06
 6 0 -14 229.07 14.44
 6 0 -13 80.78 8.15
 6 0 -12 44.19 5.19
 6 0 -12 48.02 6.21
 6 0 -12 36.01 4.49
 6 0 -11 109.98 7.92
 6 0 -11 89.29 6.82
 6 0 -11 92.64 7.8
 6 0 -10 362.76 14.24
 6 0 -10 338.03 12.9
 6 0 -10 354.18 14.24
 6 0 -9 310.59 12.82
 6 0 -9 320.98 12.32
 6 0 -8 240.12 10.75
 6 0 -8 226.87 10
 6 0 -8 223.2 10.05
 6 0 -7 384.7 13.54
 6 0 -6 788.93 19.74
 6 0 -5 746.79 18.84
 -6 0 5 729.16 16.32
 6 0 -4 1328.08 26.19
 -6 0 4 1381.54 23.49
 6 0 -3 308.93 11.61
 6 0 -2 203.29 9.36
 6 0 -1 24.92 3.56
 6 0 0 1.11 1.63
 6 0 1 133.34 7.73
 -6 0 -1 127.22 5.74
 6 0 2 714.5 18.77
 -6 0 -2 696.76 15.65
 6 0 3 436.91 14.61
 -6 0 -3 424.24 12.99
 -6 0 -4 18.29 2.98
 6 0 4 25.16 3.83
 6 0 4 21.29 4.08
 6 0 5 677.23 20.89
 6 0 5 687.51 22.15
 6 0 5 688.32 19.57
 -6 0 -5 695.15 19.57
 6 0 6 151.92 10.2
 6 0 6 177.13 11.68
 -6 0 -6 157.79 9.85
 6 0 7 345.01 16.06
 6 0 7 384 18.06
 -6 0 -7 397.47 16.54
 6 0 8 209.3 14.01
 6 0 8 200.1 12.68
 -6 0 -8 229.85 13.51
 6 0 9 679.75 26.9
 6 0 9 645.04 23.94
 -6 0 -9 668.71 24.35
 6 1 -15 345.24 18
 6 1 -14 284.78 15.6
 6 1 -13 113.45 8.15
 6 1 -13 115.15 9.45
 6 1 -12 7.16 2.47
 6 1 -12 3.53 2.23
 6 1 -12 4.09 2.33
 6 1 -12 6.52 2.65
 6 1 -11 75.73 6.37
 6 1 -11 82.09 6.84
 6 1 -11 68.96 6.53
 6 1 -11 80.11 6.43
 6 1 -10 398.91 14.48
 6 1 -10 393.06 14.37
 6 1 -10 411.29 14.7
 6 1 -10 415.16 13.46
 6 1 -9 179.34 9.36
 6 1 -9 182.84 9.45
 6 1 -9 194.42 9.39
 6 1 -8 26.9 3.76
 6 1 -8 28.35 3.7
 6 1 -8 27.49 3.94
 6 1 -7 278.23 11.22
 6 1 -7 266.95 11.05
 6 1 -6 700.59 18.23
 6 1 -6 682.86 18.1
 6 1 -5 443.24 14.1
 6 1 -4 14.08 2.64
 -6 -1 4 15.6 2.03
 6 1 -3 121.73 7.33
 6 1 -2 84.5 6.26
 6 1 -1 40.84 4.54
 -6 -1 1 45.42 2.43
 -6 -1 0 67.94 3.64
 6 1 0 66.72 5.67
 -6 -1 -1 72.65 4.4
 6 1 1 71.93 6.04
 -6 -1 -2 29.77 3.28
 6 1 2 27.06 3.97
 6 1 3 39.98 4.81
 -6 -1 -3 42.72 4.24
 6 1 3 52.95 5.48
 6 1 4 1452.21 30.13
 6 1 4 1520.13 33.96
 -6 -1 -4 1551.04 29.54
 6 1 4 1567.14 31.39
 6 1 5 1330.35 29.69
 6 1 5 1365.53 33.14
 -6 -1 -5 1349.31 28.93
 6 1 5 1425.12 30.46
 6 1 6 1221.74 32.41
 -6 -1 -6 1210.2 28.64
 6 1 7 273.23 15.87
 6 1 7 265.33 13.76
 -6 -1 -7 298.29 14.46
 6 1 8 43.89 5.97
 6 1 8 59.04 7.84
 -6 -1 -8 63.16 7.56
 6 1 9 130.79 10.65
 -6 -1 -9 145.66 11.52
 6 2 -15 134.35 11.06
 6 2 -15 135.15 10.8
 6 2 -14 115.21 9.05
 6 2 -14 114.7 9.67
 6 2 -14 112.25 9.09
 6 2 -13 63.34 6.49
 6 2 -13 68.72 7.12
 6 2 -13 68.82 6.78
 6 2 -12 105.19 7.34
 6 2 -12 99.12 7.74
 6 2 -12 102.02 7.99
 6 2 -12 106.4 7.73
 6 2 -11 0.41 1.66
 6 2 -11 4.1 2.51
 6 2 -11 -1.78 2.05
 6 2 -11 1.99 2.13
 6 2 -10 230.37 10.5
 6 2 -10 226.01 11.27
 6 2 -10 230.69 10.33
 6 2 -10 212.82 9.24
 6 2 -9 381.26 13.4
 6 2 -9 349.71 13.72
 6 2 -9 361.08 12.31
 6 2 -9 389.06 11.37
 6 2 -8 200.4 9.58
 6 2 -8 200.28 9.94
 6 2 -8 201.22 6.99
 6 2 -7 50.81 4.86
 6 2 -7 43.97 4.83
 6 2 -6 326.57 12.03
 6 2 -6 337.77 12.61
 6 2 -5 259.11 10.66
 6 2 -5 227.95 10.36
 6 2 -4 83.36 6.14
 -6 -2 4 87.32 3.52
 -6 -2 3 241.5 6.45
 6 2 -3 239.2 10.46
 6 2 -2 5.47 2.38
 6 2 -1 601.64 17.54
 6 2 0 906.84 22.38
 6 2 1 1092.79 25.14
 -6 -2 -2 844.07 18.41
 6 2 2 818.46 21.84
 -6 -2 -3 811.72 19.43
 6 2 3 817.5 22.1
 6 2 4 947.04 23.25
 6 2 4 991.79 27.24
 -6 -2 -4 1018.79 23.53
 6 2 4 987.21 25.47
 6 2 5 672.84 19.92
 6 2 5 702.13 23.83
 -6 -2 -5 680.97 20.34
 6 2 6 270.14 15.28
 6 2 6 226.62 12.06
 -6 -2 -6 242.56 12.59
 6 2 7 11.67 3.62
 6 2 7 8.01 3.75
 -6 -2 -7 13.78 4.15
 6 2 8 181.6 13.77
 -6 -2 -8 168.12 11.78
 6 2 8 152.28 10.94
 6 2 9 3.92 2.8
 6 3 -15 -1.38 2.64
 6 3 -15 -2.13 3.05
 6 3 -14 36.15 5.33
 6 3 -14 30.57 4.92
 6 3 -14 28.08 4.82
 6 3 -14 27.62 4.89
 6 3 -13 28.02 4.33
 6 3 -13 21.12 4.05
 6 3 -13 20.68 4.09
 6 3 -12 8.75 2.87
 6 3 -12 7.3 2.32
 6 3 -12 8.63 2.76
 6 3 -12 7.63 2.53
 6 3 -11 5.58 2.02
 6 3 -11 5.33 2.16
 6 3 -11 6.98 2.07
 6 3 -11 5.17 2.03
 6 3 -10 254.93 10.79
 6 3 -10 229.09 11.55
 6 3 -10 241.16 10.1
 6 3 -10 237.92 9.49
 6 3 -9 404.83 13.73
 6 3 -9 416.79 15.22
 6 3 -9 411.31 12.11
 6 3 -9 412.07 11.52
 6 3 -8 794.37 19.62
 6 3 -8 771.97 21.04
 6 3 -8 767.26 14.75
 6 3 -7 187.42 9.06
 6 3 -7 175.24 9.45
 6 3 -7 177.64 5.35
 6 3 -6 27.69 3.64
 6 3 -6 31.45 1.43
 6 3 -6 30.47 3.99
 6 3 -5 288.9 11.87
 6 3 -5 277.64 11.28
 6 3 -4 325.17 12.69
 6 3 -4 325.49 12.4
 6 3 -3 370.95 13.6
 6 3 -2 317.35 12.61
 6 3 -1 1701.46 32.55
 6 3 0 1870.51 35.18
 6 3 1 958.41 24.15
 6 3 2 116.43 6.93
 6 3 2 135.48 8.92
 6 3 3 161.48 8.43
 6 3 3 153.92 10.42
 6 3 3 166.42 10.16
 6 3 4 -0.71 1.89
 6 3 4 -2.1 3.26
 6 3 5 9.52 3.62
 6 3 5 18.37 3.29
 6 3 6 39.21 5.04
 6 3 6 48.59 7.17
 6 3 7 121.99 11.02
 6 3 7 97.21 8.1
 6 4 -15 50.37 6.74
 6 4 -15 45.21 6.29
 6 4 -15 57.52 6.67
 6 4 -14 107.84 8.56
 6 4 -14 91.16 8.61
 6 4 -14 105.71 9.13
 6 4 -14 111.86 8.76
 6 4 -13 161.53 9.92
 6 4 -13 143.37 10.27
 6 4 -13 155.49 9.7
 6 4 -12 298.72 14.53
 6 4 -12 325.95 13.07
 6 4 -12 338.67 13.34
 6 4 -11 244.39 10.38
 6 4 -11 230.44 12.33
 6 4 -11 240.44 10.37
 6 4 -11 235.32 10.3
 6 4 -10 55.89 4.61
 6 4 -10 53.23 5.86
 6 4 -10 56.01 4.54
 6 4 -10 54.51 4.93
 6 4 -9 393.64 15.44
 6 4 -9 431.52 11.53
 6 4 -9 413.07 11.36
 6 4 -9 411.79 13.78
 6 4 -8 109.24 7.93
 6 4 -8 113.87 5
 6 4 -8 109.13 5.12
 6 4 -8 115.56 7.2
 6 4 -7 318.01 13.2
 6 4 -7 320.03 12.09
 6 4 -6 67.08 6.16
 6 4 -6 75.81 6.01
 6 4 -5 498.26 16.3
 6 4 -5 497.98 6.62
 6 4 -5 499.15 15.64
 6 4 -4 669.32 18.95
 6 4 -4 650.04 18.46
 6 4 -3 660.56 19.05
 6 4 -2 270.5 12.11
 6 4 -1 528.03 17.4
 6 4 0 430.02 16.02
 6 4 1 0.43 2.64
 6 4 1 7.32 2.07
 6 4 2 18.84 3.72
 6 4 2 19.59 4.34
 6 4 2 22.93 3.17
 6 4 3 228.6 9.95
 6 4 3 218.97 12.89
 6 4 4 32.8 5.64
 6 4 4 23.64 3.42
 6 4 5 3.17 2.29
 6 4 5 3.94 3.12
 6 4 6 12.76 4.34
 6 5 -15 376.3 18.03
 6 5 -15 367.53 18.07
 6 5 -14 279.82 15.27
 6 5 -14 292.57 15.92
 6 5 -13 158.75 11.12
 6 5 -13 153.01 9.36
 6 5 -12 281.2 14.46
 6 5 -12 313.73 12.4
 6 5 -12 289.14 12.25
 6 5 -11 102.62 8.54
 6 5 -11 102.04 6.39
 6 5 -11 100.03 6.66
 6 5 -11 89.53 6.28
 6 5 -10 138.6 9.61
 6 5 -10 134.82 6.56
 6 5 -10 141.33 8.02
 6 5 -9 40.13 4.45
 6 5 -9 44.2 3.24
 6 5 -9 40.6 5.18
 6 5 -8 64.4 6.55
 6 5 -8 56.66 5.2
 6 5 -7 307.96 13.53
 6 5 -7 305.01 12.14
 6 5 -6 211.46 10.87
 6 5 -6 205.13 10.24
 6 5 -5 186.21 10.06
 6 5 -5 189.75 9.89
 6 5 -4 162.25 9.33
 6 5 -4 158.3 5.02
 6 5 -4 156.56 9.16
 6 5 -3 74.56 6.33
 6 5 -3 73.55 6.41
 6 5 -3 81.87 3.94
 6 5 -2 19.98 3.97
 -6 -5 1 134.13 4.39
 6 5 -1 118.78 8.55
 6 5 0 9.75 2.31
 -6 -5 0 6.52 1.42
 6 5 1 61.29 4.54
 6 5 1 66.04 7.06
 -6 -5 -1 61.68 4.36
 6 5 2 48.85 4.33
 6 5 2 42.37 5.98
 -6 -5 -2 46.98 4.46
 6 5 3 13.76 3.96
 -6 -5 -3 11.96 2.59
 6 5 4 115.01 10.16
 6 5 5 420.19 19.94
 6 6 -15 359.56 18.4
 6 6 -14 190.48 12.92
 6 6 -14 204.5 13.55
 6 6 -13 18.58 4.85
 6 6 -12 4.3 2.9
 6 6 -11 2.4 1.55
 6 6 -11 8.3 3.09
 6 6 -10 141.34 10.1
 6 6 -10 146.25 8.27
 6 6 -9 20.23 3.45
 6 6 -9 14.06 3.4
 6 6 -8 26.13 3.82
 6 6 -8 17.13 3.71
 6 6 -7 121.55 8.74
 6 6 -7 124.6 8.08
 6 6 -6 113.63 8.38
 6 6 -6 123.04 8.09
 6 6 -5 342.17 14.22
 6 6 -5 331.32 13.68
 6 6 -4 43.22 5.12
 6 6 -4 41.68 4.86
 6 6 -3 8.65 2.51
 6 6 -3 13.1 3.18
 6 6 -2 0.21 2.48
 6 6 -1 21.05 4.13
 6 6 -1 25.67 4.58
 6 6 0 138.08 9.78
 6 6 1 2.98 2.59
 6 6 2 88.69 8.59
 6 6 3 149.33 11.7
 6 6 4 688.57 25.83
 6 7 -14 7 3.2
 6 7 -14 5.24 3.1
 6 7 -13 -1.01 3.82
 6 7 -13 0.55 2.91
 6 7 -12 190.15 12.67
 6 7 -11 22.86 4.52
 6 7 -10 108.37 9.1
 6 7 -10 131.55 7.95
 6 7 -9 103.53 8.81
 6 7 -9 99.21 7.17
 6 7 -8 68.35 7.11
 6 7 -8 67.36 6.09
 6 7 -7 251.84 13.09
 6 7 -7 239.29 11.52
 6 7 -6 310.02 14.29
 6 7 -6 309.3 13.55
 6 7 -5 339.78 14.74
 6 7 -5 385.84 15.37
 6 7 -4 12.38 3.38
 6 7 -4 15.59 3.42
 6 7 -3 1.75 2.19
 6 7 -3 -2.59 2.14
 6 7 -2 46.82 5.91
 6 7 -1 140.86 10.01
 6 7 0 491.51 19.58
 6 7 1 398.47 18.1
 6 7 2 190.04 13.04
 6 7 3 201.07 13.87
 6 8 -13 3.49 3.05
 6 8 -13 8.26 3.8
 6 8 -12 35.25 5.82
 6 8 -12 35 6.19
 6 8 -11 87.29 8.7
 6 8 -10 448.28 19.32
 6 8 -10 432.88 15.22
 6 8 -9 501.29 20.14
 6 8 -9 503.49 16.95
 6 8 -8 232.57 13.36
 6 8 -8 227.61 11.6
 6 8 -7 52.29 5.81
 6 8 -7 43.13 5.53
 6 8 -6 219.07 12.28
 6 8 -5 77.65 7.33
 6 8 -4 66.89 6.89
 6 8 -4 54.33 5.91
 6 8 -3 -2.93 2.34
 6 8 -3 3.19 2.21
 6 8 -2 182 11.41
 6 8 -1 418.4 17.87
 6 8 0 427.86 18.84
 6 8 1 161.99 12
 6 8 2 4.46 2.8
 6 9 -12 295.49 17.03
 6 9 -12 297.2 17.27
 6 9 -11 263.69 15.82
 6 9 -10 245.59 14.93
 6 9 -9 245.97 14.37
 6 9 -8 4.34 2.23
 6 9 -8 4.45 2.97
 6 9 -7 0.43 2.49
 6 9 -7 0.73 1.67
 6 9 -7 4.79 3.22
 6 9 -6 21.41 4.29
 6 9 -6 25.99 4.23
 6 9 -6 19.62 4.15
 6 9 -5 96.32 8.6
 6 9 -5 105.25 8.03
 6 9 -4 128.96 9.54
 6 9 -4 128.1 9.28
 6 9 -3 28.06 4.74
 6 9 -3 34.93 5.19
 6 9 -2 81.72 8.04
 6 9 -1 55.97 7.54
 6 9 -1 60.99 7.1
 6 9 0 195.1 13.15
 6 9 0 177.35 13.49
 6 10 -10 66.67 8.39
 6 10 -10 61.61 7.85
 6 10 -9 2.85 3.69
 6 10 -8 12.87 4.04
 6 10 -7 2.28 2.1
 6 10 -7 6.19 2.89
 6 10 -6 24.04 4.45
 6 10 -6 24.1 4.87
 6 10 -5 207.86 12.74
 6 10 -5 213.3 11.59
 6 10 -5 194.83 12.69
 6 10 -4 31.07 5.75
 6 10 -4 31.75 4.83
 6 10 -4 22.4 4.34
 6 10 -3 49.96 7.13
 6 10 -3 59.89 6.81
 6 10 -2 6.01 3.5
 6 10 -2 3.49 2.74
 6 10 -1 31 5.55
 6 11 -8 13.56 4.19
 6 11 -8 5.57 3.26
 6 11 -7 24.33 4.62
 6 11 -7 28.64 5.42
 6 11 -7 23.52 5.18
 6 11 -6 149.62 11.57
 6 11 -6 146.22 11.25
 6 11 -6 154.77 11.62
 6 11 -5 176.49 12.08
 6 11 -5 172.07 12.64
 6 11 -4 89 8.43
 6 11 -4 108.39 10.48
 6 11 -3 20.81 4.57
 6 12 -6 191.18 13.22
 6 12 -6 196.23 13.31
 6 12 -6 176.53 13.37
 -7 12 -3 41.36 6.79
 -7 12 -4 107.21 10.22
 -7 11 2 153.34 12.54
 -7 11 1 409.37 19.89
 -7 11 0 247.3 15.08
 -7 11 -1 91.17 9.25
 -7 11 -2 12.06 3.78
 7 -11 3 48.55 5.82
 -7 11 -3 37.95 5.92
 7 -11 4 125.7 9.61
 7 -11 5 15.15 4.15
 7 -11 6 50.16 6.53
 -7 10 4 324.71 17.75
 -7 10 3 146.2 11.72
 -7 10 2 132.41 11.05
 -7 10 1 91.59 9.02
 -7 10 0 252.71 14.79
 -7 10 -1 2.29 2.8
 -7 10 -2 12.77 3.9
 7 -10 3 3.5 2.7
 -7 10 -3 0.72 2.76
 7 -10 4 59.66 6.97
 7 -10 5 62.12 7.17
 7 -10 6 1.41 2.8
 7 -10 7 7.89 2.69
 -7 9 7 174.36 13.12
 -7 9 6 533.33 22.7
 -7 9 5 411.44 19.52
 -7 9 4 104.98 9.7
 -7 9 3 -1.51 2.72
 -7 9 2 68.55 7.65
 -7 9 1 -1.63 2.74
 -7 9 0 21.43 4.86
 -7 9 -1 -0.28 2.57
 -7 9 -2 47.78 6.38
 7 -9 3 25.9 4.34
 7 -9 4 92.28 7.41
 7 -9 4 95.23 8.77
 7 -9 5 257.4 14.57
 7 -9 6 36.09 6.1
 7 -9 7 43.97 7.12
 -7 8 8 86.82 9.22
 -7 8 7 50.42 7.12
 -7 8 6 9.01 3.57
 -7 8 5 0.24 3.09
 -7 8 4 38.93 5.81
 -7 8 3 161.46 11.13
 -7 8 2 290.67 14.73
 -7 8 1 18.57 4.33
 -7 8 0 235.21 13.01
 -7 8 -1 257.38 13.51
 7 -8 2 144.99 9.37
 7 -8 3 72.8 6.46
 7 -8 4 530.51 17.21
 7 -8 4 497.44 20.01
 7 -8 5 270.99 15.31
 7 -8 6 54.11 7.32
 7 -8 7 20.14 4.54
 -7 7 10 183.42 13.14
 -7 7 9 1.71 2.67
 -7 7 8 79.94 8.45
 -7 7 7 186.95 12.28
 -7 7 6 70.46 7.69
 -7 7 5 14.87 3.87
 -7 7 4 13.39 3.75
 -7 7 3 76.12 7.55
 -7 7 2 146.94 10.01
 -7 7 1 760.46 23.26
 -7 7 0 1054.49 27.45
 7 -7 1 909.01 24.19
 7 -7 2 319.46 13.36
 7 -7 3 44.14 5.02
 7 -7 4 151.16 8.74
 7 -7 5 163.18 11.91
 7 -7 6 9.14 3.68
 7 -7 7 3.91 2.49
 7 -7 8 54.97 7.65
 -7 6 11 12.91 4.55
 -7 6 10 0.56 2.88
 -7 6 9 136.36 10.58
 -7 6 8 187.07 11.94
 -7 6 7 55.86 6.9
 -7 6 6 292.54 14.32
 -7 6 5 1175.63 29.39
 -7 6 4 622.91 20.53
 -7 6 3 648.11 20.86
 -7 6 2 1077.65 27.22
 -7 6 1 985.36 25.64
 -7 6 0 678.28 20.87
 7 -6 0 677.46 20.14
 7 -6 1 139.22 8.8
 7 -6 2 3.49 2.13
 7 -6 3 25.53 3.69
 7 -6 4 7.07 2.42
 7 -6 5 89.7 6.54
 7 -6 5 70.89 8.01
 7 -6 6 15.57 4.61
 7 -6 7 -1.46 3.22
 7 -6 8 34.49 6.16
 -7 5 11 3.27 2.7
 -7 5 10 25.04 4.7
 -7 5 9 241.08 13.22
 -7 5 8 123.64 9.28
 -7 5 7 621.62 20.55
 -7 5 6 1457.29 32.36
 -7 5 5 2625.57 45.6
 -7 5 4 1081.88 26.81
 -7 5 3 28.89 4.53
 -7 5 2 68.04 6.33
 7 -5 -1 32.28 4.4
 7 -5 0 36.48 4.71
 7 -5 1 73.12 6.16
 7 -5 2 175.13 9.5
 7 -5 3 76.8 6.08
 7 -5 4 54.82 5.13
 7 -5 5 186.54 12.64
 7 -5 5 193.03 9.48
 7 -5 6 128.99 10.93
 7 -5 7 82.59 9.12
 7 -5 8 35.54 6.3
 -7 4 11 247.39 13.55
 -7 4 10 852.18 24.75
 -7 4 9 1120.66 28.42
 -7 4 8 551.92 18.74
 -7 4 7 425.26 16.26
 -7 4 6 484.81 16.99
 -7 4 5 676.91 20.07
 -7 4 4 4.38 2.29
 -7 4 3 441.4 15.71
 7 -4 -3 446.95 16.15
 7 -4 -2 552.37 17.57
 7 -4 -1 142.86 8.72
 7 -4 0 18.88 3.55
 7 -4 1 5.24 2.71
 7 -4 2 26.31 3.75
 7 -4 3 96.55 6.88
 7 -4 4 567.35 16.89
 7 -4 5 573.94 22.28
 7 -4 5 642.35 18.02
 7 -4 6 318.29 16.97
 7 -4 6 386 13.76
 7 -4 7 118.13 10.78
 7 -4 7 139.16 10.55
 7 -4 8 7.84 3.06
 7 -3 -12 430.39 20.12
 -7 3 11 510.74 18.41
 -7 3 10 829.31 23.3
 -7 3 9 241.41 11.94
 -7 3 8 66.56 6.43
 -7 3 7 151.49 9.02
 -7 3 6 42.86 4.85
 7 -3 -5 5.27 2.5
 -7 3 5 10.7 2.63
 7 -3 -4 133.14 8.8
 7 -3 -3 880.24 22.53
 7 -3 -2 179.9 9.73
 7 -3 -1 87.37 6.61
 7 -3 0 2007.01 35.74
 7 -3 1 1068.23 24.31
 7 -3 2 578.95 17.41
 7 -3 3 999.26 23.34
 7 -3 4 374.39 16.83
 7 -3 4 365.32 13.48
 7 -3 5 525.96 20.65
 7 -3 5 578.81 17.33
 7 -3 6 81.91 8.52
 7 -3 6 92.72 6.97
 7 -3 7 4.42 3.46
 7 -3 7 8.64 3.96
 -7 3 -8 -3.1 3.56
 7 -3 8 -1.45 4.1
 7 -3 8 2.08 2.9
 -7 3 -9 56.09 7.17
 7 -2 -13 109.52 10.09
 7 -2 -12 91.82 9.01
 -7 2 11 140.72 9.03
 7 -2 -11 135.08 10.39
 -7 2 10 29.21 4.05
 -7 2 9 48.79 5.15
 7 -2 -8 376.81 15.67
 -7 2 8 362.01 13.57
 -7 2 7 397.77 14.12
 7 -2 -7 394.03 15.66
 7 -2 -6 180.11 10.24
 -7 2 6 167.87 7.4
 7 -2 -5 38.97 4.74
 -7 2 5 47.01 3.6
 7 -2 -4 415.82 15.1
 7 -2 -3 437.5 15.25
 7 -2 -2 433.18 15.15
 7 -2 -1 2567.18 41.93
 7 -2 0 3821.59 54.37
 7 -2 1 2084.43 36.41
 7 -2 2 60.44 5.62
 7 -2 3 28.55 3.96
 7 -2 4 1.1 2.13
 7 -2 4 9.67 3.92
 7 -2 5 54.34 5.48
 7 -2 5 41.67 5.92
 7 -2 6 0.21 3.05
 7 -2 6 -0.1 1.93
 7 -2 6 5.3 3.44
 7 -2 7 82.45 8.54
 7 -2 7 92.84 9.24
 -7 2 -7 85.97 7.93
 -7 2 -8 36.63 5.95
 7 -2 8 40.14 6.81
 7 -2 8 46.12 6.92
 -7 2 -9 3.51 2.93
 7 -2 9 12.03 4.26
 7 -1 -14 141.99 11.83
 7 -1 -13 9.25 3.93
 7 -1 -13 11.04 3.85
 7 -1 -12 55.18 6.35
 7 -1 -12 65.82 7.52
 7 -1 -11 17.94 3.7
 7 -1 -11 11.51 3.53
 7 -1 -10 5.9 2.74
 7 -1 -10 5.95 2.79
 7 -1 -9 11.5 2.77
 7 -1 -8 186.97 10.66
 7 -1 -7 64.14 6.22
 7 -1 -6 1028.84 24.96
 7 -1 -5 1795.53 34.31
 -7 1 5 1834.15 23.68
 7 -1 -4 4276.85 59.04
 -7 1 4 4212.6 44.34
 7 -1 -3 2113.97 37.15
 7 -1 -2 983.97 23.56
 7 -1 -1 597.96 17.73
 7 -1 0 310.78 12.62
 7 -1 1 124.48 8.08
 7 -1 2 147.25 8.72
 7 -1 3 497.14 16.36
 7 -1 4 123.52 9.13
 7 -1 4 126.41 8.2
 -7 1 -4 127.39 7.97
 -7 1 -5 50.59 5.39
 7 -1 5 66.07 7.13
 7 -1 5 64.05 6.14
 -7 1 -6 35.57 4.8
 7 -1 6 39.5 5.89
 7 -1 6 43.72 5.41
 7 -1 6 33.32 5.57
 -7 1 -7 51.14 6.16
 7 -1 7 47.19 6.32
 7 -1 7 53.52 7.22
 -7 1 -8 67.72 7.53
 7 -1 8 61.05 7.67
 7 -1 8 68.32 8.19
 7 -1 9 95.31 10.19
 -7 1 -9 113.33 10.4
 7 0 -13 16.36 3.89
 7 0 -12 11.69 3.17
 7 0 -11 -1.55 2.46
 7 0 -11 3.09 2.9
 7 0 -10 447.12 16.61
 7 0 -10 405.12 15.49
 7 0 -9 630.67 19.6
 7 0 -8 619.69 19.13
 7 0 -7 1478.05 30.67
 7 0 -6 2592.52 42.82
 7 0 -5 2538.6 41.81
 7 0 -4 1207.41 26.5
 7 0 -3 4.45 2.22
 7 0 -2 100.62 7.23
 -7 0 2 101.82 2.81
 7 0 -1 261.45 11.61
 -7 0 1 269.89 6.59
 -7 0 0 242.31 7.35
 7 0 0 241.56 11.19
 7 0 1 32.42 4.24
 -7 0 -1 35.04 3.13
 -7 0 -2 63.36 4.66
 7 0 2 61.16 5.86
 -7 0 -3 9.93 2.33
 7 0 3 5.9 2.7
 -7 0 -4 47.26 4.87
 7 0 4 39.95 5.09
 7 0 4 36.4 5.14
 7 0 5 295.9 14.45
 7 0 5 306.67 15.54
 7 0 5 296.89 13.41
 -7 0 -5 303.15 13.1
 7 0 6 449.4 18.37
 7 0 6 434.94 19.52
 -7 0 -6 473.69 17.6
 -7 0 -7 438.77 18.03
 7 0 7 415.89 18.31
 7 0 7 425.6 20.25
 7 0 8 141.72 12.28
 7 0 8 150.69 11.63
 -7 0 -8 158.33 11.44
 7 1 -15 8.93 4.38
 7 1 -14 40.62 6.46
 7 1 -13 132.73 9.26
 7 1 -13 140.13 10.28
 7 1 -12 155.67 9.78
 7 1 -12 140.51 9.38
 7 1 -11 654.61 20.3
 7 1 -11 625.57 19.91
 7 1 -10 1146.06 27.19
 7 1 -10 1158.39 27.24
 7 1 -10 1155.85 25.88
 7 1 -9 1277.54 28.43
 7 1 -9 1257.35 28.13
 7 1 -8 525.32 17.1
 7 1 -8 501.71 16.86
 7 1 -7 723.85 20.11
 7 1 -6 33.48 4.48
 7 1 -5 219.27 10.59
 -7 -1 5 210.85 7.78
 7 1 -4 470.32 15.74
 -7 -1 4 467.31 12.07
 7 1 -3 646.47 18.79
 7 1 -2 535.12 17.23
 7 1 -1 149.45 8.94
 7 1 0 50.1 5.4
 -7 -1 0 47.16 3.28
 -7 -1 -1 227.34 8.11
 7 1 1 210.29 11.07
 -7 -1 -2 257.44 9.6
 7 1 2 259.01 12.23
 -7 -1 -3 580.18 16.13
 7 1 3 561.25 18.76
 7 1 3 533.01 17.85
 7 1 4 1081.09 26.66
 7 1 4 1044.18 29.41
 -7 -1 -4 1128.89 25.19
 7 1 4 1135.29 27.76
 7 1 5 404.19 16.46
 7 1 5 380.59 16.01
 7 1 5 388.39 17.92
 -7 -1 -5 410.38 15.61
 7 1 6 462.18 18.24
 7 1 6 508.33 21.59
 -7 -1 -6 504.15 18.4
 7 1 7 95.67 9.89
 7 1 7 82.1 8.1
 -7 -1 -7 91.18 8.59
 7 1 8 78.58 8.32
 -7 -1 -8 84.84 8.67
 7 2 -15 116.55 10.21
 7 2 -14 164.05 10.9
 7 2 -14 164.98 11.37
 7 2 -13 255.88 13.37
 7 2 -13 252.44 13.32
 7 2 -12 281.73 12.9
 7 2 -12 270.27 13.34
 7 2 -12 272.56 12.91
 7 2 -11 630.25 19.48
 7 2 -11 603.89 19.95
 7 2 -10 431.51 15.7
 7 2 -10 455.49 16.71
 7 2 -10 443.56 14.58
 7 2 -9 121.62 8.11
 7 2 -9 132.28 8.8
 7 2 -8 27.64 4.01
 7 2 -8 20.15 3.94
 7 2 -7 591.35 17.92
 7 2 -7 570.25 18.2
 7 2 -6 25.39 3.89
 7 2 -5 129.25 8.23
 7 2 -4 52.8 5.64
 -7 -2 4 59.71 3.26
 7 2 -3 140.33 8.76
 7 2 -2 86.28 7.06
 7 2 -1 597.48 18.83
 7 2 0 1750.14 34.71
 7 2 1 1783.51 35.72
 7 2 2 824.58 23.26
 7 2 3 635.98 18.7
 -7 -2 -3 653.79 17.74
 7 2 3 665.7 21.1
 7 2 4 457.02 16.51
 7 2 4 463.83 19.58
 -7 -2 -4 483.72 16.13
 7 2 4 482.51 18.24
 7 2 5 127.79 8.86
 7 2 5 121.8 10.63
 -7 -2 -5 143.02 9.3
 7 2 6 0.66 3.12
 7 2 6 2.16 2.55
 -7 -2 -6 8.86 3.62
 7 2 7 30.68 5.26
 7 2 8 2.73 2.82
 7 3 -15 122.66 10.27
 7 3 -14 95.45 8.67
 7 3 -14 101.35 8.49
 7 3 -13 47.82 5.65
 7 3 -13 37.64 5.45
 7 3 -12 67.27 6.2
 7 3 -12 66.02 6.9
 7 3 -12 63.11 5.91
 7 3 -11 84.76 6.95
 7 3 -11 88.36 7.76
 7 3 -10 24.02 4.01
 7 3 -10 17.07 2.95
 7 3 -10 20.58 3.96
 7 3 -10 21.6 2.81
 7 3 -9 7.77 2.97
 7 3 -9 4.8 2.54
 7 3 -9 7.95 1.48
 7 3 -8 244.88 11.47
 7 3 -8 246.27 12.11
 7 3 -7 477.55 16.11
 7 3 -7 462.7 16.55
 7 3 -6 148.64 9.3
 7 3 -6 153.05 9.1
 7 3 -5 316.78 13.21
 7 3 -4 953.29 23.99
 7 3 -3 765.9 21.59
 7 3 -2 960.38 24.68
 7 3 -1 2258.66 41.27
 7 3 0 1850.72 37.13
 7 3 1 792.76 23.24
 7 3 2 67.94 5.79
 7 3 2 62.1 6.67
 7 3 3 54.14 6.44
 7 3 3 52.76 6.72
 7 3 3 41.21 4.77
 7 3 4 28.46 4.06
 7 3 4 28.28 5.25
 7 3 5 11.19 3.24
 7 3 5 13.46 4.25
 7 3 6 14.76 4.87
 7 3 6 12 3.56
 7 4 -15 138.54 11.08
 7 4 -15 147.39 11.23
 7 4 -14 5.79 2.9
 7 4 -13 2.08 2.43
 7 4 -12 3.78 1.91
 7 4 -12 5.13 2.57
 7 4 -11 19.18 3.38
 7 4 -11 23.58 4.31
 7 4 -10 1.42 1.85
 7 4 -10 0.38 2.34
 7 4 -9 29.19 4.22
 7 4 -9 25.2 4.52
 7 4 -8 5.3 2.34
 7 4 -8 1.95 2.2
 7 4 -7 414.38 16.06
 7 4 -7 377.29 14.49
 7 4 -6 1210.39 28.46
 7 4 -6 1265.8 28.23
 7 4 -5 1936.82 37.33
 7 4 -5 1908.58 36.2
 7 4 -4 2077.84 38.55
 7 4 -3 993.28 25.63
 7 4 -2 414.72 16.31
 7 4 -1 193.9 11.2
 7 4 0 11.53 3.25
 7 4 1 46.23 6.19
 7 4 1 40.53 4.27
 7 4 2 302.27 11.68
 7 4 2 260.15 14.61
 7 4 2 291.89 14.74
 7 4 3 213.91 10.27
 7 4 3 229.1 13.97
 7 4 4 42.71 4.99
 7 4 4 49.36 6.93
 7 4 5 72.83 8.73
 7 5 -15 89.9 9.18
 7 5 -15 76.84 8.37
 7 5 -14 15.01 3.96
 7 5 -13 2.63 2.49
 7 5 -12 9.83 3.45
 7 5 -11 79.23 7.97
 7 5 -11 72.51 6.35
 7 5 -10 1003.13 28.04
 7 5 -10 1008.3 24.73
 7 5 -9 281.5 14.03
 7 5 -9 299.16 12.97
 7 5 -8 443.44 17.52
 7 5 -8 472.43 16.44
 7 5 -7 630 20.59
 7 5 -7 633.52 19.3
 7 5 -6 1380.98 31.48
 7 5 -6 1417.55 30.79
 7 5 -5 1057.8 26.74
 7 5 -5 979.02 25.5
 7 5 -4 234.39 12.1
 7 5 -3 111.98 8.48
 7 5 -2 183.52 11.08
 7 5 -1 180.13 11.36
 7 5 0 194.52 11.95
 7 5 0 177.84 8.16
 7 5 1 42.9 4.27
 7 5 1 47.12 6.43
 7 5 2 2.88 3.69
 7 5 3 67.8 8.12
 7 5 4 211.53 14.51
 7 6 -14 79.3 8.82
 7 6 -13 62.85 7.69
 7 6 -12 59.78 7.14
 7 6 -11 429.47 18.87
 7 6 -11 446.1 15.74
 7 6 -10 763.89 24.71
 7 6 -10 756.06 21.23
 7 6 -9 490.21 19.44
 7 6 -9 486.12 17
 7 6 -8 126.04 9.68
 7 6 -8 129.04 8.77
 7 6 -7 4.68 2.56
 7 6 -7 2.7 3.03
 7 6 -6 8.37 2.79
 7 6 -6 7.6 3.02
 7 6 -5 82.86 7.54
 7 6 -5 74.62 6.87
 7 6 -4 148.02 10
 7 6 -3 411.84 17.02
 7 6 -2 445.81 18.13
 7 6 -1 75.95 7.84
 7 6 -1 89.99 8.41
 7 6 0 254.41 14.39
 7 6 1 270.32 15.28
 7 6 2 452.57 20.48
 7 6 3 353.08 18.67
 7 7 -13 84.73 9.03
 7 7 -12 17.83 4
 7 7 -11 231.69 14.02
 7 7 -10 129.36 10.45
 7 7 -10 126.67 8.64
 7 7 -9 9.11 2.74
 7 7 -9 22.53 4.87
 7 7 -8 -0.8 2.32
 7 7 -8 7.96 3.34
 7 7 -7 173.64 11.36
 7 7 -7 187.48 10.87
 7 7 -6 54.93 6.31
 7 7 -6 50.86 6.33
 7 7 -5 5.46 2.85
 7 7 -5 2.92 2.87
 7 7 -4 17.97 4.46
 7 7 -3 74.63 7.77
 7 7 -2 37.47 5.94
 7 7 -1 838.46 26.41
 7 7 0 954.73 29.28
 7 7 1 768.21 26.9
 7 8 -12 18.68 5.12
 7 8 -11 57.6 7.57
 7 8 -10 42.06 5.39
 7 8 -10 46.72 6.62
 7 8 -9 -0.32 2.35
 7 8 -9 -2.42 2.8
 7 8 -8 18.02 4.24
 7 8 -8 12.73 3.46
 7 8 -7 1.99 2.5
 7 8 -7 4.52 2.89
 7 8 -6 86.27 8.38
 7 8 -6 91.13 8.36
 7 8 -5 343.92 16.36
 7 8 -4 595.55 21.08
 7 8 -3 427.32 18.12
 7 8 -2 583.29 21.99
 7 8 -1 314.27 16.48
 7 8 0 456.96 20.66
 7 9 -10 72.75 8.48
 7 9 -9 66.57 7.93
 7 9 -8 2.7 3.04
 7 9 -7 237.2 14.15
 7 9 -6 505.52 20.7
 7 9 -6 501.96 18.47
 7 9 -5 778.52 23.81
 7 9 -5 749.2 25.06
 7 9 -4 305.87 15.22
 7 9 -3 109.92 9.63
 7 9 -2 27.19 5.13
 7 9 -1 7.65 3.68
 7 10 -9 166.7 12.97
 7 10 -8 83.38 8.87
 7 10 -7 80.36 8.9
 7 10 -7 95.73 8.86
 7 10 -6 300.12 16.25
 7 10 -6 296.95 16.12
 7 10 -5 191.04 11.87
 7 10 -5 224.91 13.9
 7 10 -5 202.67 13.66
 7 10 -4 3.69 3.3
 7 10 -4 6.48 3.07
 7 10 -3 3.89 2.57
 7 10 -2 93.11 9.38
 7 11 -6 18.19 4.81
 7 11 -6 12.43 3.78
 7 11 -5 10.48 3.71
 8 -11 2 32.16 5.69
 -8 11 -2 29.01 6.1
 8 -11 3 224.53 13.41
 8 -11 4 277.16 15.21
 -8 10 3 9.78 3.81
 -8 10 2 6.88 3.4
 -8 10 1 193.52 13.46
 -8 10 0 253.77 15.41
 -8 10 -1 127.1 10.86
 8 -10 2 78.86 8.02
 8 -10 4 270.84 15.29
 8 -10 5 34.7 5.92
 -8 9 5 102.91 10.05
 -8 9 4 104.39 9.79
 -8 9 3 28.87 5.5
 -8 9 2 35.96 6.14
 -8 9 1 155.74 11.61
 -8 9 0 373.96 17.99
 8 -9 1 52.01 6.56
 -8 9 -1 48.95 6.61
 8 -9 2 3.64 2.43
 8 -9 3 -0.12 2.59
 8 -9 4 48.3 7.23
 8 -9 5 12.36 4.31
 -8 8 8 1.77 3.21
 -8 8 7 10.94 3.97
 -8 8 6 10.21 3.44
 -8 8 5 111.41 9.8
 -8 8 4 77.87 8.29
 -8 8 3 12.31 4.09
 -8 8 2 5.15 3.37
 -8 8 1 44.31 6.37
 -8 8 0 76.81 8.03
 8 -8 0 84.73 7.79
 8 -8 1 4.46 2.42
 8 -8 2 5.83 2.82
 8 -8 3 0.89 2.81
 8 -8 4 49.73 7.19
 8 -8 5 82.64 9.53
 8 -8 6 33.53 6.39
 -8 7 10 140.01 11.74
 -8 7 9 3.66 3.52
 -8 7 8 4.83 3.16
 -8 7 7 44.7 6.47
 -8 7 6 33.29 5.63
 -8 7 5 29.02 5.25
 -8 7 4 81.64 8.28
 -8 7 3 24.79 4.88
 -8 7 2 7.09 3.24
 -8 7 1 131.77 9.82
 8 -7 -1 121.86 9.24
 8 -7 0 52.14 6.08
 8 -7 1 120.4 8.87
 8 -7 2 16.28 3.5
 8 -7 3 18.51 3.73
 8 -7 4 282.77 12.79
 8 -7 5 320.49 17.6
 8 -7 6 141.7 12.13
 -8 6 11 5.73 3.91
 -8 6 10 17.42 4.64
 -8 6 9 4.38 3.37
 -8 6 8 7.57 3.17
 -8 6 7 25.45 4.87
 -8 6 6 298.38 15.07
 -8 6 5 305 15.17
 -8 6 4 303.44 14.79
 -8 6 3 124.48 9.44
 -8 6 2 144.12 10.02
 8 -6 -2 162.37 10.63
 8 -6 -1 326.2 14.76
 8 -6 0 154.22 9.93
 8 -6 1 111.85 8.3
 8 -6 2 89.33 7.51
 8 -6 3 98.06 7.8
 8 -6 4 458.28 16.42
 8 -6 5 428.54 20.37
 8 -6 6 48.9 7.15
 -8 5 11 5.18 3.01
 -8 5 10 125.75 10.25
 -8 5 9 482.3 19.55
 -8 5 8 212.45 12.69
 -8 5 7 112.96 9.22
 -8 5 6 284.59 14.1
 -8 5 5 1280.28 30.91
 -8 5 4 376.35 15.94
 -8 5 3 75.53 7.16
 8 -5 -3 74.42 7.37
 8 -5 -2 1.8 2.92
 8 -5 -1 120.23 8.77
 8 -5 0 143.49 9.37
 8 -5 1 214.08 11.37
 8 -5 2 14.46 3.24
 8 -5 3 163.8 9.66
 8 -5 4 257.65 12.13
 8 -5 5 103.86 10.15
 8 -5 5 99.27 7.31
 8 -5 6 -2.84 3.87
 8 -5 7 36.09 6.58
 -8 4 11 223.59 13.12
 -8 4 10 767.23 24.29
 -8 4 9 918.35 26.2
 -8 4 8 568.86 20.01
 -8 4 7 111.31 8.6
 -8 4 6 1.33 2.69
 -8 4 5 178.75 10.57
 8 -4 -5 198.25 11.86
 8 -4 -4 76.92 7.48
 8 -4 -3 2.89 2.74
 8 -4 -2 5.14 3.01
 8 -4 -1 -1.62 2.41
 8 -4 0 449.65 16.52
 8 -4 1 188.3 10.65
 8 -4 2 50.27 5.38
 8 -4 3 1.31 2.04
 8 -4 4 83.66 6.85
 8 -4 5 29.07 4.25
 8 -4 5 26.14 5.31
 8 -4 6 7.41 4.4
 8 -4 7 13.94 4.41
 8 -4 7 22.25 5.09
 8 -3 -13 263.02 15.68
 8 -3 -12 305.57 16.57
 -8 3 11 389.18 16.42
 -8 3 10 369.79 15.73
 -8 3 9 149.47 9.78
 8 -3 -9 160.1 11.33
 8 -3 -8 23.21 4.58
 -8 3 8 21.8 3.81
 -8 3 7 75.41 6.8
 8 -3 -7 76.82 7.66
 8 -3 -6 33.98 5.02
 8 -3 -5 15.86 3.21
 8 -3 -4 1.34 2.5
 8 -3 -3 220.22 11.74
 8 -3 -2 66.85 6.45
 8 -3 -1 140.37 9.13
 8 -3 0 204.21 10.87
 8 -3 1 46.74 5.4
 8 -3 2 213.95 11.06
 8 -3 3 10.47 2.87
 8 -3 4 47.52 5.49
 8 -3 4 52.16 7.02
 8 -3 5 183.85 12.78
 8 -3 5 184.85 10.39
 8 -3 6 129.41 11.06
 -8 3 -7 52.6 6.62
 8 -3 7 44.39 6.94
 8 -3 7 45.34 6.78
 -8 3 -8 108.93 9.89
 8 -2 -13 75.98 8.31
 8 -2 -12 4.91 2.89
 8 -2 -11 16.89 4.24
 8 -2 -10 3.05 2.5
 8 -2 -9 21.24 4.38
 8 -2 -8 169.93 11.12
 8 -2 -7 63.08 6.85
 8 -2 -6 0.23 2.53
 8 -2 -5 262.08 12.79
 8 -2 -4 251.13 12.43
 8 -2 -3 559.61 18.7
 8 -2 -2 342.09 14.22
 8 -2 -1 744.59 21.6
 8 -2 0 219.31 11.44
 8 -2 1 14.54 3.33
 8 -2 2 209.89 11.18
 8 -2 3 174.08 10.09
 8 -2 4 163.41 9.95
 8 -2 4 166.7 11.54
 8 -2 5 237.99 13.86
 8 -2 5 225.86 11.84
 -8 2 -5 237.88 12.06
 8 -2 6 94.66 9.35
 8 -2 6 93.63 9.51
 -8 2 -6 98.61 8.26
 8 -2 7 69.84 8.04
 8 -2 7 79.1 8.91
 -8 2 -7 81.11 8.05
 8 -2 8 101.85 10.64
 -8 2 -8 111.57 9.82
 8 -1 -14 0.77 2.82
 8 -1 -13 49.02 6.5
 8 -1 -12 175.64 11.79
 8 -1 -11 63.56 7
 8 -1 -10 18.55 3.82
 8 -1 -9 -0.06 2.59
 8 -1 -8 7.24 3.28
 8 -1 -7 245.73 12.52
 8 -1 -6 879.56 24.17
 8 -1 -5 1107.84 27.31
 8 -1 -4 1888.34 36.96
 8 -1 -3 92.98 7.51
 8 -1 -2 583.63 19
 8 -1 -1 170.06 10.11
 8 -1 0 250.03 12.26
 8 -1 1 1.87 2.32
 8 -1 2 -2.05 2.63
 8 -1 3 101.77 8.02
 -8 1 -3 108.32 6.96
 8 -1 4 208.99 12.65
 8 -1 4 228.56 11.89
 -8 1 -4 213.39 10.55
 8 -1 5 227.07 13.35
 8 -1 5 214.99 11.98
 -8 1 -5 226.65 11.57
 -8 1 -6 12.7 3.43
 8 -1 6 21.55 4.51
 8 -1 6 20.17 3.9
 8 -1 6 12.73 4.05
 -8 1 -7 57.61 6.88
 8 -1 7 39.93 6.07
 8 -1 7 39.98 6.85
 -8 1 -8 3.31 3.08
 8 0 -14 1.82 3.01
 8 0 -13 55.66 6.77
 8 0 -13 68.32 7.72
 8 0 -12 25.12 4.32
 8 0 -11 17.48 4.03
 8 0 -10 775.8 23.9
 8 0 -9 982.64 26.67
 8 0 -8 951.47 25.56
 8 0 -7 1123.43 27.74
 8 0 -6 683.27 20.86
 8 0 -5 1088.12 26.7
 8 0 -4 233.95 11.87
 8 0 -3 7.43 3.18
 8 0 -2 9.75 2.87
 -8 0 2 10.69 0.89
 -8 0 1 3.38 0.92
 8 0 -1 1.86 2.68
 -8 0 0 16.94 2.22
 8 0 0 16.12 3.47
 8 0 1 29.88 4.57
 -8 0 -1 33 3.27
 -8 0 -2 4.78 1.72
 8 0 2 2.59 2.35
 -8 0 -3 191.72 9.28
 8 0 3 194.2 11.47
 8 0 3 175.99 10.6
 8 0 4 300.68 14.52
 -8 0 -4 288.35 12.34
 8 0 4 263.05 13.36
 8 0 5 171.25 11.49
 8 0 5 178.78 12.91
 -8 0 -5 172.75 10.29
 8 0 5 175.1 10.97
 -8 0 -6 5.11 2.5
 8 0 6 5.72 3.2
 8 0 6 7.97 3.83
 8 0 7 3.97 3.21
 8 0 7 -2.15 3.77
 8 1 -15 14.69 5.03
 8 1 -14 103.83 9.36
 8 1 -13 109.98 8.9
 8 1 -13 94.68 8.8
 8 1 -12 335.25 15.46
 8 1 -11 1057.51 28.1
 8 1 -10 1424.89 32.72
 8 1 -9 1095.62 27.71
 8 1 -8 510.38 18.1
 8 1 -7 26.02 4.48
 8 1 -6 16.75 3.69
 8 1 -5 14.84 3.53
 8 1 -4 118.87 8.56
 8 1 -3 30.21 4.72
 8 1 -2 80.1 7.15
 8 1 -1 22.98 4.4
 -8 -1 0 469.48 11.02
 8 1 0 463.44 17.26
 -8 -1 -1 233.26 8.58
 8 1 1 230.16 12.33
 -8 -1 -2 91.87 5.97
 8 1 2 77.23 7.35
 -8 -1 -3 217.65 10.06
 8 1 3 207.47 12.02
 8 1 3 207.4 11.39
 8 1 4 221.68 12.14
 8 1 4 196.66 13.22
 -8 -1 -4 209.45 10.57
 8 1 4 206.98 12.12
 8 1 5 107.29 8.85
 8 1 5 114.69 10.44
 8 1 5 109.72 9.04
 8 1 6 -1.69 3.46
 8 1 6 0.29 3.21
 8 2 -14 591.7 22.11
 8 2 -13 293.7 15.13
 8 2 -13 273.66 13.7
 8 2 -12 383.45 16.1
 8 2 -12 381.13 16.93
 8 2 -12 361.92 14.75
 8 2 -11 413.98 16.61
 8 2 -11 440.79 17.88
 8 2 -10 328.69 14.49
 8 2 -10 318.34 14.92
 8 2 -9 6.02 2.63
 8 2 -9 10.24 3.98
 8 2 -8 170.16 10.14
 8 2 -7 406.27 15.94
 8 2 -6 33.01 4.93
 8 2 -5 31.36 4.83
 8 2 -4 2.01 2.19
 8 2 -3 147.01 9.74
 8 2 -2 306.52 14.02
 8 2 -1 492.08 18.21
 8 2 0 936.97 25.97
 8 2 1 447.55 17.69
 8 2 2 55.52 6.45
 8 2 2 51.54 5.48
 8 2 3 35.92 5.57
 8 2 3 25.42 4.33
 8 2 4 120.29 8.96
 8 2 4 121.53 10.54
 8 2 4 128.95 10.02
 8 2 5 92.27 8.1
 8 2 5 101.61 10.05
 8 2 6 48.2 6.48
 8 3 -14 338.99 16.94
 8 3 -13 3.11 3.22
 8 3 -12 47.3 5.57
 8 3 -12 43.21 6.06
 8 3 -11 80.91 7.3
 8 3 -11 84.93 8.23
 8 3 -10 29.35 4.49
 8 3 -10 33.62 5.22
 8 3 -9 4.14 2.34
 8 3 -9 6.11 3.1
 8 3 -8 491.72 17.77
 8 3 -8 516.3 19
 8 3 -7 -0.88 2.6
 8 3 -6 178.99 10.6
 8 3 -5 783.55 22.71
 8 3 -4 819.11 23.64
 8 3 -3 787.45 23.47
 8 3 -2 811.87 24.09
 8 3 -1 787.36 23.86
 8 3 0 189.62 11.66
 8 3 1 133.53 10.14
 8 3 2 0.26 3.1
 8 3 2 1.86 2.47
 8 3 3 -0.87 2.89
 8 3 3 8.22 3.98
 8 3 3 5.04 2.7
 8 3 4 56.88 5.92
 8 3 4 49.22 7.22
 8 4 -15 19.75 4.98
 8 4 -14 5.27 3.59
 8 4 -13 61.9 7.56
 8 4 -12 173.3 11.94
 8 4 -12 185.31 10.77
 8 4 -11 48.39 5.67
 8 4 -11 50.1 6.71
 8 4 -10 21.64 3.98
 8 4 -10 31.5 5.44
 8 4 -9 385.21 16.92
 8 4 -9 399.52 15.96
 8 4 -8 169.63 11.02
 8 4 -8 178.8 10.66
 8 4 -7 522.74 19.31
 8 4 -7 538.86 18.84
 8 4 -6 1218.41 29.54
 8 4 -5 1407.27 32.27
 8 4 -4 1298.17 31.1
 8 4 -3 127.09 9.38
 8 4 -2 112.61 9.12
 8 4 -1 13.19 4.01
 8 4 0 2.99 2.95
 8 4 1 10.93 3.49
 8 4 1 13.81 3.25
 8 4 2 6.32 3.51
 8 4 2 7.5 3.46
 8 4 2 2.04 1.89
 8 4 3 20.78 5.25
 8 5 -14 -3.1 3.53
 8 5 -13 2.87 3.29
 8 5 -12 16.93 4.38
 8 5 -11 323.9 16.3
 8 5 -11 325.04 14.43
 8 5 -10 803.44 25.96
 8 5 -10 825.82 23.77
 8 5 -9 898.08 27.12
 8 5 -9 936.42 25.43
 8 5 -8 878.88 26.43
 8 5 -8 874.32 24.6
 8 5 -7 687.95 23.12
 8 5 -7 721.39 22.18
 8 5 -6 566.84 19.77
 8 5 -5 296.8 14.39
 8 5 -4 -1.02 2.94
 8 5 -3 191.54 11.95
 8 5 -2 66.07 7.22
 8 5 -1 19.74 4.62
 8 5 0 25.3 5.23
 8 5 1 -2.99 3.59
 8 5 2 64.87 8.1
 8 6 -13 151.64 12.03
 8 6 -12 332.92 17.45
 8 6 -11 818.02 27.31
 8 6 -11 810.51 23.57
 8 6 -10 900.49 28.24
 8 6 -10 912.83 25.32
 8 6 -9 470.79 19.73
 8 6 -9 454.92 17.61
 8 6 -8 34.8 5.2
 8 6 -8 44.71 6.33
 8 6 -7 32.07 5
 8 6 -7 36.06 5.61
 8 6 -6 43.72 5.84
 8 6 -6 32 5.17
 8 6 -5 28.06 5.08
 8 6 -4 146.94 10.77
 8 6 -3 209.74 12.79
 8 6 -2 7.08 4.07
 8 6 -1 398.37 18.63
 8 6 0 280.34 15.72
 8 6 1 285.55 16.6
 8 7 -12 98.36 9.94
 8 7 -11 161.67 12.32
 8 7 -11 156.74 10.19
 8 7 -10 48.7 5.96
 8 7 -10 48.44 7.08
 8 7 -9 28.17 4.74
 8 7 -9 34.34 5.84
 8 7 -8 176.17 12.18
 8 7 -8 179.48 11.49
 8 7 -7 484.47 20.08
 8 7 -7 512.93 19.67
 8 7 -6 15.51 4.31
 8 7 -6 24.62 4.98
 8 7 -5 44.4 6.47
 8 7 -4 345.19 16.97
 8 7 -3 83.97 8.8
 8 7 -2 200.69 13.23
 8 7 -1 734.77 26.3
 8 7 0 568.85 23.64
 8 8 -10 18.2 3.95
 8 8 -10 15.24 4.41
 8 8 -9 5.11 3.08
 8 8 -9 11.18 3.92
 8 8 -8 11.28 3.9
 8 8 -8 8.11 4.05
 8 8 -7 14.62 4.38
 8 8 -7 14.38 4.25
 8 8 -6 364.81 17.76
 8 8 -6 364.02 17.48
 8 8 -5 836.03 27.39
 8 8 -4 727.32 24.76
 8 8 -3 356.58 17.55
 8 8 -2 174.58 12.7
 8 8 -1 159.5 12.56
 8 9 -9 345.88 18.47
 8 9 -8 277.02 16.29
 8 9 -7 319.8 17.28
 8 9 -6 549.91 20.84
 8 9 -6 526.05 22.1
 8 9 -5 653.52 23.19
 8 9 -4 212.97 13.5
 8 9 -3 63.64 7.94
 8 10 -7 101.05 9.42
 8 10 -5 25.45 5.24
 8 10 -4 3.33 2.93
 9 -11 0 102.62 10.12
 9 -11 1 123.65 10.79
 9 -10 0 579.84 23.38
 9 -10 1 389.58 18.36
 9 -10 2 57.29 7.32
 -9 9 4 246.8 15.66
 -9 9 3 207.76 14.4
 -9 9 2 307.4 17.18
 -9 9 1 477.39 21.41
 9 -9 -1 462.33 20.58
 9 -9 0 461.34 19.9
 9 -9 1 74.53 8.03
 9 -9 2 3.36 2.93
 -9 8 6 252.2 15.74
 -9 8 5 599.96 24.02
 -9 8 4 206.93 13.94
 -9 8 3 102.3 9.91
 9 -8 -2 5.1 3.07
 -9 8 2 5.67 3.19
 9 -8 -1 78.69 8.14
 9 -8 0 5.4 3.25
 9 -8 1 62.47 7.08
 9 -8 2 155.75 10.86
 9 -8 3 84.45 8
 9 -8 4 9.84 4.88
 -9 7 8 166.68 12.64
 -9 7 7 126.09 10.89
 -9 7 6 124.58 10.67
 -9 7 5 73.58 8.46
 -9 7 4 39.75 6.57
 -9 7 3 104.94 9.5
 9 -7 -3 94.96 9.1
 9 -7 -2 89.47 8.54
 9 -7 -1 13.93 3.84
 9 -7 0 7.35 3.42
 9 -7 1 2.19 2.5
 9 -7 2 1.01 2.15
 9 -7 3 59.38 6.55
 9 -7 4 672.33 26.21
 -9 6 10 40.98 6.41
 -9 6 9 67.34 8.05
 -9 6 8 14.13 4.18
 -9 6 7 10.27 4.01
 -9 6 6 8.78 3.56
 9 -6 -5 25.29 4.81
 -9 6 5 26.62 5.23
 9 -6 -4 -3.72 4.09
 -9 6 4 -0.15 3.06
 9 -6 -3 53.54 6.78
 9 -6 -2 5.4 2.85
 9 -6 -1 147.56 10.57
 9 -6 0 335.12 15.55
 9 -6 1 797.77 24.49
 9 -6 2 196.07 11.67
 9 -6 3 395.77 16.41
 9 -6 4 767.33 22.99
 9 -6 4 712.22 26.91
 9 -6 5 301.36 18.07
 -9 5 11 35.45 6.15
 -9 5 10 21.98 5.34
 -9 5 9 14.89 3.87
 -9 5 8 1.06 2.94
 9 -5 -7 3.07 3.36
 -9 5 7 3.53 3.06
 -9 5 6 105.62 9.19
 9 -5 -6 116.57 10.05
 9 -5 -5 97.61 9.18
 9 -5 -4 36.31 6
 9 -5 -3 122.66 9.78
 9 -5 -2 442.51 18.09
 9 -5 -1 842.44 25.04
 9 -5 0 964.06 26.84
 9 -5 1 701.65 22.34
 9 -5 2 65.26 6.84
 9 -5 3 33.76 4.89
 9 -5 4 28.38 4.43
 9 -5 4 55.14 8.12
 9 -5 5 25.13 6.03
 -9 4 11 74.89 7.98
 9 -4 -11 59.23 7.58
 -9 4 10 139.49 10.68
 9 -4 -10 133.69 11.34
 -9 4 9 90.45 8.38
 9 -4 -9 100.3 9.7
 9 -4 -8 113.48 10.03
 9 -4 -7 44.61 6.32
 9 -4 -6 413.37 18.33
 9 -4 -5 400.53 17.7
 9 -4 -4 240.36 13.49
 9 -4 -3 282.16 14.26
 9 -4 -2 539.96 19.71
 9 -4 -1 352.64 15.66
 9 -4 0 528.01 19.31
 9 -4 1 1.48 2.13
 9 -4 2 71.47 6.89
 9 -4 3 142.03 9.6
 9 -4 4 38.66 5.16
 9 -4 4 46.43 7.29
 9 -4 5 21.88 5.59
 9 -3 -12 134.35 11.48
 9 -3 -11 102.15 9.96
 9 -3 -10 234.53 14.61
 9 -3 -9 104.17 9.57
 9 -3 -8 39.36 6.12
 9 -3 -7 74.81 8.04
 9 -3 -6 492.63 19.71
 9 -3 -5 476.83 19.02
 9 -3 -4 98.68 8.47
 9 -3 -3 128.65 9.57
 9 -3 -2 1.05 2.56
 9 -3 -1 149.9 10.12
 9 -3 0 76.83 7.33
 9 -3 1 23.04 4.32
 9 -3 2 91.33 7.94
 9 -3 3 29.42 4.59
 9 -3 4 33.05 4.93
 9 -3 4 65.96 8.25
 9 -3 5 325.09 17.6
 9 -3 6 428.63 20.68
 9 -3 7 200.26 14.75
 9 -2 -13 78.94 8.7
 9 -2 -12 16.85 4.76
 9 -2 -11 24.25 5.11
 9 -2 -10 41.46 6.24
 9 -2 -9 107.38 9.61
 9 -2 -8 16.83 4.11
 9 -2 -7 65.64 7.2
 9 -2 -6 317.62 15.37
 9 -2 -5 247.58 13.38
 9 -2 -4 4.98 3.05
 9 -2 -3 194.49 11.56
 9 -2 -2 111.08 8.94
 9 -2 -1 165.92 10.64
 9 -2 0 9.75 3.09
 9 -2 1 20.01 4.37
 9 -2 2 190.73 11.34
 9 -2 3 183.58 11.29
 9 -2 4 849.84 24.98
 9 -2 4 867.81 28.05
 9 -2 5 545.94 22.34
 9 -2 5 544.97 19.87
 9 -2 6 433.17 21.07
 9 -1 -13 2.87 3.15
 9 -1 -12 13.64 4.05
 9 -1 -11 37.86 5.99
 9 -1 -10 92.86 8.97
 9 -1 -9 78.98 7.97
 9 -1 -8 118.47 9.6
 9 -1 -7 22.87 4.76
 9 -1 -6 23.72 4.54
 9 -1 -5 153.73 10.43
 9 -1 -4 70.47 7.09
 9 -1 -3 50.08 6.12
 9 -1 -2 50.85 6.28
 9 -1 -1 503.15 18.72
 9 -1 0 1110.29 28.81
 9 -1 1 454.36 18.06
 9 -1 2 295.35 14.39
 9 -1 3 314.25 14.85
 9 -1 4 510.11 20.83
 9 -1 4 522.11 19.67
 9 -1 5 174.91 12.45
 9 -1 5 166.12 12.67
 9 -1 5 172.82 11.41
 9 -1 6 7.15 4.07
 9 0 -13 -3.01 3.15
 9 0 -12 12.51 3.93
 9 0 -11 195.04 12.58
 9 0 -10 331.49 16.18
 9 0 -9 109.4 9.25
 9 0 -8 95.37 8.48
 9 0 -7 155.23 10.55
 9 0 -6 25.98 4.56
 9 0 -5 564.25 19.98
 9 0 -4 158.91 10.42
 9 0 -3 242.57 12.94
 9 0 -2 243.07 12.98
 9 0 -1 431.87 17.46
 9 0 0 928.09 26.59
 9 0 1 353.2 15.84
 9 0 2 21.98 4.54
 9 0 3 2.64 2.53
 9 0 3 9.04 3.78
 9 0 4 1.03 2.32
 9 0 4 5.81 3.44
 9 0 5 4 2.69
 9 0 5 2.42 2.45
 9 0 5 1.71 3.45
 9 1 -13 122.73 10.13
 9 1 -12 172.38 11.99
 9 1 -11 407.68 17.93
 9 1 -10 297.95 15.01
 9 1 -9 135.11 9.96
 9 1 -8 89.85 8.1
 9 1 -7 73.15 7.45
 9 1 -6 336.42 15.39
 9 1 -5 198.7 11.84
 9 1 -4 145.11 10.17
 9 1 -3 81.34 7.71
 9 1 -2 199.44 11.86
 9 1 -1 173.79 11.23
 9 1 0 310.35 15.04
 9 1 1 4.54 3.26
 9 1 2 15.34 4.05
 9 1 3 63.75 7.16
 9 1 3 66.14 6.96
 9 1 4 1.42 2.63
 9 1 4 2.2 3.27
 9 1 4 4.19 2.99
 9 1 5 6.72 3.14
 9 2 -13 111.3 9.36
 9 2 -12 139.57 10.34
 9 2 -11 147.58 10.48
 9 2 -10 204.52 12.12
 9 2 -9 1.65 2.75
 9 2 -8 1.31 2.52
 9 2 -7 3.83 2.74
 9 2 -6 269.9 13.83
 9 2 -5 175.83 11.31
 9 2 -4 77.49 7.67
 9 2 -3 102.38 8.75
 9 2 -2 6.59 2.9
 9 2 -1 117.24 9.53
 9 2 0 38.51 5.69
 9 2 1 19.48 4.64
 9 2 2 35.27 5.99
 9 2 2 44.94 5.74
 9 2 3 16.15 4.46
 9 2 3 15.62 4.87
 9 2 3 12.48 3.57
 9 2 4 254.74 13.58
 9 2 4 283.23 15.68
 9 2 5 281.33 14.86
 9 3 -14 91.86 9.35
 9 3 -13 2.34 3.18
 9 3 -12 26.2 4.97
 9 3 -12 25.03 5.35
 9 3 -11 3.81 3.01
 9 3 -11 4.18 3.11
 9 3 -10 157.56 10.74
 9 3 -9 2.05 2.55
 9 3 -8 36.32 5.61
 9 3 -7 51.53 6.43
 9 3 -6 431.75 17.7
 9 3 -5 569.94 20.58
 9 3 -4 78.83 7.81
 9 3 -3 1.12 2.59
 9 3 -2 1.8 2.84
 9 3 -1 53.28 6.77
 9 3 0 151.19 11.13
 9 3 1 146.65 11.19
 9 3 2 17.7 4.61
 9 3 2 18.91 4.09
 9 3 3 281.64 13.7
 9 3 3 299.22 16.48
 9 4 -13 17.12 4.77
 9 4 -12 44.18 6.02
 9 4 -12 45.38 6.86
 9 4 -11 2.36 2.9
 9 4 -11 -0.88 3.12
 9 4 -10 313.4 16.24
 9 4 -10 324.39 15.46
 9 4 -9 412.39 17.41
 9 4 -8 80.67 8.09
 9 4 -7 132.87 10.04
 9 4 -6 314.11 15.26
 9 4 -5 434.76 18.23
 9 4 -4 77.4 7.92
 9 4 -3 16.38 4.54
 9 4 -2 18.56 4.64
 9 4 -1 190.2 12.75
 9 4 0 584.11 22.62
 9 4 1 292.1 16.18
 9 4 2 114.93 10.38
 9 5 -12 89.18 9.27
 9 5 -12 88.75 8.09
 9 5 -11 270.95 15.76
 9 5 -11 306.61 15.03
 9 5 -10 629.09 23.87
 9 5 -10 598.78 21.63
 9 5 -9 681.82 24.66
 9 5 -9 692.34 23.32
 9 5 -8 78.38 7.77
 9 5 -7 53.07 6.77
 9 5 -6 22.28 4.94
 9 5 -5 238.58 13.76
 9 5 -4 76.49 8
 9 5 -3 32.23 6.1
 9 5 -2 36.2 6.1
 9 5 -1 227.94 14.37
 9 5 0 275.72 16.06
 9 6 -11 254.45 15.71
 9 6 -11 253.5 13.93
 9 6 -10 423.95 19.87
 9 6 -10 438.97 18.22
 9 6 -9 132.82 11.22
 9 6 -9 133.08 10.1
 9 6 -8 -1.93 2.78
 9 6 -8 1.03 2.89
 9 6 -7 45.39 6.23
 9 6 -6 2.81 2.8
 9 6 -5 205.65 13.17
 9 6 -4 83.42 8.87
 9 6 -3 2.53 3.15
 9 6 -2 55.6 7.54
 9 6 -1 109.3 10.45
 9 6 -1 110.33 10.42
 9 7 -11 4.31 2.68
 9 7 -10 3.73 3.07
 9 7 -10 2.41 3.51
 9 7 -9 18.24 4.35
 9 7 -9 14.63 4.31
 9 7 -8 10.24 3.51
 9 7 -8 9.06 3.95
 9 7 -7 19.83 4.51
 9 7 -6 6.73 3.93
 9 7 -5 320.79 16.97
 9 7 -4 281.37 16.2
 9 7 -3 9.58 3.37
 9 7 -2 65.46 8.1
 9 8 -10 4.37 2.96
 9 8 -9 65.74 7.89
 9 8 -8 99.89 10.3
 9 8 -8 98.03 9.45
 9 8 -7 41.54 6.43
 9 8 -6 185.17 13.07
 9 8 -5 215.81 14.48
 9 8 -4 395.5 19.13
 9 9 -10 238.58 14.4
 9 9 -9 300.83 16.42
 9 9 -6 241.64 14.65
 9 9 -5 70.85 8.38
 10 -10 1 140.54 11.51
 10 -9 -2 212.68 14.58
 10 -9 -1 230.33 14.98
 10 -9 0 184 13.05
 10 -9 1 -1.19 3.07
 -10 8 4 295.64 17.24
 10 -8 -4 317.83 18.26
 10 -8 -3 29.93 6.11
 10 -8 -2 14.54 4.6
 10 -8 -1 20.06 4.88
 10 -8 0 -6.26 3.96
 10 -8 1 21.05 4.17
 10 -8 2 24.17 5
 -10 7 7 133.07 11.58
 10 -7 -6 76.01 9.13
 -10 7 6 71.45 8.47
 10 -7 -5 77.74 9.05
 10 -7 -4 5.77 3.83
 10 -7 -3 153.37 11.87
 10 -7 -2 213.96 13.83
 10 -7 -1 36.32 5.8
 10 -7 0 19.88 4.71
 10 -7 1 37.08 5.69
 10 -7 2 62.11 7.19
 -10 6 9 23.43 5.53
 -10 6 8 -0.26 3.1
 10 -6 -7 5.59 3.56
 10 -6 -6 62.09 8.05
 10 -6 -5 28.58 5.56
 10 -6 -4 36.5 6.23
 10 -6 -3 33.02 5.74
 10 -6 -2 6.57 3.52
 10 -6 -1 136.94 10.81
 10 -6 0 583.6 22.1
 10 -6 1 957.81 28.33
 10 -6 2 136.35 10.31
 10 -6 3 386.25 17.03
 10 -5 -9 8.82 3.57
 10 -5 -8 325.22 18.19
 10 -5 -7 56.52 7.76
 10 -5 -6 3.9 3.54
 10 -5 -5 138.69 11.48
 10 -5 -4 212.81 13.78
 10 -5 -3 386.39 18.18
 10 -5 -2 934.6 28.37
 10 -5 -1 567.79 21.81
 10 -5 0 924.14 27.55
 10 -5 1 274.31 14.66
 10 -5 2 58.69 6.95
 10 -5 3 -0.43 2.48
 10 -4 -10 0.72 3.93
 10 -4 -9 60.75 8.03
 10 -4 -8 -0.75 3.09
 10 -4 -7 52.53 7.58
 10 -4 -6 1071.96 31.93
 10 -4 -5 1282.61 34.56
 10 -4 -4 1041.36 30.44
 10 -4 -3 424.83 18.7
 10 -4 -2 208.6 12.81
 10 -4 -1 125.72 9.97
 10 -4 0 84.81 8.32
 10 -4 1 40.25 5.89
 10 -4 2 24.35 4.79
 10 -4 3 51.36 6.52
 10 -3 -11 26.59 5.77
 10 -3 -10 410.25 20.24
 10 -3 -9 452.24 20.86
 10 -3 -8 411.76 19.58
 10 -3 -7 507.65 21.51
 10 -3 -6 775.1 26.26
 10 -3 -5 592.12 22.48
 10 -3 -4 180.56 12.05
 10 -3 -3 4.84 3.05
 10 -3 -2 147.61 10.87
 10 -3 -1 20.81 4.41
 10 -3 0 61.21 7.01
 10 -3 1 12.99 3.64
 10 -3 2 21.29 4.33
 10 -3 3 22.64 4.87
 10 -3 4 147.92 10.6
 10 -2 -12 96.71 10.12
 10 -2 -11 429.63 20.68
 10 -2 -10 582.85 23.87
 10 -2 -9 397.92 19.25
 10 -2 -8 100.83 9.7
 10 -2 -7 52.01 6.87
 10 -2 -6 41.12 5.94
 10 -2 -5 3.75 2.79
 10 -2 -4 41.86 5.81
 10 -2 -3 477.78 19.52
 10 -2 -2 32.48 5.01
 10 -2 -1 -1.71 3.33
 10 -2 0 22.8 4.61
 10 -2 1 246.6 13.85
 10 -2 2 255.05 14.12
 10 -2 3 485.4 19.63
 10 -2 4 641.61 22.95
 10 -1 -13 45.57 7.11
 10 -1 -12 87.32 9.33
 10 -1 -11 332.77 17.83
 10 -1 -10 193.88 13.49
 10 -1 -9 7.16 3.84
 10 -1 -8 35.31 6
 10 -1 -7 227.69 13.95
 10 -1 -6 10.91 3.58
 10 -1 -5 -2.86 3.47
 10 -1 -4 3.43 2.77
 10 -1 -3 11.35 4.26
 10 -1 -2 119.58 9.92
 10 -1 -1 1225.37 32.42
 10 -1 0 926.65 27.72
 10 -1 1 860.38 26.98
 10 -1 2 266.06 14.7
 10 -1 3 357.44 17.22
 10 -1 3 339.95 17.28
 10 -1 4 157.54 11.41
 10 0 -13 2.73 3.41
 10 0 -12 -1.72 2.91
 10 0 -11 72.22 8.26
 10 0 -10 0.82 2.98
 10 0 -9 14.25 3.99
 10 0 -8 81.37 8.39
 10 0 -7 43.64 6.4
 10 0 -6 105.13 9.11
 10 0 -5 750.54 24.74
 10 0 -4 618.76 22.37
 10 0 -3 584.73 21.75
 10 0 -2 611.75 22.21
 10 0 -1 1237.95 32.75
 10 0 0 1031.31 29.75
 10 0 1 68.31 7.71
 10 0 2 32.16 5.64
 10 0 3 53.91 6.93
 10 0 3 68.46 7.98
 10 0 4 0.15 2.5
 10 1 -13 2.63 3.17
 10 1 -12 23.87 5.35
 10 1 -11 16.58 4.26
 10 1 -10 96.01 9.19
 10 1 -9 175.63 12.01
 10 1 -8 75.01 7.95
 10 1 -7 250.67 14.33
 10 1 -6 802.17 25.72
 10 1 -5 1483.61 36.2
 10 1 -4 877.28 27.08
 10 1 -3 280.9 14.93
 10 1 -2 32.51 5.69
 10 1 -1 25.11 4.91
 10 1 0 5.61 3.41
 10 1 1 93 8.93
 10 1 2 179.42 12.59
 10 1 2 169.63 11.41
 10 1 3 93.73 8.92
 10 1 3 116.09 10.19
 10 1 4 65.02 8.04
 10 2 -13 8.84 3.23
 10 2 -12 25.33 4.95
 10 2 -11 130.54 10.58
 10 2 -10 571.56 22
 10 2 -9 466.08 19.79
 10 2 -8 308.32 15.88
 10 2 -7 253.74 14.36
 10 2 -6 430 18.61
 10 2 -5 300.27 15.62
 10 2 -4 37.92 5.87
 10 2 -3 71.95 7.97
 10 2 -2 365.27 17.6
 10 2 -1 43.9 6.29
 10 2 0 1.99 2.8
 10 2 1 5.39 3.2
 10 2 2 0.82 3.16
 10 2 2 3.61 2.84
 10 2 3 69.28 7.24
 10 3 -12 1.53 2.87
 10 3 -11 246.16 14.5
 10 3 -10 440.47 19.2
 10 3 -9 190.57 12.61
 10 3 -8 50.77 6.76
 10 3 -7 -0.97 2.81
 10 3 -6 27.99 5.26
 10 3 -5 18.72 4.91
 10 3 -4 39.03 6.2
 10 3 -3 100.17 9.49
 10 3 -2 36.58 6.03
 10 3 -1 63.73 8.21
 10 3 0 500.25 21.8
 10 3 1 343.37 18.02
 10 3 1 348.12 15.17
 10 4 -12 -1.01 2.64
 10 4 -11 36.78 5.74
 10 4 -10 188.61 12.65
 10 4 -9 92.58 8.76
 10 4 -8 23.43 4.9
 10 4 -7 68.5 7.81
 10 4 -6 -2.01 2.72
 10 4 -5 40.66 6.32
 10 4 -4 46.11 6.62
 10 4 -3 103.68 9.81
 10 4 -2 254.37 15.53
 10 4 -1 646.14 25.08
 10 4 0 837.2 29
 10 5 -12 68.69 7.63
 10 5 -11 -3.35 3.12
 10 5 -10 63.59 7.48
 10 5 -9 20.08 4.65
 10 5 -8 3.76 2.69
 10 5 -7 8.18 3.64
 10 5 -6 102.32 9.61
 10 5 -5 480.09 21.21
 10 5 -4 635.72 24.54
 10 5 -3 292.39 16.88
 10 5 -2 374.64 19.24
 10 6 -11 17.43 4.62
 10 6 -10 68.69 8.14
 10 6 -9 44.57 6.7
 10 6 -8 165.07 12.11
 10 6 -7 262.68 15.41
 10 6 -6 318.84 17.24
 10 6 -5 574.03 23.46
 10 6 -4 136 11.67
 10 7 -11 97.13 9.16
 10 7 -10 156.44 11.87
 10 7 -9 182.9 12.94
 10 7 -8 124.03 10.84
 10 7 -7 70.04 8.3
 11 -8 -1 41.05 6.48
 11 -8 0 74.04 8.61
 11 -8 1 10.32 4
 11 -7 -3 9.25 3.83
 11 -7 -2 15.02 4.86
 11 -7 -1 49.99 7.16
 11 -7 0 42.46 6.35
 11 -7 1 54.34 7.42
 11 -7 2 1.06 2.68
 11 -6 -5 1.53 3.45
 11 -6 -4 -0.91 2.76
 11 -6 -3 20.19 4.72
 11 -6 -2 41.45 6.63
 11 -6 -1 180.43 12.91
 11 -6 0 199.84 13.43
 11 -6 1 51.26 6.85
 11 -6 2 9.17 3.87
 11 -5 -7 -2.55 3.48
 11 -5 -6 57.62 7.99
 11 -5 -5 211.42 14.6
 11 -5 -4 112.77 10.5
 11 -5 -3 201.5 13.93
 11 -5 -2 271.08 15.98
 11 -5 -1 233 14.45
 11 -5 0 383.63 18.35
 11 -5 1 7.09 3.47
 11 -5 2 4.11 2.55
 11 -4 -8 3.86 3.9
 11 -4 -7 276.76 16.91
 11 -4 -6 789.21 28.39
 11 -4 -5 791.47 27.88
 11 -4 -4 366.44 18.63
 11 -4 -3 64.56 7.84
 11 -4 -2 47.52 6.93
 11 -4 -1 143.45 11.41
 11 -4 0 55.74 7.21
 11 -4 1 0.25 2.88
 11 -4 2 7.94 3.57
 11 -4 3 10.13 3.4
 11 -3 -9 713.02 27.76
 11 -3 -8 298.31 17.61
 11 -3 -7 371.7 19.27
 11 -3 -6 313.64 17.38
 11 -3 -5 365.47 18.59
 11 -3 -4 25.86 5.58
 11 -3 -3 43.62 6.56
 11 -3 -2 43.9 6.48
 11 -3 -1 4.35 2.83
 11 -3 0 84.34 8.43
 11 -3 1 17.48 4.18
 11 -3 2 11.86 3.98
 11 -3 3 7.68 3.27
 11 -2 -10 719.07 27.79
 11 -2 -9 316.8 18.01
 11 -2 -8 18.29 5
 11 -2 -7 7.32 3.25
 11 -2 -6 -3.21 3.23
 11 -2 -5 0.41 3.97
 11 -2 -4 21.5 5.29
 11 -2 -3 109.61 9.9
 11 -2 -2 -1.92 2.95
 11 -2 -1 58.68 7.4
 11 -2 0 318.76 16.64
 11 -2 1 270.61 15.48
 11 -2 2 50.92 7.07
 11 -2 3 41.09 6.29
 11 -1 -11 79.73 9.52
 11 -1 -10 56.9 7.77
 11 -1 -9 -3.66 3.71
 11 -1 -8 130.87 11.36
 11 -1 -7 281.15 16.1
 11 -1 -6 -3.1 4.05
 11 -1 -5 32.08 5.63
 11 -1 -4 108.06 9.85
 11 -1 -3 2.22 3.2
 11 -1 -2 301.75 16.26
 11 -1 -1 473.93 20.79
 11 -1 0 534.37 22.08
 11 -1 1 312.43 16.91
 11 -1 2 19.37 4.69
 11 -1 3 20.33 4.78
 11 0 -11 2.36 3.58
 11 0 -10 38.37 6.43
 11 0 -9 -2.28 3.78
 11 0 -8 43.97 6.72
 11 0 -7 -3.77 4.03
 11 0 -6 227.94 14.44
 11 0 -5 742.57 26.25
 11 0 -4 1021.39 31.18
 11 0 -3 297.32 16.39
 11 0 -2 259.27 15.42
 11 0 -1 290.83 16.39
 11 0 0 212.57 14.08
 11 0 1 71.85 8.2
 11 0 2 7.2 3.79
 11 1 -12 19.4 4.87
 11 1 -11 -4.36 4.4
 11 1 -10 116.05 10.55
 11 1 -9 222.74 14.4
 11 1 -8 330.39 17.5
 11 1 -7 481.8 21.02
 11 1 -6 855.12 28.38
 11 1 -5 1195.21 33.7
 11 1 -4 390.08 18.9
 11 1 -3 102.09 9.71
 11 1 -2 19.38 4.83
 11 1 -1 3.94 3.48
 11 1 0 -1.38 3.72
 11 1 1 1.2 3.27
 11 2 -12 93.36 9.64
 11 2 -11 326.24 17.6
 11 2 -10 846.31 28.81
 11 2 -9 674.92 25.54
 11 2 -8 545.95 22.64
 11 2 -7 189.26 13.27
 11 2 -6 223.02 14.28
 11 2 -5 35.82 6.19
 11 2 -4 16.38 4.91
 11 2 -3 188.06 13.29
 11 2 -2 113.19 10.35
 11 2 -1 2.78 3.03
 11 2 1 39.57 6.02
 11 3 -12 255.57 15.59
 11 3 -11 668.39 25.4
 11 3 -10 394.46 19.27
 11 3 -9 178.66 12.84
 11 3 -8 30.95 5.92
 11 3 -7 98.05 9.8
 11 3 -6 39.22 6.36
 11 3 -5 25.66 5.42
 11 3 -4 -1.42 3.46
 11 3 -3 10.32 4.3
 11 3 -2 3.56 3.32
 11 4 -12 10.65 4.33
 11 4 -11 42.73 6.48
 11 4 -10 2.91 2.85
 11 4 -9 27.04 5.59
 11 4 -8 264.86 15.74
 11 4 -7 92.28 9.39
 11 4 -6 0.79 3.39
 11 4 -5 162.44 12.77
 11 4 -4 453 21.28
 11 5 -11 23.87 5.08
 11 5 -10 9.8 3.84
 11 5 -9 1.2 2.84
 11 5 -8 27.4 6.12
 11 5 -7 91.37 9.72
 12 -4 -3 18.72 4.87
 12 -4 -2 36.52 6.57
 12 -4 -1 147.46 12.21
 12 -3 -5 319.2 18.1
 12 -3 -4 99.48 10.24
 12 -3 -3 73.46 9.03
 12 -3 -2 28.82 6.11
 12 -3 -1 196.33 14.11
 12 -2 -6 17.84 5.04
 12 -2 -5 65.47 8.49
 12 -2 -4 86.72 9.7
 12 -2 -3 129.13 11.54
 12 -2 -2 22.93 5.26
 12 -2 -1 73.89 8.93
 12 -1 -7 3.94 3.5
 12 -1 -6 64.6 8.56
 12 -1 -5 119.2 11.04
 12 -1 -4 81.68 9.38
 12 -1 -3 32.7 6.25
 12 -1 -2 108.4 10.63
 12 0 -7 57.17 7.94
 12 0 -6 132.3 11.64
 12 0 -5 445.6 21.31
 12 0 -4 60.25 7.91
 12 0 -3 2.49 3.37
 12 1 -7 48.33 7.61
 12 1 -6 111.77 11.08

_iucr_refine_instructions_details
;
TITL e19mkw48rint_a.res in P-1
REM Old TITL e19mkw48rint in P-1
REM SHELXT solution in P-1
REM R1 0.066, Rweak 0.006, Alpha 0.044, Orientation as input
REM Formula found by SHELXT: C40 P2 Zn4 Ru
CELL 0.71073 9.3754 10.1136 11.4001 106.799 109.907 94.877
ZERR 1 0.0004 0.0005 0.0005 0.004 0.004 0.004
LATT 1
SFAC C H P Ru Zn
UNIT 40 44 2 1 4
 
L.S. 16
PLAN  2
BOND $H
TEMP -123
list 4
fmap 2
ACTA
more -3
REM <olex2.extras>
REM <HklSrc "%.\\e19mkw48.hkl">
REM </olex2.extras>
 
WGHT    0.019800    0.377100
FVAR       0.59315
RU1   4    0.500000    0.500000    1.000000    10.50000    0.00858    0.01443 =
         0.01152    0.00361    0.00406    0.00058
H1    2    0.684377    0.484596    1.047402    11.00000    0.03131
ZN1   5    0.284925    0.296543    0.915319    11.00000    0.01314    0.02034 =
         0.02270    0.00481    0.00571   -0.00285
ZN2   5    0.583031    0.274552    0.943347    11.00000    0.01834    0.01794 =
         0.02191    0.00444    0.01036    0.00435
P1    3    0.496416    0.502289    0.795377    11.00000    0.00971    0.01560 =
         0.01311    0.00483    0.00471    0.00158
C1    1    0.092604    0.156095    0.846690    11.00000    0.02585    0.03111 =
         0.04754    0.00115    0.01528   -0.00936
AFIX 137
H1A   2    0.087933    0.120298    0.914936    11.00000   -1.50000
H1B   2    0.090262    0.079937    0.772173    11.00000   -1.50000
H1C   2    0.005430    0.199265    0.819351    11.00000   -1.50000
AFIX   0
C2    1    0.678378    0.112197    0.897637    11.00000    0.03017    0.02531 =
         0.04221    0.00044    0.01895    0.00682
AFIX 137
H2A   2    0.620408    0.054009    0.806965    11.00000   -1.50000
H2B   2    0.678397    0.058306    0.954508    11.00000   -1.50000
H2C   2    0.783045    0.144730    0.909042    11.00000   -1.50000
AFIX   0
C3    1    0.423098    0.333754    0.655060    11.00000    0.01487    0.01583 =
         0.01294    0.00597    0.00367    0.00251
C4    1    0.278766    0.253841    0.626342    11.00000    0.01764    0.02335 =
         0.01773    0.00686    0.00661    0.00197
AFIX  43
H4    2    0.221405    0.287386    0.676855    11.00000   -1.20000
AFIX   0
C5    1    0.219549    0.125120    0.523587    11.00000    0.02025    0.02069 =
         0.02385    0.00770    0.00235   -0.00279
AFIX  43
H5    2    0.122823    0.073646    0.505265    11.00000   -1.20000
AFIX   0
C6    1    0.304426    0.073252    0.448288    11.00000    0.03163    0.01902 =
         0.02213    0.00257    0.00471    0.00286
AFIX  43
H6    2    0.265858   -0.013783    0.380528    11.00000   -1.20000
AFIX   0
C7    1    0.446308    0.151466    0.474471    11.00000    0.02985    0.02640 =
         0.02151    0.00446    0.01221    0.00978
AFIX  43
H7    2    0.503282    0.117084    0.423841    11.00000   -1.20000
AFIX   0
C8    1    0.504928    0.281294    0.575917    11.00000    0.01932    0.02014 =
         0.01844    0.00683    0.00816    0.00313
AFIX  43
H8    2    0.599838    0.333878    0.591272    11.00000   -1.20000
AFIX   0
C9    1    0.687385    0.560145    0.793707    11.00000    0.01247    0.02091 =
         0.01279    0.00382    0.00531    0.00072
C10   1    0.805282    0.488850    0.836172    11.00000    0.01683    0.02731 =
         0.02228    0.01149    0.00922    0.00413
AFIX  43
H10   2    0.785263    0.413568    0.863522    11.00000   -1.20000
AFIX   0
C11   1    0.951829    0.528321    0.838301    11.00000    0.01325    0.03900 =
         0.02462    0.01278    0.00771    0.00772
AFIX  43
H11   2    1.028324    0.478374    0.865198    11.00000   -1.20000
AFIX   0
C12   1    0.984297    0.642029    0.800407    11.00000    0.01376    0.04441 =
         0.02606    0.01263    0.00814   -0.00215
AFIX  43
H12   2    1.082765    0.669436    0.802788    11.00000   -1.20000
AFIX   0
C13   1    0.870044    0.713906    0.759333    11.00000    0.02387    0.03645 =
         0.03879    0.02009    0.01570   -0.00107
AFIX  43
H13   2    0.891928    0.790685    0.734488    11.00000   -1.20000
AFIX   0
C14   1    0.721760    0.673451    0.754343    11.00000    0.01823    0.02979 =
         0.02732    0.01606    0.00912    0.00502
AFIX  43
H14   2    0.645127    0.722182    0.724613    11.00000   -1.20000
AFIX   0
C15   1    0.377978    0.615843    0.720058    11.00000    0.01367    0.02019 =
         0.01916    0.01033    0.00882    0.00402
C16   1    0.403196    0.759304    0.792540    11.00000    0.02121    0.02197 =
         0.02374    0.00947    0.01160    0.00414
AFIX  43
H16   2    0.482296    0.796828    0.876203    11.00000   -1.20000
AFIX   0
C17   1    0.312071    0.846821    0.741708    11.00000    0.03001    0.02153 =
         0.04081    0.01545    0.01915    0.00956
AFIX  43
H17   2    0.330933    0.942086    0.790838    11.00000   -1.20000
AFIX   0
C18   1    0.193260    0.791518    0.617741    11.00000    0.02502    0.03713 =
         0.04698    0.02958    0.01645    0.01603
AFIX  43
H18   2    0.130594    0.849251    0.584427    11.00000   -1.20000
AFIX   0
C19   1    0.167682    0.651357    0.543721    11.00000    0.01896    0.03833 =
         0.03063    0.02000    0.00525    0.00726
AFIX  43
H19   2    0.088667    0.614984    0.459954    11.00000   -1.20000
AFIX   0
C20   1    0.259673    0.563484    0.593675    11.00000    0.01820    0.02346 =
         0.02166    0.00967    0.00578    0.00386
AFIX  43
H20   2    0.242172    0.469117    0.542428    11.00000   -1.20000
AFIX   0
HKLF 4
 
REM  e19mkw48rint_a.res in P-1
REM R1 =  0.0215 for    4357 Fo > 4sig(Fo)  and  0.0259 for all    4787 data
REM    220 parameters refined using      0 restraints
 
END  
     
WGHT      0.0198      0.3771 

REM Highest difference peak  0.371,  deepest hole -0.368,  1-sigma level  0.071
Q1    1   0.5039  0.4843  0.8842  11.00000  0.05    0.37
Q2    1   0.4439  0.3069  0.5969  11.00000  0.05    0.36

  REM The information below was added by Olex2.
  REM
  REM R1 = 0.0215 for 4357 Fo > 4sig(Fo) and 0.0259 for all 8755 data
  REM n/a parameters refined using n/a restraints
  REM Highest difference peak 0.37, deepest hole -0.37
  REM Mean Shift 0, Max Shift 0.001.

  REM +++ Tabular Listing of Refinement Information +++
  REM R1_all = 0.0259
  REM R1_gt = 0.0215
  REM wR_ref = 0.0512
  REM GOOF = 1.044
  REM Shift_max = 0.001
  REM Shift_mean = 0
  REM Reflections_all = 8755
  REM Reflections_gt = 4357
  REM Parameters = n/a
  REM Hole = -0.37
  REM Peak = 0.37
  REM Flack = n/a

  
;
#===end
data_s19mkw50
_audit_creation_date               2019-12-06
_audit_creation_method
;
Olex2 1.2
(compiled 2018.05.29 svn.r3508 for OlexSys, GUI svn.r5506)
;
_shelxl_version_number             2014-3
_audit_contact_author_address      ?
_audit_contact_author_email        ?
_audit_contact_author_name         ''
_audit_contact_author_phone        ?
_publ_contact_author_id_orcid      ?
_publ_section_references
;
Dolomanov, O.V., Bourhis, L.J., Gildea, R.J, Howard, J.A.K. & Puschmann, H.
 (2009), J. Appl. Cryst. 42, 339-341.

Sheldrick, G.M. (2015). Acta Cryst. A71, 3-8.

Sheldrick, G.M. (2015). Acta Cryst. C71, 3-8.
;
_chemical_name_common              ?
_chemical_name_systematic
;
 ?
;
_chemical_formula_moiety           'C60 H52 P2 Ru Zn4, C6 H6'
_chemical_formula_sum              'C66 H58 P2 Ru Zn4'
_chemical_formula_weight           1275.61
_chemical_melting_point            ?
loop_
  _atom_type_symbol
  _atom_type_description
  _atom_type_scat_dispersion_real
  _atom_type_scat_dispersion_imag
  _atom_type_scat_source
 'C' 'C' 0.0181 0.0091 'International Tables Vol C Tables 4.2.6.8 and 6.1.1.4'
 'H' 'H' 0.0000 0.0000 'International Tables Vol C Tables 4.2.6.8 and 6.1.1.4'
 'P' 'P' 0.2955 0.4335 'International Tables Vol C Tables 4.2.6.8 and 6.1.1.4'
 'Ru' 'Ru' 0.0552 3.2960 'International Tables Vol C Tables 4.2.6.8 and 6.1.1.4'
 'Zn' 'Zn' -1.5491 0.6778
 'International Tables Vol C Tables 4.2.6.8 and 6.1.1.4'

_shelx_space_group_comment
;
The symmetry employed for this shelxl refinement is uniquely defined
by the following loop, which should always be used as a source of
symmetry information in preference to the above space-group names.
They are only intended as comments.
;
_space_group_crystal_system        'triclinic'
_space_group_IT_number             2
_space_group_name_H-M_alt          'P -1'
_space_group_name_Hall             '-P 1'
loop_
  _space_group_symop_operation_xyz
 'x, y, z'
 '-x, -y, -z'

_cell_length_a                     12.7497(3)
_cell_length_b                     15.0545(3)
_cell_length_c                     15.7170(3)
_cell_angle_alpha                  94.169(2)
_cell_angle_beta                   95.178(2)
_cell_angle_gamma                  110.978(2)
_cell_volume                       2787.33(11)
_cell_formula_units_Z              2
_cell_measurement_reflns_used      25100
_cell_measurement_temperature      150.00(10)
_cell_measurement_theta_max        73.2830
_cell_measurement_theta_min        2.8420
_shelx_estimated_absorpt_T_max     ?
_shelx_estimated_absorpt_T_min     ?
_exptl_absorpt_coefficient_mu      4.907
_exptl_absorpt_correction_T_max    1.00000
_exptl_absorpt_correction_T_min    0.91088
_exptl_absorpt_correction_type     multi-scan
_exptl_absorpt_process_details
;
CrysAlisPro 1.171.40.57a (Rigaku Oxford Diffraction, 2019)
Empirical absorption correction using spherical harmonics,
 implemented in SCALE3 ABSPACK scaling algorithm.
;
_exptl_crystal_colour              colourless
_exptl_crystal_colour_primary      colourless
_exptl_crystal_density_diffrn      1.520
_exptl_crystal_density_meas        ?
_exptl_crystal_density_method      ?
_exptl_crystal_description         block
_exptl_crystal_F_000               1296
_exptl_crystal_size_max            0.155
_exptl_crystal_size_mid            0.106
_exptl_crystal_size_min            0.086
_exptl_special_details
;
 ?
;
_exptl_transmission_factor_max     ?
_exptl_transmission_factor_min     ?
_diffrn_reflns_av_R_equivalents    0.0234
_diffrn_reflns_av_unetI/netI       0.0206
_diffrn_reflns_Laue_measured_fraction_full  0.999
_diffrn_reflns_Laue_measured_fraction_max  0.992
_diffrn_reflns_limit_h_max         15
_diffrn_reflns_limit_h_min         -15
_diffrn_reflns_limit_k_max         17
_diffrn_reflns_limit_k_min         -18
_diffrn_reflns_limit_l_max         18
_diffrn_reflns_limit_l_min         -19
_diffrn_reflns_number              35609
_diffrn_reflns_point_group_measured_fraction_full  0.999
_diffrn_reflns_point_group_measured_fraction_max  0.992
_diffrn_reflns_theta_full          67.684
_diffrn_reflns_theta_max           73.535
_diffrn_reflns_theta_min           2.841
_diffrn_ambient_environment        N~2~
_diffrn_ambient_temperature        150.00(10)
_diffrn_detector                   'CCD plate'
_diffrn_detector_area_resol_mean   8.1150
_diffrn_detector_type              EosS2
_diffrn_measured_fraction_theta_full  0.999
_diffrn_measured_fraction_theta_max  0.992
_diffrn_measurement_device         'four-circle diffractometer'
_diffrn_measurement_device_type    'SuperNova, Dual, Cu at home/near, EosS2'
_diffrn_measurement_method         '\w scans'
_diffrn_radiation_monochromator    mirror
_diffrn_radiation_probe            x-ray
_diffrn_radiation_type             CuK\a
_diffrn_radiation_wavelength       1.54184
_diffrn_source                     'micro-focus sealed X-ray tube'
_diffrn_source_type                'SuperNova (Cu) X-ray Source'
_reflns_Friedel_coverage           0.000
_reflns_Friedel_fraction_full      .
_reflns_Friedel_fraction_max       .
_reflns_number_gt                  10920
_reflns_number_total               11147
_reflns_special_details
;
 Reflections were merged by SHELXL according to the crystal
 class for the calculation of statistics and refinement.
 
 _reflns_Friedel_fraction is defined as the number of unique
 Friedel pairs measured divided by the number that would be
 possible theoretically, ignoring centric projections and
 systematic absences.
;
_reflns_threshold_expression       'I > 2\s(I)'
_computing_cell_refinement         'CrysAlisPro 1.171.40.57a (Rigaku OD, 2019)'
_computing_data_collection         'CrysAlisPro 1.171.40.57a (Rigaku OD, 2019)'
_computing_data_reduction          'CrysAlisPro 1.171.40.57a (Rigaku OD, 2019)'
_computing_molecular_graphics      'Olex2 (Dolomanov et al., 2009)'
_computing_publication_material    'Olex2 (Dolomanov et al., 2009)'
_computing_structure_refinement    'ShelXL (Sheldrick, 2015)'
_computing_structure_solution      'ShelXT (Sheldrick, 2015)'
_refine_diff_density_max           0.710
_refine_diff_density_min           -0.832
_refine_diff_density_rms           0.083
_refine_ls_extinction_coef         .
_refine_ls_extinction_method       none
_refine_ls_goodness_of_fit_ref     1.075
_refine_ls_hydrogen_treatment      mixed
_refine_ls_matrix_type             full
_refine_ls_number_parameters       666
_refine_ls_number_reflns           11147
_refine_ls_number_restraints       0
_refine_ls_R_factor_all            0.0323
_refine_ls_R_factor_gt             0.0319
_refine_ls_restrained_S_all        1.075
_refine_ls_shift/su_max            0.001
_refine_ls_shift/su_mean           0.000
_refine_ls_structure_factor_coef   Fsqd
_refine_ls_weighting_details      
 'w=1/[\s^2^(Fo^2^)+(0.0448P)^2^+3.1938P] where P=(Fo^2^+2Fc^2^)/3'
_refine_ls_weighting_scheme        calc
_refine_ls_wR_factor_gt            0.0854
_refine_ls_wR_factor_ref           0.0858
_refine_special_details
;
The hydride ligands were located and refined freely. 
The asymmetric unit plays host to one molecule of benzene in 
addition to one molecule of the complex.
 

;
_olex2_refinement_description
;
1. Fixed Uiso
 At 1.2 times of:
  All C(H) groups
2.a Aromatic/amide H refined with riding coordinates:
 C2(H0AA), C3(H3), C4(H4), C5(H5), C6(H6), C8(H8), C9(H9), C10(H10), C11(H11),
 C12(H12), C14(H14), C15(H15), C16(H16), C17(H17), C18(H18), C20(H20), C21(H21),
  C22(H22), C23(H23), C24(H24), C26(H26), C27(H27), C28(H28), C29(H29),
 C30(H30), C32(H32), C33(H33), C34(H34), C35(H35), C36(H36), C38(H38), C39(H39),
  C40(H40), C41(H41), C42(H42), C44(H44), C45(H45), C46(H46), C47(H47),
 C48(H48), C50(H50), C51(H51), C52(H52), C53(H53), C54(H54), C56(H56), C57(H57),
  C58(H58), C59(H59), C60(H60), C61(H61), C62(H62), C63(H63), C64(H64),
 C65(H65), C66(H66)
;
_atom_sites_solution_hydrogens     mixed
_atom_sites_solution_primary       dual
_atom_sites_solution_secondary     ?
loop_
  _atom_site_label
  _atom_site_type_symbol
  _atom_site_fract_x
  _atom_site_fract_y
  _atom_site_fract_z
  _atom_site_U_iso_or_equiv
  _atom_site_adp_type
  _atom_site_occupancy
  _atom_site_site_symmetry_order
  _atom_site_calc_flag
  _atom_site_refinement_flags_posn
  _atom_site_refinement_flags_adp
  _atom_site_refinement_flags_occupancy
  _atom_site_disorder_assembly
  _atom_site_disorder_group
 Ru1 Ru 0.25473(2) 0.24818(2) 0.25371(2) 0.01420(5) Uani 1 1 d . . . . .
 H1 H 0.138(3) 0.218(2) 0.179(2) 0.037(8) Uiso 1 1 d . . . . .
 H2 H 0.263(3) 0.346(2) 0.327(2) 0.038(9) Uiso 1 1 d . . . . .
 Zn1 Zn 0.11294(3) 0.32149(2) 0.25683(2) 0.02364(8) Uani 1 1 d . . . . .
 Zn2 Zn 0.20760(3) 0.11257(2) 0.14309(2) 0.02161(8) Uani 1 1 d . . . . .
 Zn3 Zn 0.39192(3) 0.16584(2) 0.25989(2) 0.02456(8) Uani 1 1 d . . . . .
 Zn4 Zn 0.41641(3) 0.32127(2) 0.36570(2) 0.02450(8) Uani 1 1 d . . . . .
 P1 P 0.35495(4) 0.35133(4) 0.15999(3) 0.01611(11) Uani 1 1 d . . . . .
 P2 P 0.15596(4) 0.14384(4) 0.34590(3) 0.01564(11) Uani 1 1 d . . . . .
 C1 C -0.0082(2) 0.37067(17) 0.26887(16) 0.0240(5) Uani 1 1 d . . . . .
 C2 C -0.0273(2) 0.3980(2) 0.35137(17) 0.0298(5) Uani 1 1 d . . . . .
 H0AA H 0.0221 0.3975 0.3985 0.036 Uiso 1 1 calc R . . . .
 C3 C -0.1178(2) 0.4258(2) 0.36501(18) 0.0350(6) Uani 1 1 d . . . . .
 H3 H -0.1283 0.4434 0.4206 0.042 Uiso 1 1 calc R . . . .
 C4 C -0.1923(2) 0.4271(2) 0.2959(2) 0.0337(6) Uani 1 1 d . . . . .
 H4 H -0.2532 0.4455 0.3047 0.040 Uiso 1 1 calc R . . . .
 C5 C -0.1753(2) 0.4011(2) 0.21394(18) 0.0323(6) Uani 1 1 d . . . . .
 H5 H -0.2249 0.4022 0.1672 0.039 Uiso 1 1 calc R . . . .
 C6 C -0.0846(2) 0.37330(18) 0.20043(17) 0.0277(5) Uani 1 1 d . . . . .
 H6 H -0.0747 0.3561 0.1446 0.033 Uiso 1 1 calc R . . . .
 C7 C 0.1936(2) 0.01068(17) 0.05296(15) 0.0226(5) Uani 1 1 d . . . . .
 C8 C 0.0976(2) -0.06744(17) 0.01629(15) 0.0239(5) Uani 1 1 d . . . . .
 H8 H 0.0275 -0.0744 0.0337 0.029 Uiso 1 1 calc R . . . .
 C9 C 0.1052(2) -0.13498(17) -0.04580(16) 0.0258(5) Uani 1 1 d . . . . .
 H9 H 0.0405 -0.1870 -0.0687 0.031 Uiso 1 1 calc R . . . .
 C10 C 0.2082(2) -0.12544(18) -0.07374(16) 0.0274(5) Uani 1 1 d . . . . .
 H10 H 0.2123 -0.1697 -0.1165 0.033 Uiso 1 1 calc R . . . .
 C11 C 0.3049(2) -0.04979(19) -0.03772(17) 0.0292(5) Uani 1 1 d . . . . .
 H11 H 0.3746 -0.0434 -0.0554 0.035 Uiso 1 1 calc R . . . .
 C12 C 0.2971(2) 0.01652(17) 0.02494(16) 0.0254(5) Uani 1 1 d . . . . .
 H12 H 0.3628 0.0666 0.0493 0.031 Uiso 1 1 calc R . . . .
 C13 C 0.5110(2) 0.11115(19) 0.26437(17) 0.0271(5) Uani 1 1 d . . . . .
 C14 C 0.4933(3) 0.0162(2) 0.23765(18) 0.0374(6) Uani 1 1 d . . . . .
 H14 H 0.4203 -0.0267 0.2184 0.045 Uiso 1 1 calc R . . . .
 C15 C 0.5849(4) -0.0154(3) 0.23946(19) 0.0502(9) Uani 1 1 d . . . . .
 H15 H 0.5724 -0.0790 0.2215 0.060 Uiso 1 1 calc R . . . .
 C16 C 0.6932(3) 0.0480(3) 0.2679(2) 0.0515(9) Uani 1 1 d . . . . .
 H16 H 0.7535 0.0271 0.2685 0.062 Uiso 1 1 calc R . . . .
 C17 C 0.7126(3) 0.1414(3) 0.2951(2) 0.0451(8) Uani 1 1 d . . . . .
 H17 H 0.7857 0.1838 0.3147 0.054 Uiso 1 1 calc R . . . .
 C18 C 0.6226(2) 0.1721(2) 0.29329(18) 0.0341(6) Uani 1 1 d . . . . .
 H18 H 0.6367 0.2358 0.3120 0.041 Uiso 1 1 calc R . . . .
 C19 C 0.5448(2) 0.35939(19) 0.45702(16) 0.0272(5) Uani 1 1 d . . . . .
 C20 C 0.5701(2) 0.28453(19) 0.49000(18) 0.0348(6) Uani 1 1 d . . . . .
 H20 H 0.5230 0.2217 0.4709 0.042 Uiso 1 1 calc R . . . .
 C21 C 0.6634(3) 0.3012(2) 0.5505(2) 0.0431(7) Uani 1 1 d . . . . .
 H21 H 0.6780 0.2500 0.5711 0.052 Uiso 1 1 calc R . . . .
 C22 C 0.7345(2) 0.3939(2) 0.57995(19) 0.0370(6) Uani 1 1 d . . . . .
 H22 H 0.7967 0.4055 0.6207 0.044 Uiso 1 1 calc R . . . .
 C23 C 0.7120(2) 0.4691(2) 0.54821(17) 0.0307(5) Uani 1 1 d . . . . .
 H23 H 0.7597 0.5317 0.5675 0.037 Uiso 1 1 calc R . . . .
 C24 C 0.6186(2) 0.45216(19) 0.48765(16) 0.0265(5) Uani 1 1 d . . . . .
 H24 H 0.6049 0.5039 0.4671 0.032 Uiso 1 1 calc R . . . .
 C25 C 0.4292(2) 0.30346(17) 0.08352(15) 0.0223(5) Uani 1 1 d . . . . .
 C26 C 0.3973(2) 0.2879(2) -0.00482(17) 0.0312(5) Uani 1 1 d . . . . .
 H26 H 0.3397 0.3064 -0.0283 0.037 Uiso 1 1 calc R . . . .
 C27 C 0.4509(3) 0.2448(2) -0.05844(19) 0.0413(7) Uani 1 1 d . . . . .
 H27 H 0.4291 0.2349 -0.1175 0.050 Uiso 1 1 calc R . . . .
 C28 C 0.5362(3) 0.2168(2) -0.0244(2) 0.0397(7) Uani 1 1 d . . . . .
 H28 H 0.5701 0.1862 -0.0602 0.048 Uiso 1 1 calc R . . . .
 C29 C 0.5709(2) 0.23467(19) 0.0633(2) 0.0338(6) Uani 1 1 d . . . . .
 H29 H 0.6299 0.2177 0.0863 0.041 Uiso 1 1 calc R . . . .
 C30 C 0.5178(2) 0.27782(18) 0.11677(17) 0.0261(5) Uani 1 1 d . . . . .
 H30 H 0.5418 0.2897 0.1756 0.031 Uiso 1 1 calc R . . . .
 C31 C 0.2717(2) 0.39841(17) 0.08597(15) 0.0216(4) Uani 1 1 d . . . . .
 C32 C 0.3107(2) 0.49288(19) 0.06735(18) 0.0323(6) Uani 1 1 d . . . . .
 H32 H 0.3812 0.5354 0.0930 0.039 Uiso 1 1 calc R . . . .
 C33 C 0.2448(3) 0.5240(2) 0.0105(2) 0.0450(7) Uani 1 1 d . . . . .
 H33 H 0.2720 0.5872 -0.0017 0.054 Uiso 1 1 calc R . . . .
 C34 C 0.1401(3) 0.4629(2) -0.0279(2) 0.0435(7) Uani 1 1 d . . . . .
 H34 H 0.0958 0.4850 -0.0645 0.052 Uiso 1 1 calc R . . . .
 C35 C 0.1015(2) 0.3686(2) -0.0118(2) 0.0425(7) Uani 1 1 d . . . . .
 H35 H 0.0315 0.3264 -0.0385 0.051 Uiso 1 1 calc R . . . .
 C36 C 0.1669(2) 0.3365(2) 0.04424(17) 0.0329(6) Uani 1 1 d . . . . .
 H36 H 0.1404 0.2725 0.0542 0.039 Uiso 1 1 calc R . . . .
 C37 C 0.46913(19) 0.46421(17) 0.20815(15) 0.0217(5) Uani 1 1 d . . . . .
 C38 C 0.5723(2) 0.50192(18) 0.17575(18) 0.0300(5) Uani 1 1 d . . . . .
 H38 H 0.5865 0.4694 0.1282 0.036 Uiso 1 1 calc R . . . .
 C39 C 0.6542(2) 0.5877(2) 0.2140(2) 0.0398(7) Uani 1 1 d . . . . .
 H39 H 0.7235 0.6117 0.1928 0.048 Uiso 1 1 calc R . . . .
 C40 C 0.6331(3) 0.6376(2) 0.2836(2) 0.0422(7) Uani 1 1 d . . . . .
 H40 H 0.6882 0.6950 0.3091 0.051 Uiso 1 1 calc R . . . .
 C41 C 0.5306(3) 0.6024(2) 0.31518(19) 0.0434(7) Uani 1 1 d . . . . .
 H41 H 0.5157 0.6365 0.3613 0.052 Uiso 1 1 calc R . . . .
 C42 C 0.4492(2) 0.51554(18) 0.27791(17) 0.0329(6) Uani 1 1 d . . . . .
 H42 H 0.3805 0.4915 0.3000 0.039 Uiso 1 1 calc R . . . .
 C43 C 0.23520(19) 0.08804(17) 0.41403(16) 0.0229(5) Uani 1 1 d . . . . .
 C44 C 0.2642(2) 0.1130(2) 0.50211(17) 0.0338(6) Uani 1 1 d . . . . .
 H44 H 0.2415 0.1587 0.5296 0.041 Uiso 1 1 calc R . . . .
 C45 C 0.3265(3) 0.0705(3) 0.5496(2) 0.0441(7) Uani 1 1 d . . . . .
 H45 H 0.3459 0.0886 0.6085 0.053 Uiso 1 1 calc R . . . .
 C46 C 0.3600(2) 0.0023(3) 0.5108(2) 0.0448(8) Uani 1 1 d . . . . .
 H46 H 0.4012 -0.0263 0.5430 0.054 Uiso 1 1 calc R . . . .
 C47 C 0.3318(2) -0.0235(2) 0.4232(2) 0.0425(7) Uani 1 1 d . . . . .
 H47 H 0.3545 -0.0695 0.3964 0.051 Uiso 1 1 calc R . . . .
 C48 C 0.2696(2) 0.01884(19) 0.37476(18) 0.0305(5) Uani 1 1 d . . . . .
 H48 H 0.2508 0.0008 0.3159 0.037 Uiso 1 1 calc R . . . .
 C49 C 0.03430(18) 0.03453(16) 0.29972(15) 0.0194(4) Uani 1 1 d . . . . .
 C50 C -0.0043(2) -0.04384(18) 0.34683(16) 0.0253(5) Uani 1 1 d . . . . .
 H50 H 0.0313 -0.0411 0.4018 0.030 Uiso 1 1 calc R . . . .
 C51 C -0.0951(2) -0.12533(18) 0.31211(18) 0.0291(5) Uani 1 1 d . . . . .
 H51 H -0.1206 -0.1767 0.3443 0.035 Uiso 1 1 calc R . . . .
 C52 C -0.1483(2) -0.13124(18) 0.23002(18) 0.0286(5) Uani 1 1 d . . . . .
 H52 H -0.2074 -0.1872 0.2063 0.034 Uiso 1 1 calc R . . . .
 C53 C -0.11299(19) -0.05336(18) 0.18320(16) 0.0248(5) Uani 1 1 d . . . . .
 H53 H -0.1497 -0.0561 0.1286 0.030 Uiso 1 1 calc R . . . .
 C54 C -0.02256(18) 0.02864(17) 0.21837(15) 0.0212(4) Uani 1 1 d . . . . .
 H54 H 0.0006 0.0808 0.1869 0.025 Uiso 1 1 calc R . . . .
 C55 C 0.0906(2) 0.19644(17) 0.42628(14) 0.0210(4) Uani 1 1 d . . . . .
 C56 C 0.1577(2) 0.27916(18) 0.48030(15) 0.0260(5) Uani 1 1 d . . . . .
 H56 H 0.2348 0.3060 0.4762 0.031 Uiso 1 1 calc R . . . .
 C57 C 0.1115(3) 0.3219(2) 0.53991(16) 0.0324(6) Uani 1 1 d . . . . .
 H57 H 0.1580 0.3759 0.5763 0.039 Uiso 1 1 calc R . . . .
 C58 C -0.0038(3) 0.2844(2) 0.54528(17) 0.0361(6) Uani 1 1 d . . . . .
 H58 H -0.0352 0.3137 0.5843 0.043 Uiso 1 1 calc R . . . .
 C59 C -0.0717(2) 0.2028(2) 0.49206(18) 0.0349(6) Uani 1 1 d . . . . .
 H59 H -0.1492 0.1775 0.4954 0.042 Uiso 1 1 calc R . . . .
 C60 C -0.0251(2) 0.15854(19) 0.43367(16) 0.0265(5) Uani 1 1 d . . . . .
 H60 H -0.0714 0.1030 0.3991 0.032 Uiso 1 1 calc R . . . .
 C61 C 0.0384(3) -0.2843(2) 0.2318(2) 0.0435(7) Uani 1 1 d . . . . .
 H61 H -0.0246 -0.2825 0.2564 0.052 Uiso 1 1 calc R . . . .
 C62 C 0.1049(3) -0.2055(2) 0.1958(2) 0.0433(7) Uani 1 1 d . . . . .
 H62 H 0.0870 -0.1508 0.1964 0.052 Uiso 1 1 calc R . . . .
 C63 C 0.1968(3) -0.2082(3) 0.1594(2) 0.0524(8) Uani 1 1 d . . . . .
 H63 H 0.2421 -0.1557 0.1349 0.063 Uiso 1 1 calc R . . . .
 C64 C 0.2215(4) -0.2904(3) 0.1594(3) 0.0726(13) Uani 1 1 d . . . . .
 H64 H 0.2841 -0.2930 0.1347 0.087 Uiso 1 1 calc R . . . .
 C65 C 0.1544(4) -0.3689(3) 0.1956(3) 0.0599(10) Uani 1 1 d . . . . .
 H65 H 0.1715 -0.4240 0.1950 0.072 Uiso 1 1 calc R . . . .
 C66 C 0.0644(3) -0.3648(2) 0.23169(19) 0.0423(7) Uani 1 1 d . . . . .
 H66 H 0.0195 -0.4171 0.2567 0.051 Uiso 1 1 calc R . . . .

loop_
  _atom_site_aniso_label
  _atom_site_aniso_U_11
  _atom_site_aniso_U_22
  _atom_site_aniso_U_33
  _atom_site_aniso_U_23
  _atom_site_aniso_U_13
  _atom_site_aniso_U_12
 Ru1 0.01170(9) 0.01533(9) 0.01506(9) 0.00179(6) 0.00208(6) 0.00423(6)
 Zn1 0.01999(16) 0.02319(16) 0.03183(17) 0.00555(13) 0.00602(12) 0.01171(13)
 Zn2 0.02331(16) 0.02026(15) 0.02069(15) -0.00152(11) 0.00265(12) 0.00808(12)
 Zn3 0.01694(15) 0.02565(16) 0.03338(18) 0.00315(13) 0.00225(12) 0.01082(13)
 Zn4 0.01768(15) 0.02974(17) 0.02132(15) -0.00139(12) -0.00211(12) 0.00488(13)
 P1 0.0125(2) 0.0171(2) 0.0167(2) 0.00185(19) 0.00236(19) 0.00294(19)
 P2 0.0132(2) 0.0180(3) 0.0157(2) 0.00387(19) 0.00232(19) 0.0052(2)
 C1 0.0200(11) 0.0212(11) 0.0343(13) 0.0057(9) 0.0064(9) 0.0106(9)
 C2 0.0281(13) 0.0367(14) 0.0287(12) 0.0094(10) 0.0028(10) 0.0159(11)
 C3 0.0392(15) 0.0415(15) 0.0326(14) 0.0072(11) 0.0134(11) 0.0220(12)
 C4 0.0220(12) 0.0356(14) 0.0509(16) 0.0123(12) 0.0117(11) 0.0164(11)
 C5 0.0232(12) 0.0347(14) 0.0383(14) 0.0086(11) -0.0028(10) 0.0106(10)
 C6 0.0259(12) 0.0274(12) 0.0290(12) 0.0019(10) 0.0026(10) 0.0090(10)
 C7 0.0261(12) 0.0219(11) 0.0206(10) -0.0002(9) 0.0022(9) 0.0104(9)
 C8 0.0209(11) 0.0253(11) 0.0255(11) 0.0017(9) 0.0032(9) 0.0085(9)
 C9 0.0238(12) 0.0204(11) 0.0284(12) 0.0005(9) -0.0028(9) 0.0043(9)
 C10 0.0339(13) 0.0247(12) 0.0248(11) -0.0037(9) 0.0034(10) 0.0136(10)
 C11 0.0239(12) 0.0302(13) 0.0341(13) 0.0006(10) 0.0087(10) 0.0099(10)
 C12 0.0211(11) 0.0223(11) 0.0283(12) 0.0003(9) 0.0034(9) 0.0028(9)
 C13 0.0218(12) 0.0354(13) 0.0317(12) 0.0073(10) 0.0064(10) 0.0180(10)
 C14 0.0448(16) 0.0395(15) 0.0334(14) -0.0019(12) -0.0011(12) 0.0247(13)
 C15 0.086(3) 0.059(2) 0.0287(14) 0.0024(13) 0.0099(15) 0.055(2)
 C16 0.051(2) 0.096(3) 0.0378(16) 0.0250(17) 0.0191(14) 0.057(2)
 C17 0.0250(14) 0.074(2) 0.0458(17) 0.0272(16) 0.0100(12) 0.0239(15)
 C18 0.0250(13) 0.0427(15) 0.0381(14) 0.0161(12) 0.0070(11) 0.0138(11)
 C19 0.0193(11) 0.0359(14) 0.0233(11) -0.0007(10) -0.0013(9) 0.0082(10)
 C20 0.0349(14) 0.0255(13) 0.0376(14) -0.0029(11) -0.0025(11) 0.0065(11)
 C21 0.0457(17) 0.0385(16) 0.0472(17) 0.0065(13) -0.0061(14) 0.0205(14)
 C22 0.0273(13) 0.0475(17) 0.0345(14) -0.0003(12) -0.0070(11) 0.0151(12)
 C23 0.0239(12) 0.0340(14) 0.0279(12) -0.0054(10) -0.0012(10) 0.0060(10)
 C24 0.0236(12) 0.0297(12) 0.0252(12) 0.0000(9) 0.0000(9) 0.0100(10)
 C25 0.0189(11) 0.0205(11) 0.0256(11) 0.0016(9) 0.0072(9) 0.0038(9)
 C26 0.0315(13) 0.0386(14) 0.0250(12) 0.0024(10) 0.0077(10) 0.0138(11)
 C27 0.0496(17) 0.0452(17) 0.0295(14) -0.0006(12) 0.0170(13) 0.0160(14)
 C28 0.0391(15) 0.0324(14) 0.0487(17) -0.0013(12) 0.0257(13) 0.0109(12)
 C29 0.0236(12) 0.0292(13) 0.0518(17) 0.0059(12) 0.0172(11) 0.0101(10)
 C30 0.0206(11) 0.0266(12) 0.0314(12) 0.0046(10) 0.0100(9) 0.0071(9)
 C31 0.0196(11) 0.0257(12) 0.0197(10) 0.0042(9) 0.0037(8) 0.0080(9)
 C32 0.0330(14) 0.0258(12) 0.0330(13) 0.0064(10) -0.0058(11) 0.0065(10)
 C33 0.0548(19) 0.0328(15) 0.0434(16) 0.0116(13) -0.0106(14) 0.0138(14)
 C34 0.0416(17) 0.0531(19) 0.0384(15) 0.0207(14) -0.0039(13) 0.0196(14)
 C35 0.0266(14) 0.0514(18) 0.0386(15) 0.0184(13) -0.0064(11) 0.0013(12)
 C36 0.0230(12) 0.0346(14) 0.0331(13) 0.0156(11) -0.0027(10) 0.0004(10)
 C37 0.0177(11) 0.0216(11) 0.0217(11) 0.0043(9) -0.0021(8) 0.0031(9)
 C38 0.0204(12) 0.0250(12) 0.0414(14) 0.0046(10) 0.0065(10) 0.0037(10)
 C39 0.0201(12) 0.0306(14) 0.0595(19) 0.0101(13) 0.0020(12) -0.0021(11)
 C40 0.0388(16) 0.0258(13) 0.0403(15) 0.0026(11) -0.0087(12) -0.0106(12)
 C41 0.0584(19) 0.0278(14) 0.0281(13) -0.0028(11) 0.0063(13) -0.0022(13)
 C42 0.0360(14) 0.0233(12) 0.0284(13) -0.0002(10) 0.0114(11) -0.0033(11)
 C43 0.0150(10) 0.0271(12) 0.0273(12) 0.0102(9) 0.0033(9) 0.0068(9)
 C44 0.0352(14) 0.0419(15) 0.0268(13) 0.0117(11) -0.0001(11) 0.0165(12)
 C45 0.0369(16) 0.060(2) 0.0371(15) 0.0227(14) -0.0027(12) 0.0179(14)
 C46 0.0270(14) 0.060(2) 0.0570(19) 0.0383(16) 0.0076(13) 0.0209(14)
 C47 0.0315(14) 0.0461(17) 0.066(2) 0.0298(15) 0.0213(14) 0.0256(13)
 C48 0.0270(12) 0.0339(13) 0.0370(14) 0.0154(11) 0.0115(10) 0.0150(11)
 C49 0.0157(10) 0.0208(11) 0.0224(11) 0.0033(8) 0.0043(8) 0.0070(8)
 C50 0.0226(11) 0.0256(12) 0.0257(11) 0.0088(9) 0.0035(9) 0.0053(9)
 C51 0.0243(12) 0.0220(12) 0.0384(14) 0.0104(10) 0.0069(10) 0.0034(10)
 C52 0.0199(11) 0.0217(12) 0.0388(14) 0.0011(10) 0.0020(10) 0.0021(9)
 C53 0.0170(10) 0.0294(12) 0.0262(11) 0.0025(9) 0.0007(9) 0.0069(9)
 C54 0.0147(10) 0.0260(11) 0.0223(11) 0.0051(9) 0.0037(8) 0.0059(9)
 C55 0.0225(11) 0.0244(11) 0.0191(10) 0.0062(9) 0.0045(8) 0.0112(9)
 C56 0.0285(12) 0.0282(12) 0.0211(11) 0.0027(9) 0.0045(9) 0.0101(10)
 C57 0.0475(16) 0.0316(13) 0.0214(12) 0.0023(10) 0.0047(11) 0.0187(12)
 C58 0.0498(17) 0.0465(16) 0.0258(12) 0.0089(11) 0.0168(12) 0.0305(14)
 C59 0.0307(13) 0.0473(16) 0.0343(14) 0.0132(12) 0.0166(11) 0.0190(12)
 C60 0.0225(12) 0.0322(13) 0.0271(12) 0.0064(10) 0.0086(9) 0.0107(10)
 C61 0.0509(18) 0.0478(18) 0.0343(15) 0.0105(13) 0.0124(13) 0.0183(15)
 C62 0.059(2) 0.0339(15) 0.0355(15) 0.0038(12) 0.0015(14) 0.0160(14)
 C63 0.0481(19) 0.0444(18) 0.058(2) 0.0214(16) 0.0105(16) 0.0051(15)
 C64 0.064(3) 0.071(3) 0.100(3) 0.035(2) 0.049(3) 0.031(2)
 C65 0.077(3) 0.048(2) 0.072(2) 0.0234(18) 0.035(2) 0.0342(19)
 C66 0.0551(19) 0.0365(15) 0.0321(14) 0.0077(12) 0.0106(13) 0.0111(14)

_geom_special_details
;
 All esds (except the esd in the dihedral angle between two l.s. planes)
 are estimated using the full covariance matrix.  The cell esds are taken
 into account individually in the estimation of esds in distances, angles
 and torsion angles; correlations between esds in cell parameters are only
 used when they are defined by crystal symmetry.  An approximate (isotropic)
 treatment of cell esds is used for estimating esds involving l.s. planes.
;
loop_
  _geom_bond_atom_site_label_1
  _geom_bond_atom_site_label_2
  _geom_bond_distance
  _geom_bond_site_symmetry_2
  _geom_bond_publ_flag
 Ru1 H1 1.70(3) . ?
 Ru1 H2 1.76(3) . ?
 Ru1 Zn1 2.4342(3) . ?
 Ru1 Zn2 2.4430(3) . ?
 Ru1 Zn3 2.4789(3) . ?
 Ru1 Zn4 2.4490(3) . ?
 Ru1 P1 2.3378(5) . ?
 Ru1 P2 2.3231(5) . ?
 Zn1 H1 2.05(3) . ?
 Zn1 H2 2.02(3) . ?
 Zn1 C1 1.955(2) . ?
 Zn2 H1 2.14(3) . ?
 Zn2 Zn3 2.6821(4) . ?
 Zn2 C7 1.958(2) . ?
 Zn3 Zn4 2.6751(5) . ?
 Zn3 C13 1.968(2) . ?
 Zn4 C19 1.963(2) . ?
 P1 C25 1.851(2) . ?
 P1 C31 1.849(2) . ?
 P1 C37 1.850(2) . ?
 P2 C43 1.848(2) . ?
 P2 C49 1.854(2) . ?
 P2 C55 1.854(2) . ?
 C1 C2 1.401(4) . ?
 C1 C6 1.398(4) . ?
 C2 H0AA 0.9300 . ?
 C2 C3 1.389(4) . ?
 C3 H3 0.9300 . ?
 C3 C4 1.384(4) . ?
 C4 H4 0.9300 . ?
 C4 C5 1.377(4) . ?
 C5 H5 0.9300 . ?
 C5 C6 1.391(4) . ?
 C6 H6 0.9300 . ?
 C7 C8 1.399(3) . ?
 C7 C12 1.404(3) . ?
 C8 H8 0.9300 . ?
 C8 C9 1.393(3) . ?
 C9 H9 0.9300 . ?
 C9 C10 1.384(4) . ?
 C10 H10 0.9300 . ?
 C10 C11 1.383(4) . ?
 C11 H11 0.9300 . ?
 C11 C12 1.386(3) . ?
 C12 H12 0.9300 . ?
 C13 C14 1.391(4) . ?
 C13 C18 1.400(4) . ?
 C14 H14 0.9300 . ?
 C14 C15 1.410(4) . ?
 C15 H15 0.9300 . ?
 C15 C16 1.378(6) . ?
 C16 H16 0.9300 . ?
 C16 C17 1.364(6) . ?
 C17 H17 0.9300 . ?
 C17 C18 1.381(4) . ?
 C18 H18 0.9300 . ?
 C19 C20 1.399(4) . ?
 C19 C24 1.395(4) . ?
 C20 H20 0.9300 . ?
 C20 C21 1.388(4) . ?
 C21 H21 0.9300 . ?
 C21 C22 1.381(4) . ?
 C22 H22 0.9300 . ?
 C22 C23 1.379(4) . ?
 C23 H23 0.9300 . ?
 C23 C24 1.390(3) . ?
 C24 H24 0.9300 . ?
 C25 C26 1.389(4) . ?
 C25 C30 1.391(4) . ?
 C26 H26 0.9300 . ?
 C26 C27 1.392(4) . ?
 C27 H27 0.9300 . ?
 C27 C28 1.379(5) . ?
 C28 H28 0.9300 . ?
 C28 C29 1.385(4) . ?
 C29 H29 0.9300 . ?
 C29 C30 1.388(4) . ?
 C30 H30 0.9300 . ?
 C31 C32 1.392(4) . ?
 C31 C36 1.395(3) . ?
 C32 H32 0.9300 . ?
 C32 C33 1.389(4) . ?
 C33 H33 0.9300 . ?
 C33 C34 1.374(5) . ?
 C34 H34 0.9300 . ?
 C34 C35 1.377(5) . ?
 C35 H35 0.9300 . ?
 C35 C36 1.387(4) . ?
 C36 H36 0.9300 . ?
 C37 C38 1.393(3) . ?
 C37 C42 1.390(4) . ?
 C38 H38 0.9300 . ?
 C38 C39 1.389(4) . ?
 C39 H39 0.9300 . ?
 C39 C40 1.383(5) . ?
 C40 H40 0.9300 . ?
 C40 C41 1.376(5) . ?
 C41 H41 0.9300 . ?
 C41 C42 1.391(4) . ?
 C42 H42 0.9300 . ?
 C43 C44 1.388(4) . ?
 C43 C48 1.393(4) . ?
 C44 H44 0.9300 . ?
 C44 C45 1.387(4) . ?
 C45 H45 0.9300 . ?
 C45 C46 1.371(5) . ?
 C46 H46 0.9300 . ?
 C46 C47 1.380(5) . ?
 C47 H47 0.9300 . ?
 C47 C48 1.393(4) . ?
 C48 H48 0.9300 . ?
 C49 C50 1.400(3) . ?
 C49 C54 1.392(3) . ?
 C50 H50 0.9300 . ?
 C50 C51 1.383(3) . ?
 C51 H51 0.9300 . ?
 C51 C52 1.384(4) . ?
 C52 H52 0.9300 . ?
 C52 C53 1.388(4) . ?
 C53 H53 0.9300 . ?
 C53 C54 1.388(3) . ?
 C54 H54 0.9300 . ?
 C55 C56 1.399(3) . ?
 C55 C60 1.397(3) . ?
 C56 H56 0.9300 . ?
 C56 C57 1.387(4) . ?
 C57 H57 0.9300 . ?
 C57 C58 1.387(4) . ?
 C58 H58 0.9300 . ?
 C58 C59 1.384(4) . ?
 C59 H59 0.9300 . ?
 C59 C60 1.391(4) . ?
 C60 H60 0.9300 . ?
 C61 H61 0.9300 . ?
 C61 C62 1.383(5) . ?
 C61 C66 1.367(5) . ?
 C62 H62 0.9300 . ?
 C62 C63 1.361(5) . ?
 C63 H63 0.9300 . ?
 C63 C64 1.382(6) . ?
 C64 H64 0.9300 . ?
 C64 C65 1.384(5) . ?
 C65 H65 0.9300 . ?
 C65 C66 1.344(5) . ?
 C66 H66 0.9300 . ?

loop_
  _geom_angle_atom_site_label_1
  _geom_angle_atom_site_label_2
  _geom_angle_atom_site_label_3
  _geom_angle
  _geom_angle_site_symmetry_1
  _geom_angle_site_symmetry_3
  _geom_angle_publ_flag
 H1 Ru1 H2 110.7(15) . . ?
 Zn1 Ru1 H1 56.1(11) . . ?
 Zn1 Ru1 H2 54.8(11) . . ?
 Zn1 Ru1 Zn2 114.546(12) . . ?
 Zn1 Ru1 Zn3 175.329(13) . . ?
 Zn1 Ru1 Zn4 113.684(13) . . ?
 Zn2 Ru1 H1 58.8(11) . . ?
 Zn2 Ru1 H2 169.3(11) . . ?
 Zn2 Ru1 Zn3 66.036(11) . . ?
 Zn2 Ru1 Zn4 131.736(13) . . ?
 Zn3 Ru1 H1 124.8(11) . . ?
 Zn3 Ru1 H2 124.4(11) . . ?
 Zn4 Ru1 H1 169.0(11) . . ?
 Zn4 Ru1 H2 58.8(11) . . ?
 Zn4 Ru1 Zn3 65.752(12) . . ?
 P1 Ru1 H1 87.6(11) . . ?
 P1 Ru1 H2 91.4(11) . . ?
 P1 Ru1 Zn1 93.037(16) . . ?
 P1 Ru1 Zn2 90.112(16) . . ?
 P1 Ru1 Zn3 91.592(16) . . ?
 P1 Ru1 Zn4 89.092(16) . . ?
 P2 Ru1 H1 92.4(11) . . ?
 P2 Ru1 H2 89.4(11) . . ?
 P2 Ru1 Zn1 87.705(16) . . ?
 P2 Ru1 Zn2 89.157(16) . . ?
 P2 Ru1 Zn3 87.671(16) . . ?
 P2 Ru1 Zn4 91.036(16) . . ?
 P2 Ru1 P1 179.125(19) . . ?
 Ru1 Zn1 H1 43.6(9) . . ?
 Ru1 Zn1 H2 45.4(10) . . ?
 H1 Zn1 H2 88.9(14) . . ?
 C1 Zn1 Ru1 173.56(7) . . ?
 C1 Zn1 H1 137.1(9) . . ?
 C1 Zn1 H2 133.8(10) . . ?
 Ru1 Zn2 H1 43.0(9) . . ?
 Ru1 Zn2 Zn3 57.624(10) . . ?
 Zn3 Zn2 H1 100.6(9) . . ?
 C7 Zn2 Ru1 171.61(7) . . ?
 C7 Zn2 H1 142.9(9) . . ?
 C7 Zn2 Zn3 115.87(7) . . ?
 Ru1 Zn3 Zn2 56.340(10) . . ?
 Ru1 Zn3 Zn4 56.587(10) . . ?
 Zn4 Zn3 Zn2 112.892(15) . . ?
 C13 Zn3 Ru1 175.12(8) . . ?
 C13 Zn3 Zn2 126.41(8) . . ?
 C13 Zn3 Zn4 120.33(8) . . ?
 Ru1 Zn4 Zn3 57.661(10) . . ?
 C19 Zn4 Ru1 171.06(8) . . ?
 C19 Zn4 Zn3 114.83(8) . . ?
 C25 P1 Ru1 117.33(8) . . ?
 C31 P1 Ru1 116.44(8) . . ?
 C31 P1 C25 100.87(11) . . ?
 C31 P1 C37 100.35(11) . . ?
 C37 P1 Ru1 117.55(8) . . ?
 C37 P1 C25 101.38(11) . . ?
 C43 P2 Ru1 117.59(7) . . ?
 C43 P2 C49 98.95(11) . . ?
 C43 P2 C55 101.98(11) . . ?
 C49 P2 Ru1 118.93(7) . . ?
 C55 P2 Ru1 115.27(8) . . ?
 C55 P2 C49 101.13(10) . . ?
 C2 C1 Zn1 119.03(18) . . ?
 C6 C1 Zn1 124.21(19) . . ?
 C6 C1 C2 116.5(2) . . ?
 C1 C2 H0AA 119.0 . . ?
 C3 C2 C1 122.0(2) . . ?
 C3 C2 H0AA 119.0 . . ?
 C2 C3 H3 120.0 . . ?
 C4 C3 C2 120.0(3) . . ?
 C4 C3 H3 120.0 . . ?
 C3 C4 H4 120.4 . . ?
 C5 C4 C3 119.3(2) . . ?
 C5 C4 H4 120.4 . . ?
 C4 C5 H5 119.7 . . ?
 C4 C5 C6 120.6(2) . . ?
 C6 C5 H5 119.7 . . ?
 C1 C6 H6 119.2 . . ?
 C5 C6 C1 121.5(2) . . ?
 C5 C6 H6 119.2 . . ?
 C8 C7 Zn2 129.45(18) . . ?
 C8 C7 C12 116.8(2) . . ?
 C12 C7 Zn2 113.70(17) . . ?
 C7 C8 H8 119.5 . . ?
 C9 C8 C7 121.1(2) . . ?
 C9 C8 H8 119.5 . . ?
 C8 C9 H9 119.7 . . ?
 C10 C9 C8 120.6(2) . . ?
 C10 C9 H9 119.7 . . ?
 C9 C10 H10 120.2 . . ?
 C11 C10 C9 119.7(2) . . ?
 C11 C10 H10 120.2 . . ?
 C10 C11 H11 120.2 . . ?
 C10 C11 C12 119.5(2) . . ?
 C12 C11 H11 120.2 . . ?
 C7 C12 H12 118.8 . . ?
 C11 C12 C7 122.3(2) . . ?
 C11 C12 H12 118.8 . . ?
 C14 C13 Zn3 124.6(2) . . ?
 C14 C13 C18 116.9(2) . . ?
 C18 C13 Zn3 118.4(2) . . ?
 C13 C14 H14 119.7 . . ?
 C13 C14 C15 120.6(3) . . ?
 C15 C14 H14 119.7 . . ?
 C14 C15 H15 120.1 . . ?
 C16 C15 C14 119.9(3) . . ?
 C16 C15 H15 120.1 . . ?
 C15 C16 H16 119.7 . . ?
 C17 C16 C15 120.6(3) . . ?
 C17 C16 H16 119.7 . . ?
 C16 C17 H17 120.3 . . ?
 C16 C17 C18 119.3(3) . . ?
 C18 C17 H17 120.3 . . ?
 C13 C18 H18 118.7 . . ?
 C17 C18 C13 122.6(3) . . ?
 C17 C18 H18 118.7 . . ?
 C20 C19 Zn4 115.83(19) . . ?
 C24 C19 Zn4 127.3(2) . . ?
 C24 C19 C20 116.6(2) . . ?
 C19 C20 H20 119.0 . . ?
 C21 C20 C19 122.0(3) . . ?
 C21 C20 H20 119.0 . . ?
 C20 C21 H21 120.0 . . ?
 C22 C21 C20 120.1(3) . . ?
 C22 C21 H21 120.0 . . ?
 C21 C22 H22 120.4 . . ?
 C23 C22 C21 119.2(3) . . ?
 C23 C22 H22 120.4 . . ?
 C22 C23 H23 119.7 . . ?
 C22 C23 C24 120.6(3) . . ?
 C24 C23 H23 119.7 . . ?
 C19 C24 H24 119.2 . . ?
 C23 C24 C19 121.6(2) . . ?
 C23 C24 H24 119.2 . . ?
 C26 C25 P1 123.2(2) . . ?
 C26 C25 C30 118.6(2) . . ?
 C30 C25 P1 118.11(18) . . ?
 C25 C26 H26 119.7 . . ?
 C25 C26 C27 120.5(3) . . ?
 C27 C26 H26 119.7 . . ?
 C26 C27 H27 119.8 . . ?
 C28 C27 C26 120.4(3) . . ?
 C28 C27 H27 119.8 . . ?
 C27 C28 H28 120.2 . . ?
 C27 C28 C29 119.6(3) . . ?
 C29 C28 H28 120.2 . . ?
 C28 C29 H29 119.9 . . ?
 C28 C29 C30 120.1(3) . . ?
 C30 C29 H29 119.9 . . ?
 C25 C30 H30 119.6 . . ?
 C29 C30 C25 120.8(3) . . ?
 C29 C30 H30 119.6 . . ?
 C32 C31 P1 122.83(19) . . ?
 C32 C31 C36 118.0(2) . . ?
 C36 C31 P1 119.16(19) . . ?
 C31 C32 H32 119.9 . . ?
 C33 C32 C31 120.2(3) . . ?
 C33 C32 H32 119.9 . . ?
 C32 C33 H33 119.4 . . ?
 C34 C33 C32 121.1(3) . . ?
 C34 C33 H33 119.4 . . ?
 C33 C34 H34 120.3 . . ?
 C33 C34 C35 119.3(3) . . ?
 C35 C34 H34 120.3 . . ?
 C34 C35 H35 119.9 . . ?
 C34 C35 C36 120.1(3) . . ?
 C36 C35 H35 119.9 . . ?
 C31 C36 H36 119.4 . . ?
 C35 C36 C31 121.2(3) . . ?
 C35 C36 H36 119.4 . . ?
 C38 C37 P1 123.08(19) . . ?
 C42 C37 P1 118.35(18) . . ?
 C42 C37 C38 118.5(2) . . ?
 C37 C38 H38 119.8 . . ?
 C39 C38 C37 120.4(3) . . ?
 C39 C38 H38 119.8 . . ?
 C38 C39 H39 119.9 . . ?
 C40 C39 C38 120.3(3) . . ?
 C40 C39 H39 119.9 . . ?
 C39 C40 H40 120.0 . . ?
 C41 C40 C39 120.0(3) . . ?
 C41 C40 H40 120.0 . . ?
 C40 C41 H41 120.1 . . ?
 C40 C41 C42 119.8(3) . . ?
 C42 C41 H41 120.1 . . ?
 C37 C42 C41 121.0(3) . . ?
 C37 C42 H42 119.5 . . ?
 C41 C42 H42 119.5 . . ?
 C44 C43 P2 123.3(2) . . ?
 C44 C43 C48 118.3(2) . . ?
 C48 C43 P2 118.36(19) . . ?
 C43 C44 H44 119.6 . . ?
 C45 C44 C43 120.8(3) . . ?
 C45 C44 H44 119.6 . . ?
 C44 C45 H45 119.6 . . ?
 C46 C45 C44 120.7(3) . . ?
 C46 C45 H45 119.6 . . ?
 C45 C46 H46 120.3 . . ?
 C45 C46 C47 119.3(3) . . ?
 C47 C46 H46 120.3 . . ?
 C46 C47 H47 119.8 . . ?
 C46 C47 C48 120.5(3) . . ?
 C48 C47 H47 119.8 . . ?
 C43 C48 C47 120.4(3) . . ?
 C43 C48 H48 119.8 . . ?
 C47 C48 H48 119.8 . . ?
 C50 C49 P2 120.59(18) . . ?
 C54 C49 P2 121.22(17) . . ?
 C54 C49 C50 118.2(2) . . ?
 C49 C50 H50 119.8 . . ?
 C51 C50 C49 120.4(2) . . ?
 C51 C50 H50 119.8 . . ?
 C50 C51 H51 119.7 . . ?
 C50 C51 C52 120.7(2) . . ?
 C52 C51 H51 119.7 . . ?
 C51 C52 H52 120.1 . . ?
 C51 C52 C53 119.7(2) . . ?
 C53 C52 H52 120.1 . . ?
 C52 C53 H53 120.2 . . ?
 C54 C53 C52 119.5(2) . . ?
 C54 C53 H53 120.2 . . ?
 C49 C54 H54 119.3 . . ?
 C53 C54 C49 121.4(2) . . ?
 C53 C54 H54 119.3 . . ?
 C56 C55 P2 119.51(18) . . ?
 C60 C55 P2 122.59(19) . . ?
 C60 C55 C56 117.9(2) . . ?
 C55 C56 H56 119.4 . . ?
 C57 C56 C55 121.3(2) . . ?
 C57 C56 H56 119.4 . . ?
 C56 C57 H57 120.0 . . ?
 C56 C57 C58 120.1(3) . . ?
 C58 C57 H57 120.0 . . ?
 C57 C58 H58 120.3 . . ?
 C59 C58 C57 119.5(2) . . ?
 C59 C58 H58 120.3 . . ?
 C58 C59 H59 119.8 . . ?
 C58 C59 C60 120.5(3) . . ?
 C60 C59 H59 119.8 . . ?
 C55 C60 H60 119.6 . . ?
 C59 C60 C55 120.8(2) . . ?
 C59 C60 H60 119.6 . . ?
 C62 C61 H61 119.7 . . ?
 C66 C61 H61 119.7 . . ?
 C66 C61 C62 120.6(3) . . ?
 C61 C62 H62 120.1 . . ?
 C63 C62 C61 119.8(3) . . ?
 C63 C62 H62 120.1 . . ?
 C62 C63 H63 120.6 . . ?
 C62 C63 C64 118.9(3) . . ?
 C64 C63 H63 120.6 . . ?
 C63 C64 H64 119.5 . . ?
 C63 C64 C65 120.9(4) . . ?
 C65 C64 H64 119.5 . . ?
 C64 C65 H65 120.3 . . ?
 C66 C65 C64 119.4(4) . . ?
 C66 C65 H65 120.3 . . ?
 C61 C66 H66 119.8 . . ?
 C65 C66 C61 120.4(3) . . ?
 C65 C66 H66 119.8 . . ?

loop_
  _refln_index_h
  _refln_index_k
  _refln_index_l
  _refln_F_squared_meas
  _refln_F_squared_sigma
 0 0 1 7.87 0.4
 0 0 -2 1442.39 22.83
 0 0 -3 3.71 0.49
 0 0 -4 2246.13 35.39
 0 0 4 2306.17 35.43
 0 0 5 1.77 0.25
 0 0 -5 2.57 0.3
 0 0 -5 2.22 0.29
 0 0 -6 228.6 4.31
 0 0 -6 226.46 4.6
 0 0 -6 217.12 4.41
 0 0 -6 239.45 4.55
 0 0 -6 234.85 4.39
 0 0 6 216.62 4.39
 0 0 -7 14.92 0.87
 0 0 -7 12.98 0.78
 0 0 7 12.86 0.79
 0 0 -7 13.95 0.89
 0 0 -8 818.23 13.89
 0 0 -8 861.63 14.06
 0 0 -8 834.08 14.19
 0 0 -9 172.71 4.36
 0 0 -10 1254.05 21.39
 0 0 -11 108.75 3.61
 0 0 -12 171.67 5.02
 0 0 -13 25.5 1.64
 0 0 -13 30.52 1.85
 0 0 -13 29.44 1.86
 0 0 -13 31.3 1.93
 0 0 -13 29.74 1.78
 0 0 -13 29.67 1.97
 0 0 -14 0.82 0.35
 0 0 -14 1.32 0.49
 0 0 -14 0.44 0.31
 0 0 -14 0.75 0.45
 0 0 -14 2.06 0.59
 0 0 -15 7.43 0.84
 0 0 -15 6.34 0.84
 0 0 -15 7.41 0.9
 0 0 -16 65.76 2.57
 0 0 -17 50.64 2.04
 0 0 -17 45.21 1.89
 0 0 -17 49.67 2.04
 0 0 -17 49.83 2.05
 0 0 -18 134.74 3.39
 0 0 -18 129.95 3.36
 0 0 -18 137.01 3.42
 0 0 -19 40.81 1.4
 0 0 -19 39.43 1.37
 0 1 -19 162.99 3.59
 0 1 -19 167.5 3.59
 0 1 -18 137.67 3.49
 0 1 -18 139.58 3.49
 0 1 -18 146.96 3.58
 0 1 -17 117.56 3.43
 0 1 -16 4.05 0.61
 0 1 -16 5.26 0.72
 0 1 -16 5.7 0.71
 0 1 -15 1.74 0.46
 0 1 -15 2.44 0.6
 0 1 -15 1.8 0.52
 0 1 -15 2.15 0.57
 0 1 -14 50.33 2.34
 0 1 -14 54.88 2.56
 0 1 -14 53.02 2.43
 0 1 -14 52.29 2.42
 0 1 -14 57.2 2.6
 0 1 -14 52.76 2.76
 0 1 -13 16.26 1.29
 0 1 -13 18.88 1.55
 0 1 -13 18.33 1.45
 0 1 -13 18.57 1.42
 0 1 -13 16.95 1.34
 0 1 -13 14.49 1.29
 0 1 -13 15.5 1.29
 0 1 -12 102.72 3.67
 0 1 -11 1320.79 22.75
 0 1 -10 620.07 11.71
 0 1 -9 995.74 17.16
 0 1 -8 146.72 3.63
 0 -1 8 131.93 3.33
 0 1 -7 634.7 10.93
 0 1 -7 599.49 10.66
 0 1 -7 631.35 10.7
 0 -1 7 611.03 10.68
 0 1 -7 653.04 10.86
 0 1 -6 122.65 2.68
 0 1 -6 118.08 2.76
 0 1 -6 105.81 2.6
 0 1 -6 122.92 4.77
 0 -1 6 109.2 2.62
 0 -1 5 65.82 1.74
 0 1 -5 69.94 1.87
 0 1 -5 68.54 1.77
 0 1 -5 63.03 1.68
 0 1 -4 367.24 6.39
 0 1 -4 386.54 8.46
 0 1 -3 210.39 5.2
 0 1 -2 69.24 2.3
 0 1 -1 3359.87 51.06
 0 -1 -1 3301.84 48.61
 0 -1 -1 3181.93 48.73
 0 1 1 3137.07 48.75
 0 -1 -2 48.4 1.73
 0 1 2 47.9 1.76
 0 -1 -2 46.24 1.54
 0 1 2 52.08 1.27
 0 1 3 332.29 6.12
 0 -1 -4 327.61 5.71
 0 1 4 315.81 5.66
 0 -1 -5 343.07 6.17
 0 -1 -5 348.91 6.13
 0 -1 -5 338.64 6.05
 0 -1 -6 31.75 1.28
 0 1 6 31.63 1.19
 0 -1 -6 34.06 1.25
 0 -1 -6 33.87 1.27
 0 -1 -7 1409.19 21.98
 0 -1 -7 1372.09 22.04
 0 -1 -7 1364.58 21.84
 0 -1 -8 15.54 1.04
 0 1 8 15.11 0.94
 0 -1 -8 17.11 1.03
 0 -1 -8 16.02 0.98
 0 -1 -9 1176.3 19.72
 0 -1 -9 1151.18 19.45
 0 -1 -10 132.57 3.9
 0 -1 -11 129.49 4.05
 0 -1 -12 28.69 1.85
 0 -1 -13 103.38 3.87
 0 -1 -13 98.2 3.46
 0 -1 -13 96.14 3.42
 0 -1 -14 84.6 3.61
 0 -1 -14 88.62 3.21
 0 -1 -14 85.9 3.2
 0 -1 -15 44.19 2.14
 0 -1 -16 8.42 0.91
 0 -1 -16 6.48 0.75
 0 -1 -16 8.17 0.88
 0 -1 -16 8.99 0.94
 0 -1 -17 157.67 4.16
 0 -1 -17 162.43 4.13
 0 -1 -17 164.28 4.19
 0 -1 -17 166 4.2
 0 -1 -18 77.77 2.34
 0 -1 -18 79.54 2.37
 0 -1 -18 76.38 2.33
 0 -1 -19 31.19 1.15
 0 -1 -19 28.88 1.19
 0 2 -19 55.94 1.76
 0 2 -19 56.28 1.74
 0 2 -18 97.44 2.76
 0 2 -18 100.23 2.83
 0 2 -17 5.07 0.62
 0 2 -17 5.27 0.65
 0 2 -17 5.92 0.7
 0 2 -16 22.62 1.42
 0 2 -16 23.79 1.5
 0 2 -16 24.18 1.51
 0 2 -16 19.64 1.33
 0 2 -15 0.34 0.29
 0 2 -15 0.41 0.39
 0 2 -15 0.17 0.3
 0 2 -15 0.94 0.43
 0 2 -15 0.42 0.39
 0 2 -14 11.51 1.09
 0 2 -14 12.18 1.16
 0 2 -14 11.7 1.16
 0 2 -14 12.12 1.21
 0 2 -14 10.85 1.08
 0 2 -14 10.68 1.09
 0 2 -14 12.76 1.35
 0 2 -13 4.07 0.66
 0 2 -13 4.18 0.74
 0 2 -13 5.29 0.77
 0 2 -13 3.86 0.76
 0 2 -13 4.89 0.73
 0 2 -13 5.54 0.81
 0 2 -12 311.15 7.48
 0 2 -11 248.77 6.13
 0 2 -10 1079.06 18.73
 0 2 -9 46.51 1.95
 0 2 -8 79.96 2.44
 0 2 -8 75.56 2.3
 0 2 -7 0.58 0.2
 0 2 -7 0.57 0.49
 0 2 -7 0.47 0.24
 0 -2 7 1.38 0.28
 0 2 -6 7.88 0.57
 0 2 -6 9.28 0.65
 0 2 -6 9.37 1.39
 0 2 -6 7.8 0.52
 0 -2 6 8.96 0.6
 0 -2 5 484.68 8.04
 0 2 -5 499.77 8.24
 0 2 -4 134.34 4.65
 0 2 -4 129.99 2.81
 0 2 -3 22.51 1.6
 0 2 -2 454.47 8.21
 0 2 -1 173.67 4.03
 0 2 0 508.48 9.49
 0 -2 -1 2.07 0.41
 0 2 1 2.67 0.48
 0 2 2 267.08 6.28
 0 -2 -2 274.53 6.03
 0 -2 -3 21.75 0.83
 0 2 3 24.81 0.83
 0 -2 -3 21.93 1.37
 0 -2 -4 294.46 5.43
 0 -2 -4 295.7 5.35
 0 -2 -5 0.74 0.21
 0 -2 -5 0.48 0.19
 0 2 6 1095.52 17.68
 0 -2 -6 1042.83 17.59
 0 -2 -6 1079.38 17.8
 0 2 7 1.46 0.32
 0 -2 -7 1.79 0.35
 0 -2 -7 1.52 0.32
 0 2 8 1082.12 18.36
 0 -2 -8 1134.7 18.69
 0 -2 -9 34.02 1.71
 0 -2 -10 78.21 2.91
 0 -2 -11 34.26 1.95
 0 -2 -12 94.1 3.52
 0 -2 -12 88.17 3.18
 0 -2 -13 48.06 2.58
 0 -2 -13 48.56 2.31
 0 -2 -13 49.05 2.34
 0 -2 -14 261.75 6.33
 0 -2 -14 261.24 6.4
 0 -2 -15 43.91 2.22
 0 -2 -15 46.79 2.19
 0 -2 -15 39.2 2.04
 0 -2 -16 256.36 6.1
 0 -2 -16 255.72 5.92
 0 -2 -16 257.1 5.96
 0 -2 -16 252.92 5.93
 0 -2 -17 17.59 1.13
 0 -2 -17 16.01 1.1
 0 -2 -17 18.39 1.17
 0 -2 -17 17.29 1.12
 0 -2 -18 18.11 0.99
 0 -2 -18 18.25 1.02
 0 -2 -18 19.25 1.02
 0 3 -19 31.32 1.25
 0 3 -19 32.98 1.27
 0 3 -18 1.12 0.27
 0 3 -18 0.76 0.29
 0 3 -17 53.82 2.1
 0 3 -17 51.31 2.07
 0 3 -17 57.43 2.22
 0 3 -17 54.7 2.17
 0 3 -16 4.86 0.69
 0 3 -16 6.22 0.79
 0 3 -16 5.98 0.79
 0 3 -16 6.51 0.85
 0 3 -16 5.96 0.79
 0 3 -15 22.5 1.51
 0 3 -15 22.01 1.52
 0 3 -15 21.08 1.54
 0 3 -15 22.47 1.53
 0 3 -15 21.74 1.54
 0 3 -14 2.64 0.55
 0 3 -14 3.06 0.61
 0 3 -14 4.43 0.77
 0 3 -14 3.14 0.62
 0 3 -14 3.41 0.68
 0 3 -14 3.19 0.7
 0 3 -13 76.59 2.97
 0 3 -13 83.29 3.41
 0 3 -13 81.53 3.2
 0 3 -13 81.35 3.14
 0 3 -12 128.57 4.23
 0 3 -11 152.95 4.5
 0 3 -10 3.33 0.56
 0 3 -9 33.15 1.61
 0 3 -8 211.22 4.74
 0 3 -8 198.48 4.53
 0 3 -7 29.16 1.27
 0 3 -7 32.32 1.41
 0 -3 7 29.21 1.27
 0 -3 6 6.21 0.54
 0 3 -6 7.34 0.62
 0 3 -6 6.16 1.21
 0 -3 5 75.57 1.98
 0 3 -5 72.75 3.95
 0 3 -5 74.57 2.08
 0 -3 4 0.73 0.19
 0 3 -4 1.57 0.62
 0 3 -4 1.47 0.28
 0 3 -3 514.36 11.26
 0 3 -3 507.6 8.58
 0 3 -2 207.57 5.2
 0 3 -1 79.01 2.95
 0 3 0 483 10.01
 0 -3 -1 35.86 2.02
 0 3 1 38.13 2.14
 0 3 2 183.88 5.5
 0 -3 -2 186.85 5.23
 0 -3 -2 179.51 3.66
 0 -3 -2 177.99 3.39
 0 -3 -3 263.25 5.04
 0 -3 -3 272.07 4.95
 0 -3 -3 281.76 6.97
 0 -3 -3 276.52 5.22
 0 -3 -4 10.58 0.8
 0 -3 -4 10.9 0.72
 0 -3 -4 11.33 0.67
 0 -3 -5 1181.17 19.37
 0 -3 -5 1240.8 19.56
 0 -3 -5 1194.5 19.45
 0 -3 -6 5.52 0.62
 0 -3 -6 3.73 0.52
 0 -3 -7 674.99 11.83
 0 -3 -7 678.31 11.71
 0 -3 -7 649.06 11.63
 0 3 7 650.18 11.67
 0 3 8 6.57 0.69
 0 -3 -8 6.93 0.76
 0 3 9 38.9 1.79
 0 -3 -9 34.25 1.78
 0 -3 -10 37.09 1.96
 0 -3 -11 4.38 0.76
 0 -3 -12 8.17 0.89
 0 -3 -12 9.33 1.04
 0 -3 -12 10.83 1.16
 0 -3 -12 8.14 1.01
 0 -3 -12 10 1.02
 0 -3 -12 11.17 1.11
 0 -3 -13 374.06 8.26
 0 -3 -13 376.66 8.35
 0 -3 -13 378.03 9.06
 0 -3 -13 391.24 8.43
 0 -3 -13 393.71 8.53
 0 -3 -14 28.87 1.68
 0 -3 -14 29.73 1.74
 0 -3 -14 30.32 1.78
 0 -3 -14 31.14 1.91
 0 -3 -14 29.93 1.74
 0 -3 -14 31.95 1.84
 0 -3 -15 393.67 8.47
 0 -3 -15 367.77 8.05
 0 -3 -15 385.29 8.16
 0 -3 -15 384.03 8.21
 0 -3 -16 0.48 0.36
 0 -3 -16 0.48 0.29
 0 -3 -16 0.54 0.36
 0 -3 -16 0.5 0.38
 0 -3 -17 115.77 3.28
 0 -3 -17 120.47 3.24
 0 -3 -17 123.08 3.3
 0 -3 -17 117.93 3.22
 0 -3 -18 5.68 0.52
 0 -3 -18 5.56 0.54
 0 -3 -18 4.41 0.47
 0 -3 -18 5.38 0.5
 0 -3 -18 5.46 0.56
 0 4 -19 1.17 0.28
 0 4 -19 0.82 0.21
 0 4 -18 49.01 1.77
 0 4 -18 45.09 1.69
 0 4 -18 47.55 1.74
 0 4 -18 48.69 1.8
 0 4 -17 20.63 1.25
 0 4 -17 22.01 1.31
 0 4 -17 18.54 1.21
 0 4 -17 20.93 1.27
 0 4 -16 88.89 3.01
 0 4 -16 86.82 3.12
 0 4 -16 82.11 2.99
 0 4 -16 85.95 3.01
 0 4 -16 85.73 2.99
 0 4 -15 1.34 0.43
 0 4 -15 1.04 0.46
 0 4 -15 1.5 0.5
 0 4 -15 1.37 0.43
 0 4 -15 1.4 0.54
 0 4 -14 101.22 3.49
 0 4 -14 104.61 3.65
 0 4 -14 95.69 3.9
 0 4 -13 15.01 1.27
 0 4 -13 14.97 1.24
 0 4 -13 14.13 1.39
 0 4 -13 15.46 1.36
 0 4 -13 13.07 1.23
 0 4 -12 12.94 1.26
 0 4 -11 11.53 1.13
 0 4 -10 14.78 1.15
 0 4 -9 97.58 3.09
 0 4 -8 132.63 3.49
 0 4 -8 141.54 3.71
 0 4 -7 189.55 4.4
 0 4 -6 32.48 1.41
 0 4 -5 56.7 1.84
 0 4 -4 981.38 15.88
 0 4 -4 925.2 19.84
 0 4 -3 10.55 1.65
 0 4 -3 12.85 0.9
 0 4 -2 534.26 11.47
 0 4 -1 130.28 4.63
 0 4 0 46.14 2.68
 0 4 1 10.47 1.33
 0 -4 -1 9.95 1.23
 0 -4 -2 9.38 1.19
 0 -4 -2 9.43 0.55
 0 -4 -2 9.72 0.68
 0 4 2 9.36 1.31
 0 -4 -3 6.94 1.15
 0 -4 -3 7.35 0.64
 0 -4 -3 7.1 0.57
 0 -4 -3 8.09 0.56
 0 -4 -4 466.69 8.51
 0 4 4 480.89 9.19
 0 -4 -4 451.35 8.27
 0 -4 -4 475.22 8.23
 0 -4 -5 96.64 2.7
 0 -4 -5 89.59 2.56
 0 -4 -5 94.64 2.54
 0 -4 -6 625.22 11.19
 0 -4 -6 620.48 11.14
 0 -4 -6 627.5 11.06
 0 -4 -7 10.94 0.88
 0 -4 -7 10.33 0.89
 0 -4 -8 2.94 0.51
 0 4 8 3.58 0.56
 0 -4 -9 84.27 2.99
 0 4 9 78.37 2.82
 0 -4 -10 36.32 1.99
 0 -4 -11 1.89 0.46
 0 -4 -12 42.4 2.3
 0 -4 -12 41.27 2.16
 0 -4 -12 40.57 2.05
 0 -4 -12 42.43 2.14
 0 -4 -12 44.32 2.44
 0 -4 -12 39.57 2.28
 0 -4 -12 41.68 2.11
 0 -4 -12 39.9 2.12
 0 -4 -13 0.53 0.54
 0 -4 -13 0.05 0.32
 0 -4 -13 0.25 0.27
 0 -4 -13 0.08 0.31
 0 -4 -13 0.16 0.3
 0 -4 -13 -0.04 0.38
 0 -4 -13 0.65 0.41
 0 -4 -13 0.22 0.32
 0 -4 -14 259.38 6.23
 0 -4 -14 247.55 6.06
 0 -4 -14 272.09 6.62
 0 -4 -14 246.49 6.45
 0 -4 -14 262.82 6.27
 0 -4 -14 266.98 6.35
 0 -4 -15 0.13 0.35
 0 -4 -15 0.22 0.31
 0 -4 -15 -0.52 0.36
 0 -4 -15 0.87 0.4
 0 -4 -15 0.26 0.28
 0 -4 -16 134.19 3.8
 0 -4 -16 131.02 3.61
 0 -4 -16 131.26 3.66
 0 -4 -16 132.62 3.65
 0 -4 -17 0.2 0.21
 0 -4 -17 0.48 0.26
 0 -4 -17 0.34 0.22
 0 -4 -17 -0.04 0.25
 0 -4 -17 0.04 0.18
 0 -4 -17 0.2 0.25
 0 -4 -18 8.36 0.57
 0 -4 -18 7.24 0.6
 0 5 -19 1.15 0.23
 0 5 -18 1.2 0.29
 0 5 -18 1.4 0.31
 0 5 -18 1.47 0.32
 0 5 -18 1.19 0.29
 0 5 -17 60.02 2.2
 0 5 -17 62.12 2.32
 0 5 -17 56.29 2.15
 0 5 -17 59.5 2.22
 0 5 -17 57.18 2.2
 0 5 -16 6.17 0.72
 0 5 -16 6.34 0.75
 0 5 -16 5.72 0.75
 0 5 -16 5.41 0.73
 0 5 -16 6.03 0.75
 0 5 -15 99.16 3.34
 0 5 -15 100.23 3.48
 0 5 -15 96.13 3.34
 0 5 -15 100.28 3.48
 0 5 -15 97.36 3.44
 0 -5 15 92.56 3.17
 0 5 -14 14.79 1.26
 0 5 -14 16.27 1.28
 0 5 -14 15.13 1.49
 0 5 -14 16.93 1.44
 0 5 -14 17.13 1.38
 0 -5 14 14.76 1.25
 0 5 -13 6.81 0.86
 0 5 -13 5.76 0.79
 0 5 -13 6.84 0.91
 0 5 -13 6.02 0.83
 0 5 -13 6.63 0.95
 0 5 -12 32.4 1.84
 0 5 -12 34.2 1.9
 0 5 -12 35.55 2.11
 0 5 -12 34.83 1.98
 0 -5 12 28.24 1.73
 0 5 -11 13.84 1.25
 0 5 -10 288.47 6.72
 0 5 -9 28.08 1.6
 0 5 -8 339.78 7.17
 0 5 -7 270.16 5.9
 0 5 -6 42.02 1.75
 0 5 -5 389.98 7.45
 0 -5 4 116.93 2.73
 0 5 -4 119.06 2.99
 0 -5 3 83.13 2.07
 0 5 -3 92.7 2.42
 0 5 -3 85.96 4.52
 0 5 -2 40.72 1.45
 0 5 -2 41.11 2.88
 0 -5 2 37.49 1.15
 0 5 -1 215.01 4.39
 0 5 -1 210.22 7.06
 0 5 0 156.46 5.96
 0 -5 0 147.96 5.73
 0 -5 0 152.8 3.52
 0 -5 -1 113.98 2.8
 0 -5 -1 108.23 4.82
 0 -5 -2 101.01 4.76
 0 -5 -2 107.2 2.83
 0 -5 -3 401.42 7.55
 0 -5 -3 369.24 10.58
 0 -5 -4 76.08 2.31
 0 -5 -4 79.47 2.47
 0 -5 -5 66.83 2.33
 0 -5 -5 65.27 2.21
 0 -5 -6 34.13 1.61
 0 -5 -6 35.41 1.67
 0 -5 -7 11.08 0.95
 0 -5 -7 11.96 0.98
 0 -5 -8 37.82 1.87
 0 -5 -8 38.74 1.92
 0 5 8 39.97 1.9
 0 5 9 97.06 3.37
 0 -5 -9 105.3 3.54
 0 -5 -10 28.88 1.82
 0 -5 -11 75.54 2.95
 0 -5 -11 72.95 2.95
 0 -5 -11 80.42 3.22
 0 -5 -11 73.46 2.85
 0 -5 -11 78.55 3.28
 0 -5 -11 71.58 2.86
 0 -5 -11 75.68 3.25
 0 -5 -11 76.57 3.04
 0 -5 -12 67.12 2.78
 0 -5 -12 67.7 2.93
 0 -5 -12 64.22 2.65
 0 -5 -12 63.69 2.75
 0 -5 -12 65.38 3.1
 0 -5 -12 68.53 2.77
 0 -5 -12 66.41 2.99
 0 -5 -12 66.39 2.8
 0 -5 -13 130 4.19
 0 -5 -13 120.33 3.86
 0 -5 -13 121.76 3.79
 0 -5 -13 123.43 3.9
 0 -5 -13 124.62 4.23
 0 -5 -13 126.66 4.02
 0 -5 -14 4.43 0.73
 0 -5 -14 5.1 0.81
 0 -5 -14 5.21 0.77
 0 -5 -14 5.83 0.91
 0 -5 -14 4.16 0.76
 0 -5 -14 3.67 0.67
 0 -5 -14 3.56 0.69
 0 -5 -15 24.75 1.43
 0 -5 -15 21.72 1.32
 0 -5 -15 24.85 1.57
 0 -5 -15 22.09 1.41
 0 -5 -15 21.21 1.4
 0 -5 -15 22.37 1.42
 0 -5 -16 1.1 0.38
 0 -5 -16 0.85 0.3
 0 -5 -16 0.83 0.37
 0 -5 -16 0.2 0.25
 0 -5 -16 0.63 0.28
 0 -5 -17 14.98 0.87
 0 -5 -17 16.27 0.94
 0 -5 -17 13.13 0.83
 0 -5 -17 15.57 0.98
 0 6 -18 19.21 1.01
 0 6 -18 18.39 1
 0 6 -18 20.07 1.03
 0 6 -17 13.06 0.95
 0 6 -17 11.45 0.91
 0 6 -17 12.72 0.97
 0 6 -17 11.39 0.87
 0 6 -17 12.29 0.95
 0 6 -16 23.21 1.42
 0 6 -16 24.21 1.48
 0 6 -16 23.58 1.47
 0 6 -16 23.43 1.46
 0 -6 16 25.5 1.43
 0 6 -15 95.27 3.23
 0 6 -15 94.72 3.32
 0 -6 15 89.24 3.09
 0 6 -14 114.28 3.74
 0 6 -14 116.2 3.8
 0 6 -14 121.63 3.96
 0 6 -14 118.29 3.93
 0 6 -13 -0.01 0.33
 0 6 -13 0.25 0.32
 0 -6 13 0.41 0.35
 0 6 -13 0.61 0.43
 0 6 -13 0.09 0.31
 0 6 -13 0.84 0.49
 0 6 -12 19.42 1.43
 0 6 -12 17.04 1.47
 0 -6 12 18.82 1.43
 0 6 -12 17.11 1.39
 0 6 -11 178.72 5.19
 0 6 -10 24.78 1.66
 0 6 -9 157.39 4.48
 0 6 -8 2.19 0.53
 0 6 -7 1.87 0.46
 0 6 -6 2.25 0.49
 0 -6 5 210.12 4.53
 0 6 -5 227.34 4.99
 0 6 -4 1.72 0.41
 0 -6 4 1.81 0.3
 0 -6 4 1.64 0.35
 0 6 -3 27.67 1.29
 0 -6 3 26.3 1.26
 0 6 -2 35.88 1.48
 0 -6 2 37.42 1.51
 0 -6 1 422.89 7.9
 0 6 -1 416.23 7.74
 0 -6 0 332.1 6.52
 0 6 0 324.94 6.35
 0 6 1 24.41 2.14
 0 -6 -1 26.08 1.3
 0 -6 -2 4.57 0.59
 0 -6 -3 201.61 4.74
 0 -6 -4 6.35 0.71
 0 -6 -5 143.76 3.96
 0 -6 -6 11.43 1.01
 0 -6 -6 10.99 0.96
 0 -6 -7 62.52 2.53
 0 -6 -7 63.46 2.61
 0 -6 -8 1.68 0.54
 0 6 8 2.31 0.52
 0 -6 -8 2.4 0.57
 0 6 9 7.43 0.94
 0 -6 -9 7.23 0.95
 0 -6 -10 33.36 1.99
 0 -6 -10 32.39 1.8
 0 -6 -10 35.1 1.91
 0 -6 -10 30.71 1.83
 0 -6 -10 35.68 2.12
 0 -6 -10 30.55 1.79
 0 -6 -10 31.22 1.87
 0 -6 -11 46 2.22
 0 -6 -11 47.57 2.42
 0 -6 -11 46.08 2.27
 0 -6 -11 46.25 2.25
 0 -6 -11 47.58 2.58
 0 -6 -11 46.41 2.24
 0 -6 -11 49.45 2.56
 0 -6 -11 47.64 2.36
 0 -6 -12 19.14 1.41
 0 -6 -12 20.15 1.41
 0 -6 -12 20.65 1.57
 0 -6 -12 17.75 1.6
 0 -6 -12 17.83 1.36
 0 -6 -12 23.18 1.69
 0 -6 -12 21.18 1.59
 0 -6 -12 20.95 1.5
 0 -6 -13 14.6 1.21
 0 -6 -13 13.83 1.16
 0 -6 -13 13.76 1.25
 0 -6 -13 13.62 1.21
 0 -6 -13 13.81 1.28
 0 -6 -13 13.36 1.16
 0 -6 -13 14.27 1.29
 0 -6 -13 15.8 1.26
 0 -6 -14 3.65 0.6
 0 -6 -14 4.43 0.67
 0 -6 -14 4.11 0.67
 0 -6 -14 4.64 0.68
 0 -6 -14 4.8 0.72
 0 -6 -14 4.24 0.69
 0 -6 -14 4.37 0.69
 0 -6 -14 4.37 0.65
 0 -6 -14 4.58 0.75
 0 -6 -15 0.33 0.25
 0 -6 -15 0.84 0.36
 0 -6 -15 0.32 0.3
 0 -6 -15 -0.31 0.34
 0 -6 -15 0.68 0.36
 0 -6 -15 0 0.2
 0 -6 -16 9.39 0.73
 0 -6 -16 9.42 0.77
 0 -6 -16 8.8 0.73
 0 -6 -16 9.56 0.83
 0 -6 -17 42.53 1.47
 0 -6 -17 45.12 1.59
 0 7 -18 25.87 1.12
 0 7 -18 23.98 1.1
 0 7 -18 23.34 1.07
 0 7 -17 0.2 0.24
 0 7 -17 0.26 0.22
 0 7 -17 0.61 0.22
 0 7 -17 0.05 0.18
 0 7 -17 1.39 0.39
 0 -7 17 1.2 0.35
 0 7 -16 44.55 1.91
 0 7 -16 41.92 1.9
 0 7 -16 40.34 1.89
 0 7 -16 41.52 1.87
 0 -7 16 38.54 1.76
 0 7 -15 2.33 0.52
 0 7 -15 1.04 0.39
 0 -7 15 2.25 0.61
 0 7 -14 25.64 1.61
 0 7 -14 25.93 1.63
 0 7 -14 28.07 1.76
 0 7 -14 27.18 1.7
 0 7 -13 40.48 2.05
 0 7 -13 40.61 2.1
 0 -7 13 39.81 2.06
 0 7 -13 42.35 2.2
 0 7 -13 39.01 2.39
 0 7 -12 11.6 1.11
 0 -7 12 12.32 1.14
 0 7 -12 10 1.05
 0 7 -12 11.82 1.24
 0 7 -11 10.66 1.06
 0 -7 11 9.23 0.98
 0 -7 11 8.39 1.05
 0 7 -11 9.64 1.1
 0 7 -11 9.9 1.07
 0 -7 11 9.58 1
 0 7 -10 71.64 2.99
 0 -7 10 63.42 2.79
 0 -7 9 4.36 0.66
 0 7 -9 4.34 0.69
 0 -7 8 32.96 1.72
 0 7 -8 38.81 1.99
 0 -7 7 81.1 2.66
 0 7 -7 87.37 3.03
 0 7 -6 54.75 2.25
 0 7 -5 56.52 2.19
 0 -7 4 122.85 3.4
 0 7 -4 121.34 3.41
 0 7 -3 4.39 0.6
 0 -7 3 3.33 0.51
 0 -7 2 401.07 7.85
 0 7 -2 386.66 7.7
 0 -7 1 32.05 1.57
 0 7 -1 32.45 1.52
 0 7 0 73.93 2.42
 0 -7 0 78.7 2.59
 0 -7 -1 176.07 4.39
 0 -7 -2 214.6 5.1
 0 -7 -3 88.57 2.95
 0 -7 -4 63.78 2.51
 0 -7 -5 123.3 3.8
 0 -7 -6 180.64 4.95
 0 -7 -7 44.53 2.27
 0 -7 -8 86.48 3.34
 0 -7 -9 77.82 3.11
 0 -7 -9 69.04 2.88
 0 -7 -9 73.94 2.88
 0 -7 -9 80.18 2.99
 0 7 9 75.68 3.16
 0 -7 -9 78.39 2.98
 0 -7 -9 79.5 3.12
 0 -7 -9 77.54 3.09
 0 -7 -9 84.94 3.33
 0 -7 -10 5.01 0.78
 0 -7 -10 3.75 0.66
 0 -7 -10 3.99 0.68
 0 -7 -10 4.27 0.67
 0 -7 -10 4.44 0.76
 0 -7 -10 4.36 0.77
 0 -7 -10 4.58 0.73
 0 -7 -11 76.16 2.99
 0 -7 -11 77.36 2.97
 0 -7 -11 74.92 3.12
 0 -7 -11 80.46 3.14
 0 -7 -11 80.16 3.02
 0 -7 -11 81.44 3.31
 0 -7 -11 82.99 3.31
 0 -7 -11 80.69 3.11
 0 -7 -12 20.14 1.51
 0 -7 -12 18.64 1.35
 0 -7 -12 18.98 1.35
 0 -7 -12 19.16 1.44
 0 -7 -12 19.05 1.5
 0 -7 -12 17.15 1.31
 0 -7 -12 17.77 1.42
 0 -7 -12 17.42 1.42
 0 -7 -12 18.02 1.37
 0 -7 -13 9.18 1
 0 -7 -13 7.5 0.84
 0 -7 -13 8.43 0.96
 0 -7 -13 8.71 0.92
 0 -7 -13 7.99 0.95
 0 -7 -13 8.65 0.96
 0 -7 -13 8.87 0.99
 0 -7 -14 1.53 0.37
 0 -7 -14 0.68 0.37
 0 -7 -14 0.65 0.31
 0 -7 -14 -0.1 0.35
 0 -7 -14 0.72 0.33
 0 -7 -14 0.52 0.31
 0 -7 -14 0.73 0.4
 0 -7 -15 0.56 0.21
 0 -7 -15 0.03 0.26
 0 -7 -15 0.34 0.24
 0 -7 -15 -0.07 0.19
 0 -7 -16 65.17 2.03
 0 -7 -16 57.01 1.77
 0 -7 -16 54.01 1.78
 0 -7 -16 64.91 2.08
 0 8 -18 2.75 0.33
 0 8 -18 2.23 0.32
 0 8 -17 4.77 0.52
 0 8 -17 4.7 0.52
 0 8 -17 4.61 0.52
 0 8 -17 5.21 0.57
 0 -8 17 3.71 0.44
 0 8 -16 3.5 0.54
 0 8 -16 3.7 0.57
 0 8 -16 3.83 0.57
 0 8 -16 2.91 0.49
 0 -8 16 2.91 0.48
 0 8 -15 35.65 1.8
 0 8 -15 37.62 1.81
 0 8 -15 36.57 1.82
 0 -8 15 37.14 1.79
 0 8 -14 13.03 1.1
 0 8 -14 12.78 1.13
 0 -8 14 12.31 1.09
 0 8 -14 14.17 1.19
 0 8 -13 14.16 1.2
 0 8 -13 15.19 1.28
 0 8 -13 12.2 1.17
 0 -8 13 13.59 1.19
 0 -8 12 245.42 6.09
 0 8 -12 256.69 6.19
 0 8 -12 235.27 6.18
 0 -8 12 257.25 6.22
 0 -8 11 9.75 1.01
 0 8 -11 11.31 1.08
 0 -8 11 11.13 1.1
 0 8 -11 11.55 1.26
 0 -8 10 55.36 2.5
 0 8 -10 58.04 2.77
 0 -8 10 57.88 2.54
 0 8 -9 6.4 0.91
 0 8 -8 6.68 0.88
 0 8 -7 26.58 1.69
 0 8 -6 1.65 0.53
 0 8 -5 29.1 1.63
 0 8 -4 358.57 7.72
 0 -8 4 382.31 7.88
 0 -8 3 163.39 4.36
 0 8 -3 158.22 4.23
 0 -8 2 241.65 5.68
 0 8 -2 227.88 5.47
 0 -8 1 174.24 4.55
 0 8 -1 161.73 4.3
 0 -8 0 154.41 4.25
 0 8 0 143.6 4.01
 0 8 1 190.6 4.8
 0 -8 -1 193.25 4.95
 0 -8 -2 21.58 1.41
 0 8 2 21.85 1.37
 0 -8 -3 9.75 1.01
 0 -8 -4 51.19 2.34
 0 -8 -5 192.06 5.28
 0 -8 -6 22 1.59
 0 -8 -7 17.38 1.44
 0 -8 -8 25.39 1.72
 0 -8 -8 26.45 1.62
 0 -8 -8 20.02 1.45
 0 -8 -8 24.51 1.78
 0 -8 -8 25.14 1.7
 0 -8 -8 23.53 1.55
 0 -8 -8 23.84 1.72
 0 -8 -8 24.45 1.68
 0 -8 -8 26.27 1.76
 0 -8 -9 -0.39 0.5
 0 -8 -9 0.69 0.45
 0 -8 -9 0.05 0.28
 0 8 9 -0.17 0.35
 0 -8 -9 0.11 0.38
 0 -8 -9 -0.02 0.32
 0 -8 -9 0.12 0.31
 0 -8 -9 0.3 0.33
 0 -8 -10 58.28 2.56
 0 -8 -10 62.97 2.79
 0 -8 -10 65.29 2.79
 0 -8 -10 62.4 2.63
 0 -8 -10 61.48 2.81
 0 -8 -10 63.05 2.85
 0 -8 -11 187.12 5.22
 0 -8 -11 176.52 4.9
 0 -8 -11 185.8 5.15
 0 -8 -11 184.89 5.34
 0 -8 -11 178.18 4.93
 0 -8 -11 186.38 5.32
 0 -8 -11 195.73 5.39
 0 -8 -12 0.73 0.29
 0 -8 -12 0.79 0.38
 0 -8 -12 1.37 0.42
 0 -8 -12 1.59 0.5
 0 -8 -12 1.48 0.57
 0 -8 -12 0.92 0.38
 0 -8 -13 1.1 0.46
 0 -8 -13 0.93 0.32
 0 -8 -13 0.7 0.4
 0 -8 -13 0.67 0.3
 0 -8 -13 1.8 0.52
 0 -8 -13 1.18 0.44
 0 -8 -14 0.66 0.23
 0 -8 -14 1.05 0.36
 0 -8 -14 0.69 0.31
 0 -8 -14 1.09 0.4
 0 -8 -14 1.11 0.39
 0 -8 -14 0.61 0.29
 0 -8 -15 26.32 1.28
 0 -8 -15 21.73 1.04
 0 -8 -15 22.41 1.13
 0 -8 -15 20 1.08
 0 -8 -15 25.6 1.3
 0 -8 -16 2.56 0.35
 0 9 -17 22.01 1.05
 0 9 -17 19.96 1.04
 0 9 -17 22.15 1.06
 0 -9 17 20.3 0.98
 0 9 -16 40.26 1.64
 0 9 -16 35.69 1.54
 0 9 -16 38.13 1.66
 0 9 -16 39.71 1.67
 0 -9 16 41.15 1.65
 0 9 -15 77.43 2.61
 0 9 -15 74.27 2.55
 0 9 -15 73.57 2.57
 0 -9 15 71.08 2.52
 0 9 -14 0.28 0.34
 0 9 -14 0.84 0.36
 0 9 -14 0.69 0.36
 0 -9 14 0.64 0.44
 0 9 -13 96.8 3.32
 0 9 -13 94.81 3.23
 0 -9 13 95.99 3.32
 0 -9 12 12.94 1.18
 0 -9 12 15.61 1.29
 0 -9 11 261.32 6.38
 0 9 -11 255.72 6.32
 0 -9 11 272.64 6.45
 0 -9 10 74.77 2.97
 0 -9 10 75.07 2.93
 0 9 -10 73.16 3.28
 0 -9 9 2.14 0.5
 0 9 -9 2.3 0.62
 0 -9 9 1.85 0.48
 0 9 -8 117.69 4.11
 0 9 -7 2.43 0.6
 0 9 -6 7.82 0.88
 0 9 -5 57.36 2.54
 0 9 -4 114.89 3.69
 0 -9 4 118.13 3.78
 0 9 -3 170.09 4.73
 0 -9 3 181.71 4.97
 0 9 -2 75.68 2.85
 0 -9 2 77.15 3
 0 -9 1 192.44 5.15
 0 9 -1 184.39 4.96
 0 9 0 48.59 2.23
 0 -9 0 49.79 2.34
 0 9 1 73.77 2.85
 0 -9 -1 72.44 2.9
 0 -9 -2 44.91 2.24
 0 9 2 42.94 2.15
 0 9 3 21.77 1.53
 0 -9 -3 19.19 1.43
 0 9 4 49.72 2.42
 0 -9 -4 49.37 2.47
 0 -9 -5 28.49 1.88
 0 -9 -6 43.28 2.39
 0 -9 -7 2.07 0.57
 0 -9 -7 2.01 0.58
 0 -9 -7 2.06 0.63
 0 -9 -7 1.69 0.45
 0 -9 -7 1.69 0.51
 0 -9 -7 1.46 0.47
 0 -9 -8 32.63 1.98
 0 -9 -8 27.12 1.98
 0 -9 -8 29.26 1.87
 0 -9 -8 32.27 1.97
 0 -9 -8 31.41 1.98
 0 -9 -9 154.36 4.68
 0 -9 -9 153.04 4.61
 0 -9 -9 162.12 4.81
 0 -9 -9 154.5 4.74
 0 -9 -10 84.54 3.09
 0 -9 -10 90.93 3.34
 0 -9 -10 90.52 3.43
 0 -9 -10 95.57 3.5
 0 -9 -11 13 1.07
 0 -9 -11 14.56 1.26
 0 -9 -11 14.63 1.27
 0 -9 -11 16.02 1.31
 0 -9 -11 14.17 1.27
 0 -9 -12 3.59 0.53
 0 -9 -12 3.38 0.59
 0 -9 -12 3.11 0.63
 0 -9 -12 2.85 0.54
 0 -9 -12 3.63 0.63
 0 -9 -13 2.62 0.58
 0 -9 -13 1.96 0.39
 0 -9 -13 2.65 0.54
 0 -9 -13 2.22 0.49
 0 -9 -13 2.6 0.54
 0 -9 -13 3.37 0.61
 0 -9 -13 2.39 0.48
 0 -9 -14 30.88 1.46
 0 -9 -14 33.21 1.52
 0 -9 -14 31.11 1.46
 0 -9 -14 30.07 1.47
 0 -9 -15 5.46 0.52
 0 -9 -15 4.89 0.49
 0 10 -17 5.54 0.46
 0 10 -17 6 0.5
 0 10 -16 1.95 0.34
 0 10 -16 1.97 0.36
 0 10 -16 1.77 0.36
 0 -10 16 2.58 0.4
 0 10 -15 6.31 0.67
 0 10 -15 6.61 0.7
 0 10 -15 7.18 0.77
 0 10 -14 255.23 5.85
 0 10 -14 254.44 5.8
 0 -10 14 260.86 5.88
 0 -10 14 257.44 5.79
 0 10 -13 1.92 0.55
 0 10 -13 1.72 0.55
 0 -10 12 32.63 1.85
 0 10 -12 30.68 1.78
 0 -10 11 71.17 2.84
 0 -10 11 71.64 2.84
 0 -10 10 93.52 3.31
 0 -10 10 91.3 3.27
 0 -10 9 219.74 5.68
 0 -10 9 218.9 5.63
 0 10 -9 207.51 6.18
 0 -10 8 10.67 1.06
 0 -10 8 9.04 0.96
 0 10 -8 11.49 1.27
 0 -10 7 11.41 1.09
 0 10 -7 12.89 1.32
 0 -10 7 13.03 1.15
 0 10 -6 210.82 5.86
 0 10 -5 6.87 0.92
 0 10 -4 65.23 2.83
 0 10 -3 17.94 1.44
 0 -10 3 18.44 1.47
 0 10 -2 167.43 4.94
 0 -10 2 176.04 5.15
 0 -10 1 164.18 4.94
 0 10 -1 149.75 4.65
 0 -10 0 46.7 2.45
 0 10 0 48.45 2.43
 0 10 1 135.24 4.37
 0 -10 -1 135.89 4.46
 0 -10 -2 256.71 6.66
 0 10 2 256.6 6.61
 0 -10 -3 113.21 4.02
 0 10 3 113.44 4
 0 -10 -4 339.07 8.17
 0 10 4 332.8 8.06
 0 10 5 27.93 1.91
 0 -10 -5 32.66 2.13
 0 -10 -5 26.67 1.78
 0 -10 -5 27.45 1.81
 0 -10 -6 6.03 0.85
 0 -10 -6 7.32 1.08
 0 -10 -6 7.38 0.95
 0 -10 -6 6.89 0.93
 0 -10 -6 5.95 0.88
 0 -10 -7 2.89 0.75
 0 -10 -7 2.5 0.67
 0 -10 -7 2.56 0.67
 0 -10 -7 1.84 0.5
 0 -10 -7 3 0.71
 0 -10 -8 58.01 2.63
 0 -10 -8 59.52 2.69
 0 -10 -8 58.39 2.69
 0 -10 -9 56.88 2.57
 0 -10 -9 59.06 2.69
 0 -10 -9 58.68 2.7
 0 -10 -10 147.09 4.41
 0 -10 -10 147.78 4.47
 0 -10 -10 146.33 4.34
 0 -10 -10 150.28 4.51
 0 -10 -10 150.09 4.48
 0 -10 -11 4.12 0.7
 0 -10 -11 4.01 0.68
 0 -10 -11 3.13 0.64
 0 -10 -11 4 0.72
 0 -10 -11 3.69 0.63
 0 -10 -12 67.98 2.54
 0 -10 -12 75.62 2.71
 0 -10 -12 77.96 2.73
 0 -10 -12 68.86 2.58
 0 -10 -12 70.37 2.48
 0 -10 -12 71.43 2.61
 0 -10 -13 81.16 2.54
 0 -10 -13 79.55 2.57
 0 -10 -13 83.28 2.62
 0 -10 -13 77.25 2.52
 0 -10 -14 20.13 1.02
 0 -10 -14 18.2 0.96
 0 -10 -14 21.13 1.06
 0 -10 -14 17.35 0.94
 0 11 -16 1.24 0.26
 0 11 -16 1.59 0.29
 0 11 -16 1.46 0.27
 0 -11 16 1.39 0.27
 0 11 -15 81.13 2.37
 0 11 -15 78.91 2.45
 0 -11 15 75.3 2.29
 0 11 -14 2.98 0.5
 0 11 -14 2.24 0.42
 0 -11 14 2.26 0.41
 0 -11 14 2.6 0.44
 0 11 -13 87.59 2.89
 0 11 -13 87.65 2.9
 0 -11 13 85.14 2.87
 0 -11 12 73.99 2.74
 0 11 -12 76.09 2.77
 0 -11 12 74.52 2.76
 0 11 -11 40.35 2.02
 0 -11 11 41.97 2.06
 0 -11 11 42 2.07
 0 -11 10 157.98 4.54
 0 -11 10 150.99 4.43
 0 -11 9 113.77 3.7
 0 -11 9 106.06 3.6
 0 11 -9 103.18 4.16
 0 -11 8 39.64 2.08
 0 -11 8 41.11 2.11
 0 11 -8 36.33 2.34
 0 -11 7 313.35 7.3
 0 11 -7 312.62 8.05
 0 -11 7 318.44 7.37
 0 -11 6 15.99 1.29
 0 11 -6 18.75 1.6
 0 -11 6 18.39 1.42
 0 -11 6 17.99 1.41
 0 -11 5 197.57 5.33
 0 11 -5 199.58 5.82
 0 -11 5 208.32 5.55
 0 -11 5 197.9 5.44
 0 11 -4 2.6 0.58
 0 -11 4 4.58 0.7
 0 -11 4 2.84 0.58
 0 -11 4 3.61 0.65
 0 -11 3 15.11 1.41
 0 11 -3 13.32 1.29
 0 -11 2 301.19 7.64
 0 11 -2 285.52 7.35
 0 -11 1 194.59 5.8
 0 11 -1 181.39 5.5
 0 11 0 98.08 3.83
 0 -11 0 106.74 4.06
 0 -11 -1 302.45 7.58
 0 11 1 285.53 7.37
 0 -11 -2 11.21 1.16
 0 -11 -2 12.37 1.32
 0 11 2 13.23 1.35
 0 -11 -2 11.6 1.22
 0 -11 -2 13.71 1.29
 0 -11 -3 777.13 15.31
 0 -11 -3 823.73 15.84
 0 11 3 848.44 15.98
 0 -11 -3 802.61 15.57
 0 -11 -3 769.99 15.13
 0 -11 -4 40.22 2.24
 0 11 4 43.72 2.51
 0 -11 -4 45.35 2.56
 0 -11 -4 43.37 2.41
 0 -11 -4 38.88 2.14
 0 -11 -5 172.28 5.55
 0 -11 -5 163.47 5.01
 0 -11 -5 172.33 5.13
 0 -11 -6 1.04 0.46
 0 -11 -6 1.68 0.56
 0 -11 -6 1.3 0.52
 0 -11 -6 0.54 0.41
 0 -11 -7 0.55 0.36
 0 -11 -7 1.22 0.45
 0 -11 -8 0.24 0.43
 0 -11 -8 0.03 0.4
 0 -11 -8 0.36 0.39
 0 -11 -8 0.26 0.35
 0 -11 -9 66.48 2.74
 0 -11 -9 61.8 2.6
 0 -11 -9 69.88 2.82
 0 -11 -9 68.04 2.77
 0 -11 -9 68.69 2.78
 0 -11 -10 1.59 0.51
 0 -11 -10 1.39 0.46
 0 -11 -10 1.7 0.51
 0 -11 -10 2.2 0.51
 0 -11 -10 1.49 0.46
 0 -11 -11 196.74 4.86
 0 -11 -11 198.86 4.92
 0 -11 -11 203.36 4.96
 0 -11 -11 188.9 4.78
 0 -11 -12 56.95 2.06
 0 -11 -12 57.82 2.1
 0 -11 -12 59.18 2.12
 0 -11 -12 52.9 1.96
 0 -11 -13 107.25 2.78
 0 -11 -13 106.87 2.8
 0 -11 -13 111.29 2.85
 0 12 -15 12.22 0.74
 0 12 -15 11.71 0.76
 0 -12 15 10.69 0.68
 0 12 -14 32.16 1.39
 0 12 -14 31.08 1.37
 0 12 -14 29.32 1.41
 0 -12 14 29.42 1.31
 0 12 -13 35.42 1.6
 0 12 -13 36.34 1.61
 0 -12 13 34.01 1.6
 0 -12 13 34.15 1.57
 0 -12 12 2.94 0.54
 0 12 -12 3.02 0.54
 0 -12 12 3.57 0.57
 0 12 -11 155.93 4.25
 0 -12 11 153.27 4.25
 0 -12 11 150.92 4.2
 0 -12 10 89.26 3.13
 0 -12 10 85.85 3.04
 0 -12 9 64.85 2.66
 0 -12 9 65.64 2.66
 0 -12 8 456.66 9.51
 0 -12 8 456.78 9.55
 0 -12 7 76.06 2.91
 0 12 -7 67.8 3.32
 0 -12 7 74.63 2.95
 0 -12 6 722.19 13.67
 0 -12 6 747.87 13.89
 0 -12 6 741.31 13.92
 0 -12 5 26.77 1.7
 0 12 -5 23.06 1.85
 0 -12 5 29.35 1.8
 0 -12 5 25.03 1.67
 0 -12 4 13.44 1.19
 0 12 -4 12.35 1.33
 0 -12 4 14.71 1.27
 0 -12 4 13.62 1.26
 0 -12 3 183.45 5.1
 0 12 -3 173.03 5.55
 0 -12 3 174.61 5.03
 0 -12 3 186.36 5.2
 0 12 -2 34.34 2.24
 0 -12 2 36.61 2.38
 0 -12 2 35.87 2
 0 -12 2 34.33 2.01
 0 -12 1 33.93 2.31
 0 12 -1 30.6 2.14
 0 -12 1 33.26 1.93
 0 -12 1 33.88 1.99
 0 -12 0 77.96 3.66
 0 12 0 73.83 3.43
 0 -12 0 71.24 2.94
 0 -12 0 72.02 3.02
 0 -12 -1 3.03 0.7
 0 12 1 3.56 0.77
 0 -12 -1 2.95 0.69
 0 -12 -1 2.66 0.58
 0 -12 -1 2.66 0.53
 0 -12 -2 531.08 11.21
 0 12 2 526.31 11.81
 0 -12 -2 548.39 12
 0 -12 -2 520.27 11.28
 0 -12 -2 555.16 11.15
 0 -12 -3 7.57 0.97
 0 -12 -3 9.25 1.2
 0 12 3 7.21 1.03
 0 -12 -3 7.56 1.02
 0 -12 -3 7.78 0.93
 0 -12 -4 322.1 7.8
 0 -12 -4 312.99 8.32
 0 -12 -4 341.66 8.05
 0 -12 -4 333.84 7.68
 0 -12 -5 9.29 1.06
 0 -12 -5 11.06 1.16
 0 -12 -6 59.69 2.7
 0 -12 -6 59.84 2.74
 0 -12 -7 55.02 2.5
 0 -12 -7 51.9 2.51
 0 -12 -8 7.55 0.9
 0 -12 -8 6.85 0.82
 0 -12 -8 9.18 1.01
 0 -12 -8 7.03 0.83
 0 -12 -9 18.89 1.34
 0 -12 -9 20.54 1.39
 0 -12 -9 17.71 1.21
 0 -12 -9 21.21 1.42
 0 -12 -10 200.38 4.86
 0 -12 -10 201 4.9
 0 -12 -10 201.73 4.91
 0 -12 -11 10.98 0.85
 0 -12 -11 10.71 0.84
 0 -12 -11 11.83 0.89
 0 -12 -11 10.94 0.81
 0 -12 -12 163.06 3.66
 0 -12 -12 160.27 3.67
 0 -12 -12 160.88 3.66
 0 13 -14 8.23 0.59
 0 13 -14 8.69 0.6
 0 13 -14 7.58 0.59
 0 -13 14 8.15 0.59
 0 13 -13 0.94 0.3
 0 13 -13 1.07 0.29
 0 -13 13 1.13 0.33
 0 13 -13 0.56 0.25
 0 -13 13 0.77 0.25
 0 -13 12 45.79 1.83
 0 13 -12 45.69 1.8
 0 13 -12 50.53 1.91
 0 -13 12 46.53 1.85
 0 -13 12 44.86 1.79
 0 -13 11 4.7 0.63
 0 13 -11 5.8 0.71
 0 -13 11 4.35 0.61
 0 -13 10 28.86 1.58
 0 -13 10 28.81 1.57
 0 -13 9 334.89 7.34
 0 -13 9 337.16 7.36
 0 -13 8 48.76 2.24
 0 -13 8 54.89 2.34
 0 -13 7 475.02 9.77
 0 -13 7 483.47 9.82
 0 -13 6 33.19 1.83
 0 -13 6 32.72 1.85
 0 -13 5 194.09 5.19
 0 -13 5 193.81 5.19
 0 -13 5 185.54 5.16
 0 -13 4 90.23 3.24
 0 -13 4 85.05 3.15
 0 -13 4 84.78 3.2
 0 -13 3 31.32 1.84
 0 13 -3 26.53 2.05
 0 -13 3 29.63 1.76
 0 -13 3 29.16 1.81
 0 13 -2 3.22 0.72
 0 -13 2 4.38 0.87
 0 -13 2 4.98 0.73
 0 -13 2 5.27 0.76
 0 -13 1 179.53 6.1
 0 13 -1 187.8 6.12
 0 -13 1 211.82 5.46
 0 -13 1 208.53 5.55
 0 13 0 2.12 0.67
 0 -13 0 1.64 0.61
 0 -13 0 2.27 0.56
 0 -13 0 1.52 0.46
 0 -13 -1 550.41 11.11
 0 -13 -1 575.97 11.46
 0 -13 -2 1.27 0.55
 0 -13 -2 1.31 0.5
 0 -13 -3 527.36 10.98
 0 -13 -3 544.28 11.22
 0 -13 -3 530.9 10.75
 0 -13 -4 32.13 1.93
 0 -13 -4 30.56 1.92
 0 -13 -4 30.31 1.75
 0 -13 -5 83.53 3.18
 0 -13 -5 86.14 3.27
 0 -13 -6 101.87 3.46
 0 -13 -6 101.61 3.53
 0 -13 -6 103.6 3.49
 0 -13 -7 70.48 2.69
 0 -13 -7 66.34 2.54
 0 -13 -7 73.32 2.8
 0 -13 -7 69.55 2.65
 0 -13 -8 2.09 0.47
 0 -13 -8 1.8 0.44
 0 -13 -8 1.66 0.47
 0 -13 -8 1.87 0.42
 0 -13 -9 73.35 2.45
 0 -13 -9 71.52 2.46
 0 -13 -9 73.6 2.51
 0 -13 -10 3.03 0.46
 0 -13 -10 3.12 0.45
 0 -13 -10 3.22 0.48
 0 -13 -11 132.66 3.06
 0 -13 -11 126.96 3.04
 0 -13 -11 128.96 3.06
 0 14 -13 28.15 1.09
 0 -14 13 24.67 1
 0 14 -12 0.8 0.25
 0 14 -12 0.8 0.24
 0 -14 12 0.73 0.24
 0 -14 12 0.86 0.22
 0 14 -11 5.68 0.6
 0 -14 11 4.76 0.55
 0 14 -11 4.16 0.49
 0 -14 11 5.53 0.58
 0 -14 11 4.94 0.53
 0 -14 10 56.93 2.14
 0 -14 10 60.06 2.16
 0 -14 9 12.11 0.98
 0 -14 9 11.42 0.95
 0 -14 8 222.37 5.27
 0 -14 8 226.34 5.27
 0 -14 7 41.06 1.94
 0 -14 7 39.72 1.9
 0 -14 6 229.58 5.63
 0 -14 6 233.54 5.63
 0 -14 5 67.12 2.64
 0 -14 5 62.23 2.51
 0 -14 4 36.71 1.9
 0 -14 4 31.68 1.73
 0 -14 4 33.93 1.89
 0 -14 3 94.02 3.25
 0 -14 3 94.84 3.34
 0 -14 2 91.2 3.17
 0 -14 2 91.79 3.39
 0 -14 2 82.96 3.18
 0 -14 2 92.11 3.29
 0 -14 1 45.58 2.14
 0 -14 1 48.28 2.4
 0 -14 1 46.03 2.24
 0 -14 0 165.49 4.55
 0 -14 0 174.04 4.81
 0 -14 -1 11.85 1.09
 0 -14 -2 291.78 6.7
 0 -14 -3 24.67 1.59
 0 -14 -3 25.07 1.5
 0 -14 -4 61.3 2.53
 0 -14 -4 68.62 2.68
 0 -14 -4 64.04 2.63
 0 -14 -4 60.95 2.37
 0 -14 -5 14.39 1.15
 0 -14 -5 13.68 1.16
 0 -14 -5 14.93 1.21
 0 -14 -6 109.87 3.29
 0 -14 -6 111.51 3.4
 0 -14 -6 120.72 3.51
 0 -14 -6 115.34 3.53
 0 -14 -7 1.6 0.36
 0 -14 -7 1.05 0.35
 0 -14 -7 1.26 0.4
 0 -14 -7 1.78 0.43
 0 -14 -7 1.32 0.38
 0 -14 -8 115.2 3.1
 0 -14 -8 116.7 3.16
 0 -14 -8 106.53 2.96
 0 -14 -8 114.61 3.17
 0 -14 -9 5.3 0.55
 0 -14 -9 5.61 0.57
 0 -14 -9 5.58 0.55
 0 15 -11 15.65 0.84
 0 -15 11 14.89 0.83
 0 -15 10 12.17 0.82
 0 15 -10 13.98 0.86
 0 -15 10 13.52 0.84
 0 -15 9 48.58 1.81
 0 -15 9 48.59 1.8
 0 -15 8 29.29 1.44
 0 -15 8 30.23 1.43
 0 -15 8 26.45 1.35
 0 -15 7 46.3 1.9
 0 -15 7 45.84 1.85
 0 -15 7 44.17 1.9
 0 -15 6 48.88 2.01
 0 -15 6 44.55 1.88
 0 -15 5 49.82 2.06
 0 -15 5 47.19 1.96
 0 -15 4 11.12 0.97
 0 -15 3 163.01 4.28
 0 -15 3 161 4.41
 0 -15 2 20.8 1.31
 0 -15 2 19.84 1.38
 0 -15 2 18.69 1.31
 0 -15 1 151.75 4.04
 0 -15 1 159.41 4.45
 0 -15 1 159.73 4.28
 0 -15 0 1.87 0.39
 0 -15 0 2.88 0.58
 0 -15 0 1.96 0.47
 0 -15 -1 94.83 3.23
 0 -15 -1 89.6 2.97
 0 -15 -2 33.69 1.77
 0 -15 -2 31.12 1.58
 0 -15 -3 46.29 2.04
 0 -15 -3 42.33 1.81
 0 -15 -4 4.14 0.6
 0 -15 -5 84.89 2.63
 0 -15 -5 86.77 2.7
 0 -15 -5 82.14 2.66
 0 -15 -6 1.55 0.32
 0 -15 -6 1.46 0.38
 0 -15 -6 2.04 0.45
 0 -15 -6 1.13 0.3
 0 -15 -7 218.75 4.65
 0 -15 -7 218.4 4.59
 0 -15 -7 220.27 4.62
 0 -15 -8 2.08 0.31
 0 -16 9 8.74 0.62
 0 -16 9 8.63 0.59
 0 -16 8 0.26 0.17
 0 -16 8 0.88 0.23
 0 -16 7 0.13 0.17
 0 -16 7 0.11 0.16
 0 -16 7 0.41 0.23
 0 -16 6 0.83 0.28
 0 -16 6 0.97 0.26
 0 -16 6 0.91 0.31
 0 -16 5 4.25 0.53
 0 -16 5 4.28 0.57
 0 -16 4 81.03 2.49
 0 -16 3 12.39 0.91
 0 -16 2 183.32 4.24
 0 -16 1 0.18 0.2
 0 -16 1 0.58 0.31
 0 -16 0 38.37 1.74
 0 -16 0 32.63 1.52
 0 -16 -1 2.13 0.45
 0 -16 -1 2.19 0.42
 0 -16 -1 2.58 0.42
 0 -16 -1 2.37 0.42
 0 -16 -2 0.25 0.29
 0 -16 -2 0.29 0.17
 0 -16 -2 0.28 0.25
 0 -16 -2 0.29 0.18
 0 -16 -3 0.37 0.27
 0 -16 -3 -0.1 0.21
 0 -16 -4 3.41 0.43
 0 -16 -4 3.92 0.48
 0 -16 -5 0.29 0.21
 0 -17 6 18.95 0.87
 0 -17 5 5.72 0.48
 0 -17 5 6.43 0.57
 0 -17 4 11.43 0.69
 0 -17 4 12.88 0.79
 0 -17 3 61.22 1.79
 0 -17 3 68.8 2.02
 0 -17 2 3.78 0.44
 0 -17 1 66.79 1.99
 0 -17 0 1.74 0.31
 0 -17 0 1.98 0.33
 0 -17 -1 5.02 0.5
 0 -17 -2 9.95 0.65
 1 -17 -4 5.06 0.47
 1 -17 -3 27.1 1.14
 1 -17 -3 27.3 1.21
 1 -17 -2 15.6 0.93
 1 -17 -2 12.15 0.73
 1 -17 -1 17.37 1.03
 1 -17 -1 14.45 0.85
 1 -17 0 0.47 0.17
 1 -17 0 0.41 0.23
 1 -17 1 0.8 0.2
 1 -17 1 1.7 0.38
 1 -17 2 45.89 1.62
 1 -17 3 3.01 0.41
 1 -17 4 16.71 0.95
 1 -17 4 17.65 1
 1 -17 5 32.19 1.32
 1 -17 5 31.79 1.36
 1 -17 6 0.62 0.21
 1 -17 6 0.24 0.19
 1 -17 7 23.01 1.01
 1 -16 -6 0.97 0.24
 1 -16 -6 1.54 0.32
 1 -16 -5 4.29 0.46
 1 -16 -5 5.2 0.54
 1 -16 -5 5.91 0.62
 1 -16 -4 12.5 0.91
 1 -16 -4 11 0.76
 1 -16 -3 1.89 0.42
 1 -16 -3 1.64 0.35
 1 -16 -2 1.08 0.36
 1 -16 -2 0.47 0.25
 1 -16 -1 1.52 0.34
 1 -16 -1 1.35 0.41
 1 -16 -1 1.11 0.32
 1 -16 0 5.61 0.62
 1 -16 0 6.96 0.82
 1 -16 0 5.65 0.71
 1 -16 1 7.62 0.72
 1 -16 1 8.5 0.85
 1 -16 1 6.8 0.74
 1 -16 2 0.39 0.31
 1 -16 2 -0.06 0.29
 1 -16 2 -0.13 0.27
 1 -16 3 97.04 2.94
 1 -16 4 22.51 1.29
 1 -16 4 19.66 1.14
 1 -16 5 1.25 0.39
 1 -16 5 1.7 0.39
 1 -16 6 11.39 0.88
 1 -16 6 10.59 0.82
 1 -16 7 34.26 1.48
 1 -16 7 35.23 1.48
 1 -16 7 30.67 1.43
 1 -16 8 0.43 0.2
 1 -16 8 -0.2 0.21
 -1 16 -9 8.43 0.63
 1 -16 9 7.69 0.63
 1 -16 9 8.41 0.65
 1 -16 10 0.14 0.13
 1 -16 10 0.16 0.14
 1 -15 -8 48.93 1.73
 1 -15 -8 45 1.59
 1 -15 -7 3.54 0.48
 1 -15 -7 4.32 0.54
 1 -15 -7 3.9 0.54
 1 -15 -6 4.8 0.54
 1 -15 -6 5.15 0.61
 1 -15 -6 6.36 0.68
 1 -15 -5 0.32 0.31
 1 -15 -5 0.75 0.34
 1 -15 -5 0.96 0.33
 1 -15 -4 10.65 0.99
 1 -15 -4 8.73 0.81
 1 -15 -3 8.98 0.86
 1 -15 -2 130.3 3.66
 1 -15 -2 143.39 3.96
 1 -15 -1 0.34 0.23
 1 -15 -1 0.38 0.3
 1 -15 0 26.44 1.52
 1 -15 0 25.4 1.57
 1 -15 1 11.46 1.01
 1 -15 1 11.97 1.07
 1 -15 2 40.59 1.96
 1 -15 2 40.14 2.07
 1 -15 2 40.75 2.02
 1 -15 3 14 1.15
 1 -15 3 12.29 1.02
 1 -15 3 12.65 1.11
 1 -15 4 2.71 0.53
 1 -15 4 3.19 0.54
 1 -15 4 2.25 0.55
 1 -15 5 0.1 0.3
 1 -15 5 0.38 0.34
 1 -15 6 41.16 1.91
 1 -15 6 44.18 1.95
 1 -15 7 11.97 0.99
 1 -15 7 14.78 1.09
 1 -15 8 142.46 3.82
 1 -15 8 150.5 3.88
 1 -15 9 -0.2 0.23
 1 -15 9 0.94 0.34
 -1 15 -10 9.11 0.72
 1 -15 10 9.58 0.77
 1 -15 10 9.52 0.75
 1 -15 11 2.01 0.36
 -1 15 -11 2.36 0.36
 1 -15 11 1.37 0.3
 1 -15 11 1.77 0.29
 1 -15 12 0.24 0.13
 1 -14 -10 -0.21 0.19
 1 -14 -10 0.38 0.24
 1 -14 -10 -0.16 0.2
 1 -14 -9 52.59 1.86
 1 -14 -9 45.6 1.68
 1 -14 -9 51.71 1.9
 1 -14 -9 50.82 1.9
 1 -14 -8 0.58 0.3
 1 -14 -8 0.23 0.29
 1 -14 -8 0.52 0.31
 1 -14 -8 0.9 0.31
 1 -14 -7 8.54 0.84
 1 -14 -7 10.23 0.94
 1 -14 -7 9.74 0.93
 1 -14 -6 1.23 0.4
 1 -14 -6 1.57 0.53
 1 -14 -6 1.18 0.35
 1 -14 -5 12.09 1.08
 1 -14 -5 13.76 1.17
 1 -14 -5 12.29 1.03
 1 -14 -4 15.65 1.27
 1 -14 -4 19.88 1.47
 1 -14 -4 19.77 1.34
 1 -14 -3 333.6 7.47
 1 -14 -2 0.2 0.26
 1 -14 -2 0.16 0.32
 1 -14 -1 201.77 5.27
 1 -14 -1 205.69 5.45
 1 -14 0 4.28 0.71
 1 -14 0 5.16 0.77
 1 -14 1 73.52 2.88
 1 -14 1 72.39 2.93
 1 -14 2 1.72 0.45
 1 -14 2 1.68 0.48
 1 -14 3 12.7 1.15
 1 -14 3 14.59 1.22
 1 -14 3 14.46 1.26
 1 -14 4 0.97 0.41
 1 -14 4 0.61 0.3
 1 -14 4 1.56 0.5
 1 -14 5 75.93 2.88
 1 -14 5 76.93 2.92
 1 -14 5 77.9 2.98
 1 -14 6 80.02 2.94
 1 -14 6 82.09 2.99
 1 -14 7 300.55 6.81
 1 -14 7 304.29 6.88
 1 -14 8 61.99 2.46
 1 -14 8 61.98 2.45
 1 -14 9 79.8 2.77
 1 -14 9 80.21 2.77
 -1 14 -10 3.53 0.55
 1 -14 10 3.8 0.55
 1 -14 10 4.47 0.6
 1 -14 11 1.08 0.34
 -1 14 -11 1.23 0.31
 -1 14 -11 1.14 0.32
 1 -14 11 1.27 0.32
 -1 14 -12 1.42 0.31
 -1 14 -12 1.63 0.31
 1 -14 12 0.93 0.28
 1 -14 12 0.96 0.26
 -1 14 -13 0.35 0.14
 -1 14 -13 0.4 0.17
 -1 14 -13 0.99 0.25
 1 -14 13 0.73 0.25
 1 -14 13 0.53 0.2
 1 -13 -11 7.07 0.64
 1 -13 -11 6.89 0.64
 1 -13 -11 7.27 0.65
 1 -13 -11 6.41 0.56
 1 -13 -10 198.66 4.62
 1 -13 -10 191.04 4.57
 1 -13 -10 199.04 4.67
 1 -13 -9 10.83 0.96
 1 -13 -9 10.52 0.96
 1 -13 -9 10.85 0.95
 1 -13 -9 8.94 0.82
 1 -13 -8 24.36 1.5
 1 -13 -8 22.84 1.43
 1 -13 -8 25.71 1.59
 1 -13 -7 8.6 0.94
 1 -13 -7 9.69 1.01
 1 -13 -6 15.02 1.28
 1 -13 -6 16.62 1.4
 1 -13 -6 14.41 1.16
 1 -13 -5 17.45 1.41
 1 -13 -5 19.62 1.53
 1 -13 -5 18.73 1.38
 1 -13 -4 339.28 8.06
 1 -13 -4 367.74 8.38
 1 -13 -4 359.29 8.01
 1 -13 -3 5.32 0.82
 1 -13 -3 5.6 0.86
 1 -13 -3 6.46 0.85
 -1 13 2 485.85 11.47
 1 -13 -2 488 11.43
 1 -13 -2 499.53 10.28
 -1 13 1 19.63 1.78
 1 -13 -1 20.32 1.82
 1 -13 -1 22.16 1.54
 1 -13 -1 21.44 1.58
 1 -13 0 188.1 6.13
 -1 13 0 183.99 5.93
 1 -13 0 188.82 5.22
 1 -13 0 190.52 5.32
 -1 13 -1 3.05 0.7
 1 -13 1 4 0.86
 1 -13 1 3.81 0.68
 1 -13 1 3.54 0.72
 -1 13 -2 7.67 1.1
 1 -13 2 6.07 1.05
 1 -13 2 5.94 0.83
 1 -13 2 5.94 0.82
 1 -13 2 5.87 0.84
 -1 13 -3 4.24 0.86
 1 -13 3 5.66 0.8
 1 -13 3 5.08 0.79
 1 -13 3 5.5 0.81
 1 -13 4 11.51 1.1
 -1 13 -4 11.53 1.3
 1 -13 4 11.87 1.13
 1 -13 4 11.14 1.1
 1 -13 5 25.11 1.59
 -1 13 -5 22.18 1.86
 1 -13 5 28.59 1.75
 1 -13 5 26.02 1.71
 1 -13 6 357.67 8
 1 -13 6 366.36 8.15
 1 -13 6 368.39 8.25
 1 -13 7 87.69 3.19
 1 -13 7 88.57 3.18
 1 -13 8 272.41 6.47
 1 -13 8 268.12 6.44
 1 -13 9 92.28 3.2
 1 -13 9 93.94 3.2
 1 -13 10 47.66 2.12
 1 -13 10 46.94 2.11
 -1 13 -11 21.16 1.28
 1 -13 11 18.55 1.23
 -1 13 -11 19.82 1.25
 1 -13 11 18.3 1.23
 -1 13 -12 3.77 0.53
 -1 13 -12 4.67 0.6
 1 -13 12 3.99 0.57
 1 -13 12 4.06 0.56
 -1 13 -13 26.08 1.25
 -1 13 -13 26.16 1.25
 1 -13 13 27.18 1.31
 -1 13 -14 44.66 1.51
 -1 13 -14 42.46 1.49
 -1 13 -14 43.65 1.61
 1 -13 14 42.8 1.5
 1 -12 -13 179.14 3.79
 1 -12 -12 11.19 0.82
 1 -12 -12 11.04 0.82
 1 -12 -12 11.47 0.83
 1 -12 -11 286.15 6.16
 1 -12 -11 286.65 6.18
 1 -12 -11 287.42 6.19
 1 -12 -10 0.56 0.38
 1 -12 -10 0.39 0.31
 1 -12 -10 0.4 0.31
 1 -12 -9 83.06 3.02
 1 -12 -9 81.59 2.91
 1 -12 -9 87.09 3.15
 1 -12 -9 85.35 3.06
 1 -12 -8 1.05 0.44
 1 -12 -8 1.24 0.49
 1 -12 -7 0.93 0.46
 1 -12 -7 0.81 0.42
 1 -12 -6 20.68 1.56
 1 -12 -6 24.1 1.58
 1 -12 -6 23.66 1.7
 1 -12 -5 349.69 8.82
 1 -12 -5 348.82 8.1
 1 -12 -5 358.35 8.03
 1 -12 -5 358.99 8.23
 1 -12 -4 18.92 1.72
 -1 12 4 16.58 1.61
 1 -12 -4 16.85 1.46
 1 -12 -4 17 1.43
 1 -12 -3 639.86 13.22
 -1 12 3 651.47 13.38
 1 -12 -3 605.6 12.62
 1 -12 -3 633.16 12.44
 -1 12 2 102.72 4.09
 1 -12 -2 99.66 4.05
 1 -12 -2 95.01 3.48
 1 -12 -2 100.36 3.66
 1 -12 -1 506.71 11.22
 -1 12 1 495.68 11.05
 1 -12 -1 469.91 10.11
 1 -12 -1 478.73 10.3
 1 -12 0 75.79 3.49
 -1 12 0 73.25 3.33
 1 -12 0 70.75 2.93
 1 -12 0 74.26 3.03
 1 -12 1 57.63 2.6
 1 -12 1 60.4 3.11
 -1 12 -1 57.53 2.88
 1 -12 1 50.83 2.44
 1 -12 1 57.18 2.6
 1 -12 2 241.61 6.13
 -1 12 -2 238.12 6.61
 1 -12 2 227.77 6.02
 1 -12 2 231.07 6.06
 1 -12 3 102.27 3.57
 1 -12 3 108.93 4.23
 -1 12 -3 102.33 3.96
 1 -12 3 108.08 3.7
 1 -12 3 98.99 3.57
 1 -12 4 97.64 3.46
 -1 12 -4 101.44 3.92
 1 -12 4 101.07 3.61
 1 -12 4 98.49 3.55
 1 -12 5 333.9 7.73
 -1 12 -5 338.12 8.47
 1 -12 5 360.3 8.01
 1 -12 5 347.89 7.99
 1 -12 6 37.45 2.04
 -1 12 -6 36.53 2.33
 1 -12 6 38.71 2.08
 1 -12 6 38.49 2.11
 1 -12 7 538.95 10.76
 1 -12 7 533.35 10.77
 -1 12 -7 506.8 11.59
 1 -12 8 45.53 2.22
 1 -12 8 43.44 2.18
 1 -12 9 197.69 5.27
 1 -12 9 193.52 5.17
 1 -12 10 54.05 2.37
 1 -12 10 52.21 2.34
 1 -12 11 37.1 1.87
 -1 12 -11 38.4 1.9
 1 -12 11 37.62 1.9
 -1 12 -12 88.57 2.9
 1 -12 12 82.53 2.83
 -1 12 -12 89.14 2.9
 1 -12 12 83.98 2.88
 -1 12 -13 102.65 3.04
 -1 12 -13 105.7 3.05
 1 -12 13 100.01 3.05
 -1 12 -14 63.19 2.08
 -1 12 -14 62.01 2.05
 1 -12 14 60.24 2.06
 1 -12 14 56.38 1.98
 -1 12 -15 89.47 2.35
 -1 12 -15 85.99 2.43
 1 -12 15 83.1 2.3
 1 -11 -14 109.07 2.65
 1 -11 -13 28.75 1.35
 1 -11 -13 30.12 1.4
 1 -11 -13 30.32 1.39
 1 -11 -12 285.55 6.28
 1 -11 -12 294.89 6.39
 1 -11 -12 297.08 6.37
 1 -11 -12 292.5 6.31
 1 -11 -11 19.63 1.35
 1 -11 -11 18.1 1.15
 1 -11 -11 16.67 1.2
 1 -11 -11 18.09 1.32
 1 -11 -10 224.14 5.59
 1 -11 -10 206.36 5.12
 1 -11 -10 214.1 5.52
 1 -11 -9 36.98 1.9
 1 -11 -9 42.9 2.2
 1 -11 -9 43.77 2.2
 1 -11 -8 83.18 3.26
 1 -11 -8 75.53 2.92
 1 -11 -8 82.7 3.24
 1 -11 -7 12.4 1.36
 1 -11 -7 10.99 1.22
 1 -11 -7 11.27 1.21
 1 -11 -6 245.95 6.92
 -1 11 6 231.99 6.77
 1 -11 -6 246.23 6.42
 1 -11 -6 259.45 6.57
 1 -11 -6 237.35 6.22
 -1 11 5 13.1 1.36
 1 -11 -5 12.46 1.35
 1 -11 -5 11.45 1.2
 1 -11 -5 12.36 1.19
 1 -11 -5 12.37 1.25
 1 -11 -4 619.9 12.56
 -1 11 4 632.2 12.6
 1 -11 -4 526.88 11.65
 1 -11 -4 567.77 11.93
 1 -11 -4 578.31 11.79
 -1 11 3 25.74 1.87
 1 -11 -3 22.96 1.77
 1 -11 -3 22.78 1.63
 1 -11 -3 20.37 1.6
 -1 11 2 729.77 14.27
 1 -11 -2 690.84 14.15
 -1 11 1 3.44 0.68
 1 -11 -1 3.6 0.74
 1 -11 0 290.57 7.45
 -1 11 0 282.54 7.18
 1 -11 1 182.49 5.5
 -1 11 -1 172.14 5.2
 -1 11 -2 220.48 6.12
 1 -11 2 243.99 6.56
 -1 11 -3 9.42 1.07
 1 -11 3 11.37 1.23
 1 -11 4 305.87 7.71
 -1 11 -4 304.19 7.5
 -1 11 -5 7.35 0.97
 1 -11 5 6.09 0.8
 1 -11 5 6.05 0.8
 1 -11 5 6.89 0.88
 1 -11 6 160.31 4.7
 -1 11 -6 173.9 5.3
 1 -11 6 165.6 4.79
 1 -11 6 169.91 4.92
 1 -11 7 76.14 2.99
 -1 11 -7 75.81 3.36
 1 -11 7 75.21 2.97
 1 -11 7 77.45 3.12
 1 -11 8 64.62 2.71
 1 -11 8 61.45 2.63
 -1 11 -8 63.55 3.09
 1 -11 9 97.29 3.41
 1 -11 9 94.68 3.35
 -1 11 -9 88.07 3.76
 1 -11 10 107.93 3.65
 1 -11 10 112.67 3.7
 1 -11 11 103.49 3.51
 -1 11 -11 110.27 3.58
 1 -11 11 112.24 3.64
 -1 11 -12 117.03 3.68
 -1 11 -12 129.55 3.8
 1 -11 12 117.68 3.68
 1 -11 12 126.52 3.84
 -1 11 -13 121.42 3.55
 -1 11 -13 119.51 3.51
 1 -11 13 115.15 3.5
 -1 11 -14 137.98 3.68
 -1 11 -14 142.01 3.74
 1 -11 14 136.91 3.69
 -1 11 -15 16.93 1.01
 1 -11 15 16.02 0.98
 -1 11 -16 5.81 0.52
 -1 11 -16 4.99 0.5
 -1 11 -16 5.14 0.51
 1 -11 16 6.23 0.53
 1 -10 -15 56.81 1.7
 1 -10 -14 22.45 1.16
 1 -10 -14 19.31 0.95
 1 -10 -14 22.08 1.16
 1 -10 -14 23.38 1.18
 1 -10 -14 22.29 1.15
 1 -10 -14 20.84 1.08
 1 -10 -13 130.76 3.39
 1 -10 -13 137.41 3.71
 1 -10 -13 139.92 3.78
 1 -10 -13 140.94 3.78
 1 -10 -13 127.13 3.57
 1 -10 -13 139.64 3.73
 1 -10 -12 20.5 1.24
 1 -10 -12 22.61 1.45
 1 -10 -12 20.3 1.35
 1 -10 -12 20.6 1.37
 1 -10 -11 74.87 2.73
 1 -10 -11 82.12 3.12
 1 -10 -11 81.29 3.05
 1 -10 -11 80.88 3.01
 1 -10 -10 80.16 2.96
 1 -10 -10 82.67 3.08
 1 -10 -10 85.02 3.23
 1 -10 -10 82.2 3.19
 1 -10 -9 187.11 5.13
 1 -10 -9 198.89 5.37
 1 -10 -9 196.58 5.5
 1 -10 -9 194.49 5.46
 1 -10 -8 45.38 2.25
 1 -10 -8 41.1 2.48
 -1 10 8 46.09 2.58
 1 -10 -8 49.21 2.39
 1 -10 -8 45.25 2.39
 1 -10 -8 48.89 2.46
 1 -10 -7 191.72 5.33
 1 -10 -7 195.48 5.91
 1 -10 -7 199.79 5.53
 1 -10 -7 205.72 5.66
 1 -10 -6 8.79 0.99
 1 -10 -6 10.07 1.17
 1 -10 -6 9.02 1.02
 1 -10 -6 10.38 1.09
 1 -10 -6 10.84 1.16
 1 -10 -5 291.38 7.41
 1 -10 -4 3.4 0.64
 1 -10 -3 325.94 7.85
 -1 10 3 326.66 7.81
 -1 10 2 78.82 3.15
 1 -10 -2 76.36 3.15
 1 -10 -1 226.98 6.02
 -1 10 1 212.84 5.73
 1 -10 0 159.87 4.79
 -1 10 0 146.35 4.49
 -1 10 -1 261.4 6.57
 1 -10 1 287.43 6.97
 1 -10 2 21.33 1.57
 -1 10 -2 18.65 1.42
 -1 10 -3 1318.36 23.05
 1 -10 3 1352.67 23.46
 1 -10 4 1.4 0.49
 -1 10 -4 1.41 0.5
 -1 10 -5 328.37 7.68
 -1 10 -6 1.73 0.57
 -1 10 -7 94.17 3.66
 1 -10 8 96.31 3.4
 1 -10 8 93.26 3.34
 -1 10 -8 94.78 3.73
 1 -10 9 104.49 3.6
 1 -10 9 104.46 3.58
 -1 10 -9 104.71 4.02
 1 -10 10 69.23 2.82
 1 -10 10 72.67 2.88
 -1 10 -10 63.48 3.1
 -1 10 -11 221.39 5.81
 1 -10 11 233.68 5.91
 1 -10 11 241.22 6
 1 -10 12 15.38 1.25
 -1 10 -12 14.88 1.22
 1 -10 12 18.44 1.39
 -1 10 -13 291.28 6.72
 -1 10 -13 306.28 6.8
 1 -10 13 305.27 6.87
 -1 10 -14 33.67 1.68
 -1 10 -14 34.31 1.7
 1 -10 14 34 1.69
 -1 10 -15 39 1.69
 1 -10 15 35.99 1.65
 -1 10 -16 24.19 1.16
 -1 10 -16 22.28 1.17
 -1 10 -16 22.76 1.16
 1 -10 16 22.58 1.12
 -1 10 -17 4.27 0.42
 -1 10 -17 4.36 0.44
 -1 10 -17 3.76 0.4
 1 -9 -15 13.32 0.77
 1 -9 -15 15.41 0.92
 1 -9 -15 12.67 0.83
 1 -9 -15 14.54 0.89
 1 -9 -15 13.63 0.85
 1 -9 -14 38.95 1.59
 1 -9 -14 36.16 1.68
 1 -9 -14 36.88 1.69
 1 -9 -14 38.52 1.73
 1 -9 -14 38.06 1.7
 1 -9 -13 5.77 0.65
 1 -9 -13 5.75 0.74
 1 -9 -13 6.13 0.74
 1 -9 -13 6.05 0.77
 1 -9 -13 4.93 0.68
 1 -9 -12 51.41 2.19
 1 -9 -12 53.92 2.41
 1 -9 -12 53.64 2.46
 1 -9 -12 50.94 2.27
 1 -9 -12 51.52 2.38
 1 -9 -12 53.46 2.41
 1 -9 -11 38.18 1.95
 1 -9 -11 40.52 2.13
 1 -9 -11 40.14 2.09
 1 -9 -11 37.27 2.08
 1 -9 -11 38.87 2.13
 1 -9 -10 39.41 2.06
 1 -9 -10 39.3 2.17
 1 -9 -10 39.35 2.12
 1 -9 -10 42.03 2.25
 1 -9 -10 40.17 2.2
 1 -9 -9 6.26 0.92
 1 -9 -9 5.27 0.75
 -1 9 9 5.49 0.91
 1 -9 -9 6.86 0.95
 1 -9 -9 6.56 0.9
 1 -9 -9 5.63 0.85
 1 -9 -8 345 8.01
 1 -9 -8 368.04 8.38
 -1 9 8 391.1 8.72
 1 -9 -8 348.15 8.56
 1 -9 -8 352.23 8.13
 1 -9 -8 325.91 8.15
 1 -9 -8 374.04 8.36
 1 -9 -7 125 4.3
 1 -9 -7 117.2 4.06
 1 -9 -7 120.99 4.07
 1 -9 -6 139.14 4.53
 1 -9 -5 195.85 5.51
 1 -9 -4 36.38 2.05
 1 -9 -3 24.13 1.68
 1 -9 -2 117.38 3.82
 -1 9 1 332.15 7.44
 1 -9 -1 349.58 7.72
 1 -9 0 237.98 5.96
 -1 9 0 223.23 5.6
 -1 9 -1 11.31 1.03
 1 -9 1 11.88 1.21
 -1 9 -2 1096.48 19.63
 1 -9 2 1195.65 20.11
 -1 9 -3 10.08 0.98
 1 -9 3 11.23 1.09
 -1 9 -4 815.74 15
 1 -9 4 826.38 15.17
 -1 9 -5 29.91 1.74
 -1 9 -6 42.59 2.19
 -1 9 -7 123.1 4.06
 -1 9 -8 2.51 0.56
 1 -9 9 268.22 6.5
 -1 9 -9 278.69 6.96
 1 -9 10 278.77 6.84
 1 -9 10 301.37 7.01
 -1 9 -10 287.57 7.41
 1 -9 11 7.46 0.89
 -1 9 -11 8.4 0.94
 1 -9 11 8.81 0.96
 -1 9 -12 232.73 5.82
 1 -9 12 229.61 5.8
 -1 9 -12 214.1 5.78
 -1 9 -13 14.44 1.2
 -1 9 -13 14.55 1.18
 -1 9 -13 14.5 1.22
 1 -9 13 14.98 1.2
 -1 9 -14 186.27 4.81
 -1 9 -14 193.8 4.89
 1 -9 14 183.21 4.77
 -1 9 -14 180.96 4.9
 -1 9 -15 61.17 2.28
 1 -9 15 56.78 2.21
 -1 9 -16 2.56 0.43
 -1 9 -16 3.37 0.5
 -1 9 -16 3.32 0.53
 1 -9 16 3.69 0.51
 -1 9 -17 27.39 1.17
 -1 9 -17 27.75 1.21
 -1 9 -17 22.08 1.04
 -1 9 -17 26.13 1.19
 1 -9 17 21.22 1
 1 -8 -16 28.24 1.23
 1 -8 -16 25.96 1.07
 1 -8 -16 27.07 1.2
 1 -8 -15 17.16 1
 1 -8 -15 13.96 0.96
 1 -8 -15 12.88 0.92
 1 -8 -15 15.43 1.04
 1 -8 -15 15.14 1
 1 -8 -14 12.38 0.95
 1 -8 -14 12.26 1.03
 1 -8 -14 11.58 0.96
 1 -8 -14 13.07 1.06
 1 -8 -14 13.92 1.08
 1 -8 -14 12.65 1.05
 1 -8 -13 35.34 1.77
 1 -8 -13 35.67 1.9
 1 -8 -13 35.08 1.91
 1 -8 -13 35.08 1.82
 1 -8 -13 35.68 1.92
 1 -8 -13 34.33 1.92
 1 -8 -12 14.48 1.17
 1 -8 -12 13.4 1.21
 1 -8 -12 14.2 1.2
 1 -8 -12 12.7 1.21
 1 -8 -12 14.18 1.2
 1 -8 -12 14.9 1.29
 1 -8 -12 14.91 1.29
 1 -8 -11 14.02 1.27
 1 -8 -11 13.47 1.19
 1 -8 -11 13.47 1.21
 1 -8 -11 14.02 1.22
 1 -8 -11 13.81 1.29
 1 -8 -11 12.66 1.23
 1 -8 -10 23.24 1.65
 1 -8 -10 20.26 1.48
 -1 8 10 20.47 1.68
 1 -8 -10 20.42 1.48
 1 -8 -10 19.85 1.5
 1 -8 -10 22.11 1.65
 1 -8 -10 20.76 1.59
 1 -8 -10 21.17 1.54
 1 -8 -9 350.34 8.14
 1 -8 -9 346.92 7.91
 -1 8 9 361.96 8.49
 1 -8 -9 356.12 7.89
 1 -8 -9 334.93 7.91
 1 -8 -9 354.42 8.02
 1 -8 -9 327.28 8.11
 1 -8 -9 359.12 8.24
 1 -8 -8 168.22 5.13
 -1 8 8 181.71 5.23
 1 -8 -7 647.5 12.85
 1 -8 -6 95.96 3.48
 1 -8 -5 138.95 4.24
 1 -8 -4 1.49 0.42
 1 -8 -3 3.94 0.65
 1 -8 -2 173.13 4.63
 1 -8 -1 94.09 3.07
 -1 8 0 45.55 1.95
 1 -8 0 46.05 2.04
 -1 8 -1 172.41 4.4
 1 -8 1 186.42 4.67
 -1 8 -2 65.76 2.38
 -1 8 -3 556.65 10.52
 -1 8 -4 12.16 1.01
 -1 8 -5 90.84 3.06
 1 -8 5 93.28 2.8
 -1 8 -6 332.86 7.23
 1 -8 6 314.58 6.76
 -1 8 -7 10.15 1.02
 1 -8 7 9.35 0.88
 1 -8 8 47.01 2.17
 -1 8 -8 53.72 2.47
 1 -8 9 33 1.9
 -1 8 -9 35.3 2.03
 1 -8 10 13.93 1.2
 1 -8 10 12.44 1.21
 -1 8 -10 14.33 1.33
 -1 8 -11 297.79 6.87
 -1 8 -11 267.34 6.8
 1 -8 11 292.99 6.83
 -1 8 -11 270.88 7.11
 1 -8 11 266.1 7.09
 -1 8 -12 13.32 1.18
 -1 8 -12 11.32 1.13
 1 -8 12 12.44 1.15
 -1 8 -12 11.19 1.25
 -1 8 -13 88.7 3.17
 -1 8 -13 85.74 3.09
 -1 8 -13 80.86 3.16
 -1 8 -13 80.37 3.12
 1 -8 13 80.26 3.03
 -1 8 -14 74.52 2.8
 -1 8 -14 70.92 2.69
 -1 8 -14 71.44 2.85
 -1 8 -14 67.4 2.72
 1 -8 14 68 2.65
 -1 8 -15 74.47 2.64
 -1 8 -15 69.56 2.6
 -1 8 -15 71.96 2.73
 1 -8 15 69.88 2.58
 -1 8 -16 48.86 1.95
 -1 8 -16 49.44 2.04
 -1 8 -16 52.29 2.05
 1 -8 16 45.18 1.85
 -1 8 -17 7.33 0.65
 -1 8 -17 7.77 0.69
 -1 8 -17 7.08 0.63
 -1 8 -17 8.08 0.74
 -1 8 -18 0.72 0.2
 -1 8 -18 1.23 0.25
 1 -7 -17 34.98 1.28
 1 -7 -16 22.66 1.11
 1 -7 -16 20.13 1.09
 1 -7 -16 23.98 1.26
 1 -7 -15 7.38 0.78
 1 -7 -15 7.26 0.72
 1 -7 -15 7.34 0.77
 1 -7 -15 6.86 0.77
 1 -7 -15 9.25 0.87
 1 -7 -14 0.79 0.35
 1 -7 -14 0.94 0.39
 1 -7 -14 0.05 0.33
 1 -7 -14 0.36 0.38
 1 -7 -14 1.04 0.31
 1 -7 -14 1.05 0.41
 1 -7 -14 0.93 0.43
 1 -7 -13 25.16 1.67
 1 -7 -13 23.94 1.53
 1 -7 -13 25.24 1.68
 1 -7 -13 24.35 1.57
 1 -7 -13 25.2 1.6
 1 -7 -13 25.4 1.69
 1 -7 -13 24.03 1.56
 1 -7 -12 11.48 1.16
 1 -7 -12 12.94 1.15
 1 -7 -12 13.78 1.29
 1 -7 -12 12.23 1.15
 1 -7 -12 12.39 1.17
 1 -7 -12 12.36 1.16
 1 -7 -12 12.95 1.28
 1 -7 -11 50.49 2.39
 1 -7 -11 56.18 2.59
 1 -7 -11 54.33 2.42
 1 -7 -11 52.04 2.49
 1 -7 -11 50.65 2.38
 1 -7 -11 50.76 2.42
 1 -7 -10 30.35 1.76
 1 -7 -10 29.76 1.86
 1 -7 -10 27.86 1.74
 -1 7 10 29.2 1.95
 1 -7 -10 29.29 1.77
 1 -7 -10 25.7 1.72
 1 -7 -10 28.46 1.8
 1 -7 -9 75.4 3.15
 -1 7 9 76.14 3.14
 -1 7 8 343.94 7.79
 1 -7 -8 334.84 7.75
 1 -7 -7 72.11 2.84
 1 -7 -6 118.01 3.7
 1 -7 -5 49.46 2.19
 1 -7 -4 80.68 2.83
 1 -7 -3 643.43 11.88
 1 -7 -2 2.94 0.38
 1 -7 -2 2.42 0.49
 1 -7 -1 8.14 0.76
 1 -7 -1 7.42 0.58
 1 -7 0 70.95 2.01
 -1 7 0 67.52 4.03
 -1 7 -1 183.34 4.25
 1 -7 1 179.62 3.84
 -1 7 -2 161.9 3.9
 1 -7 2 154.66 3.48
 1 -7 3 20.99 1.04
 -1 7 -3 20.09 1.17
 1 -7 4 278.14 5.65
 -1 7 -4 290.49 6.1
 -1 7 -5 434.65 8.45
 1 -7 5 423.65 8.07
 1 -7 6 11.83 0.91
 -1 7 -6 12.58 1
 1 -7 7 183.66 4.57
 -1 7 -7 184.1 4.76
 -1 7 -8 78.15 2.88
 1 -7 8 70.42 2.67
 -1 7 -9 177.59 4.91
 1 -7 9 170.26 4.79
 -1 7 -10 11.45 1.12
 1 -7 10 8.96 1.04
 -1 7 -10 9.26 1.03
 -1 7 -11 45.5 2.24
 -1 7 -11 46.06 2.4
 1 -7 11 46.87 2.32
 1 -7 11 47.25 2.49
 -1 7 -12 265.44 6.57
 -1 7 -12 287.74 6.84
 -1 7 -12 295.99 7.08
 1 -7 12 287.31 6.85
 -1 7 -12 291.23 7.45
 1 -7 12 267.28 7.26
 -1 7 -13 41.62 2.07
 -1 7 -13 44.72 2.19
 1 -7 13 41.04 2.09
 -1 7 -13 44.46 2.27
 -1 7 -13 44.53 2.26
 -1 7 -13 39.48 2.4
 1 -7 13 35.1 2.33
 -1 7 -14 32.03 1.82
 -1 7 -14 33.87 1.84
 -1 7 -14 32.06 1.89
 -1 7 -14 30.63 1.83
 -1 7 -15 63.41 2.49
 -1 7 -15 61.94 2.53
 -1 7 -15 65.07 2.65
 1 -7 15 61.3 2.43
 -1 7 -16 105.17 3.2
 -1 7 -16 100.06 3.18
 -1 7 -16 104.14 3.23
 -1 7 -16 112.06 3.37
 1 -7 16 110.67 3.16
 -1 7 -17 25.97 1.3
 -1 7 -17 27.06 1.35
 -1 7 -17 23.74 1.25
 -1 7 -17 25.16 1.3
 -1 7 -18 30.49 1.23
 -1 7 -18 30 1.24
 -1 7 -18 27.83 1.16
 1 -6 -17 28.2 1.19
 1 -6 -17 30.03 1.34
 1 -6 -16 1.24 0.38
 1 -6 -16 0.33 0.28
 1 -6 -16 1.23 0.37
 1 -6 -16 0.53 0.32
 1 -6 -16 0.94 0.28
 1 -6 -15 15.13 1.17
 1 -6 -15 14.07 1.05
 1 -6 -15 14.91 1.12
 1 -6 -15 14.32 1.09
 1 -6 -15 14.46 1.1
 1 -6 -15 14.72 1.13
 1 -6 -14 47.36 2.16
 1 -6 -14 48.57 2.32
 1 -6 -14 45.79 2.14
 1 -6 -14 50.49 2.22
 1 -6 -14 45.57 2.25
 1 -6 -14 46.14 2.24
 1 -6 -14 49.85 2.24
 1 -6 -13 23.24 1.55
 1 -6 -13 24.82 1.68
 1 -6 -13 24.36 1.52
 1 -6 -13 25.96 1.6
 1 -6 -13 24.13 1.69
 1 -6 -13 25.09 1.62
 1 -6 -12 47.51 2.3
 1 -6 -12 46.46 2.21
 1 -6 -12 47.38 2.4
 1 -6 -12 46.59 2.64
 1 -6 -12 49.45 2.54
 1 -6 -12 48.47 2.3
 1 -6 -12 50.57 2.38
 1 -6 -11 35.82 1.99
 1 -6 -11 33.94 2.02
 1 -6 -11 34.83 1.89
 1 -6 -11 39.67 2.3
 1 -6 -11 35.56 1.97
 1 -6 -11 36.16 2.02
 1 -6 -10 5.8 0.78
 1 -6 -10 6.22 0.9
 -1 6 10 6.06 0.87
 1 -6 -9 30.19 1.83
 -1 6 9 29.87 1.78
 -1 6 8 162.93 4.54
 1 -6 -8 156.37 4.49
 1 -6 -7 125.67 3.66
 1 -6 -7 118.78 3.49
 1 -6 -7 116.19 3.59
 1 -6 -6 1.59 0.38
 1 -6 -6 1.14 0.35
 1 -6 -6 1.55 0.41
 1 -6 -5 193.75 4.5
 1 -6 -5 196.72 4.64
 1 -6 -5 205.47 4.9
 1 -6 -4 227.46 5.22
 1 -6 -4 223.13 4.76
 1 -6 -3 108.02 3.04
 1 -6 -3 104.35 2.65
 1 -6 -2 177.38 3.71
 1 -6 -2 171.25 3.66
 1 -6 -2 178.28 4.18
 1 -6 -1 26.4 1.05
 -1 6 1 27.15 2.06
 1 -6 -1 23.61 0.94
 1 -6 0 485.57 8.41
 -1 6 0 508.43 11.91
 -1 6 -1 19.7 2.03
 1 -6 1 19.39 0.88
 -1 6 -1 19.95 1.03
 1 -6 2 191.86 3.95
 -1 6 -2 199.8 4.28
 -1 6 -2 191.18 7.14
 1 -6 3 43.05 1.47
 -1 6 -3 44.16 1.67
 -1 6 -4 38.27 1.6
 1 -6 4 35.58 1.39
 1 -6 5 17.59 0.99
 -1 6 -5 18.22 1.12
 -1 6 -6 461.42 8.79
 1 -6 6 451.63 8.56
 -1 6 -7 100.27 3.09
 -1 6 -8 319.79 6.96
 -1 6 -9 3.12 0.57
 -1 6 -9 2.75 0.52
 -1 6 -10 130.71 4.11
 -1 6 -10 142.49 4.23
 -1 6 -12 12.64 1.16
 -1 6 -12 11.8 1.11
 -1 6 -12 15.51 1.25
 -1 6 -12 12.98 1.2
 -1 6 -12 13.2 1.23
 -1 6 -12 14.06 1.34
 -1 6 -13 25.88 1.66
 -1 6 -13 24.4 1.58
 -1 6 -13 26.94 1.75
 -1 6 -13 24.53 1.68
 -1 6 -13 26.11 1.91
 -1 6 -14 53.58 2.39
 -1 6 -14 57.24 2.58
 -1 6 -14 57.3 2.65
 -1 6 -15 10.57 0.99
 -1 6 -15 10.21 1.04
 -1 6 -15 12.46 1.16
 -1 6 -15 10.23 1.04
 1 -6 15 9.14 0.92
 -1 6 -16 7.6 0.8
 -1 6 -16 6.59 0.76
 -1 6 -16 7.5 0.82
 -1 6 -16 6.51 0.78
 -1 6 -17 94.58 2.8
 -1 6 -17 88.07 2.74
 -1 6 -17 95.09 2.85
 -1 6 -17 89.17 2.76
 -1 6 -18 10.86 0.74
 -1 6 -18 9.74 0.72
 -1 6 -18 8.16 0.63
 -1 6 -18 9.97 0.75
 1 -5 -18 2.23 0.3
 1 -5 -18 1.6 0.3
 1 -5 -17 0.25 0.23
 1 -5 -17 -0.12 0.2
 1 -5 -17 0.28 0.21
 1 -5 -17 0.34 0.26
 1 -5 -16 62.15 2.37
 1 -5 -16 63.72 2.26
 1 -5 -16 60.76 2.22
 1 -5 -16 61.18 2.26
 1 -5 -16 57.05 2.2
 1 -5 -16 61.64 2.27
 1 -5 -15 21 1.35
 1 -5 -15 23.37 1.52
 1 -5 -15 19.89 1.36
 1 -5 -15 20.59 1.37
 1 -5 -15 20.65 1.4
 1 -5 -14 66.32 2.63
 1 -5 -14 66.33 2.82
 1 -5 -14 66.04 2.66
 1 -5 -14 63.7 2.65
 1 -5 -13 18.28 1.48
 1 -5 -13 18.83 1.4
 1 -5 -13 18.74 1.66
 1 -5 -13 17.8 1.47
 1 -5 -13 18.5 1.38
 1 -5 -13 18.31 1.4
 1 -5 -12 16.98 1.31
 1 -5 -12 18.82 1.44
 1 -5 -12 18.05 1.6
 1 -5 -12 18.97 1.59
 1 -5 -12 19.1 1.44
 1 -5 -12 17.32 1.41
 1 -5 -11 32.5 1.85
 1 -5 -11 32.3 1.83
 1 -5 -11 28.72 1.69
 1 -5 -11 34.29 2.08
 1 -5 -11 31.35 1.82
 1 -5 -11 29.71 1.95
 1 -5 -11 32.28 1.86
 1 -5 -10 205.99 5.58
 -1 5 10 198.05 5.44
 -1 5 9 106.66 3.55
 1 -5 -9 115.97 3.7
 -1 5 8 22.29 1.39
 1 -5 -8 23.08 1.38
 1 -5 -8 22.65 1.42
 1 -5 -7 67.52 2.44
 1 -5 -7 68.13 2.44
 1 -5 -7 70.5 2.41
 1 -5 -6 2.44 0.44
 1 -5 -6 1.59 0.37
 1 -5 -6 2.53 0.46
 1 -5 -5 305.74 5.97
 1 -5 -5 301.69 6.06
 1 -5 -5 308.93 6.26
 1 -5 -4 10.45 1.65
 1 -5 -4 12.2 0.85
 1 -5 -4 15.29 1.04
 1 -5 -4 15.49 0.86
 -1 5 3 5.66 0.9
 1 -5 -3 4.29 0.93
 1 -5 -3 4.8 0.52
 1 -5 -3 5.41 0.5
 1 -5 -3 6.77 1.22
 1 -5 -3 5.52 0.49
 1 -5 -2 21.35 2.03
 1 -5 -2 20.74 0.87
 -1 5 2 22.71 1.39
 1 -5 -2 20.87 0.89
 1 -5 -1 400.91 6.99
 1 -5 -1 415.37 10.6
 1 -5 -1 419.68 7.16
 -1 5 0 97.58 3.84
 1 -5 0 94.21 4.24
 1 -5 0 87.99 2.1
 1 -5 1 208.01 4
 1 -5 1 221.52 6.78
 -1 5 -1 210.18 6.51
 -1 5 -2 14.43 0.82
 1 -5 2 14.28 0.71
 -1 5 -2 17.69 1.8
 1 -5 2 15.1 1.55
 -1 5 -3 39.6 2.91
 -1 5 -3 43.02 1.54
 1 -5 3 41.53 1.35
 -1 5 -4 86.45 2.39
 1 -5 4 83.83 2.24
 -1 5 -5 3.73 0.5
 -1 5 -6 200.5 4.52
 -1 5 -7 338.82 6.87
 -1 5 -8 5.49 0.65
 -1 5 -9 193.05 4.82
 -1 5 -9 186.36 4.8
 -1 5 -10 21.43 1.44
 -1 5 -10 21.5 1.41
 -1 5 -11 37.23 2.08
 -1 5 -12 71.36 2.87
 -1 5 -12 68.36 2.77
 -1 5 -12 70.39 2.92
 -1 5 -12 68.98 2.93
 -1 5 -12 74.06 3.14
 -1 5 -13 104.2 3.6
 -1 5 -13 102.56 3.51
 -1 5 -13 104.48 3.69
 -1 5 -13 102.44 3.69
 -1 5 -13 101.79 3.93
 -1 5 -14 26.09 1.63
 -1 5 -14 27.07 1.74
 -1 5 -14 26.43 1.72
 -1 5 -15 2.68 0.53
 -1 5 -15 3.06 0.62
 -1 5 -15 3.02 0.62
 -1 5 -15 3.64 0.63
 -1 5 -15 3.26 0.65
 -1 5 -16 89.68 2.99
 -1 5 -16 90.02 3.02
 -1 5 -16 83.13 2.96
 -1 5 -16 89.39 3.1
 -1 5 -16 91.87 3.05
 -1 5 -17 14.42 1.02
 -1 5 -17 15.21 1.07
 -1 5 -17 14.95 1.06
 -1 5 -17 14.28 1
 -1 5 -18 33.33 1.39
 -1 5 -18 30.81 1.37
 -1 5 -18 32.53 1.37
 -1 5 -19 0.64 0.19
 1 -4 -18 0.37 0.2
 1 -4 -18 0.19 0.19
 1 -4 -17 20.96 1.22
 1 -4 -17 21.4 1.18
 1 -4 -17 20.88 1.16
 1 -4 -17 21.88 1.2
 1 -4 -16 16.87 1.24
 1 -4 -16 15.89 1.12
 1 -4 -16 14.85 1.09
 1 -4 -16 14.45 1.1
 1 -4 -15 145.95 4.37
 1 -4 -15 143.57 4.12
 1 -4 -15 149.63 4.21
 1 -4 -15 144.32 4.18
 1 -4 -14 44.42 2.3
 1 -4 -14 43.25 2.12
 1 -4 -14 42.98 2.13
 1 -4 -14 42.96 2.17
 1 -4 -13 40.86 2.11
 1 -4 -13 41.28 2.13
 1 -4 -13 44.77 2.55
 1 -4 -13 46.68 2.24
 1 -4 -13 46.53 2.26
 1 -4 -12 9.5 0.98
 1 -4 -12 10.67 1.12
 1 -4 -12 11.18 1.22
 1 -4 -12 8.19 0.92
 1 -4 -12 12 1.12
 1 -4 -12 11.05 1.1
 1 -4 -11 77.69 3.17
 1 -4 -10 16.42 1.33
 -1 4 10 14.98 1.24
 1 -4 -9 58.83 2.41
 -1 4 9 56.7 2.34
 1 -4 -9 56.17 2.29
 1 -4 -8 82.07 2.75
 1 -4 -8 80.66 2.66
 -1 4 8 82.37 2.75
 -1 4 7 70.53 2.38
 1 -4 -7 65.57 2.31
 1 -4 -7 67.73 2.27
 1 -4 -7 68.42 2.35
 1 -4 -6 504.76 9.27
 1 -4 -6 501.88 9.26
 1 -4 -6 515.93 9.21
 1 -4 -5 61.81 1.91
 1 -4 -5 59.78 1.93
 1 -4 -5 58.73 3.07
 1 -4 -5 62.01 2.02
 1 -4 -4 1.38 0.44
 1 -4 -4 0.7 0.23
 -1 4 4 3.2 0.53
 1 -4 -4 0.94 0.24
 1 -4 -4 1.6 0.29
 1 -4 -4 2.78 0.81
 1 -4 -3 71.21 1.98
 1 -4 -3 71.87 2.09
 1 -4 -3 71.96 3.71
 1 -4 -3 74.83 1.92
 1 -4 -3 69.96 3.29
 -1 4 3 80.35 3.01
 1 -4 -2 487.59 8.33
 1 -4 -2 488.55 8.46
 1 -4 -2 523 11.58
 1 -4 -2 516.78 8.4
 1 -4 -1 41.44 1.21
 -1 4 1 47.38 2.01
 -1 4 0 10.01 1.01
 1 -4 0 9.17 1.13
 1 -4 1 644.94 12.59
 -1 4 -1 644.08 12.58
 1 -4 2 334.71 5.88
 -1 4 -2 351.77 8.64
 -1 4 -2 334.98 6.06
 1 -4 2 355.29 8.11
 -1 4 -3 182.65 3.79
 1 -4 3 196.82 5.27
 -1 4 -3 185.17 6.13
 -1 4 -4 171.46 3.64
 -1 4 -4 166.87 6.18
 -1 4 -5 243.11 4.9
 -1 4 -5 236.52 8.16
 -1 4 -6 41.64 1.59
 -1 4 -7 16.7 1.05
 -1 4 -8 229.45 5.18
 -1 4 -8 230.24 5.15
 -1 4 -9 90.28 2.88
 -1 4 -9 89.32 2.93
 -1 4 -10 7.1 0.85
 -1 4 -10 5.62 0.7
 -1 4 -10 5.34 0.69
 -1 4 -11 4.06 0.68
 -1 4 -12 100.89 3.43
 -1 4 -12 97.13 3.51
 -1 4 -12 109.12 3.83
 -1 4 -13 46.13 2.23
 -1 4 -13 50.24 2.45
 -1 4 -13 45.89 2.32
 -1 4 -13 50.61 2.62
 -1 4 -14 45.72 2.2
 -1 4 -14 45.58 2.22
 -1 4 -14 42.56 2.21
 -1 4 -14 48.9 2.4
 -1 4 -14 43.12 2.49
 -1 4 -15 4.83 0.73
 -1 4 -15 4.31 0.72
 -1 4 -15 5.61 0.82
 -1 4 -15 4.71 0.74
 -1 4 -15 5.11 0.77
 -1 4 -16 34.29 1.77
 -1 4 -16 38.1 1.9
 -1 4 -16 40.58 1.94
 -1 4 -16 34.39 1.82
 -1 4 -17 42.61 1.83
 -1 4 -17 38.62 1.72
 -1 4 -17 44.03 1.89
 -1 4 -17 44.06 1.89
 -1 4 -18 11.09 0.8
 -1 4 -18 11.93 0.84
 -1 4 -18 11.99 0.86
 -1 4 -19 17.52 0.86
 -1 4 -19 17.09 0.82
 1 -3 -18 4.44 0.48
 1 -3 -18 4.29 0.49
 1 -3 -18 4.09 0.46
 1 -3 -18 4.88 0.52
 1 -3 -17 1.88 0.45
 1 -3 -17 1.39 0.38
 1 -3 -17 1.67 0.42
 1 -3 -17 0.65 0.24
 1 -3 -16 189.32 4.77
 1 -3 -16 193.88 5.03
 1 -3 -16 189.46 4.81
 1 -3 -16 187.08 4.81
 1 -3 -15 27.62 1.63
 1 -3 -15 25.21 1.54
 1 -3 -15 24.95 1.57
 1 -3 -15 27.01 1.65
 1 -3 -14 83.74 3.09
 1 -3 -14 80.61 3.08
 1 -3 -14 82.81 3.08
 1 -3 -14 82.39 3.11
 1 -3 -13 56.69 2.58
 1 -3 -13 63.1 3.03
 1 -3 -13 60.77 2.62
 1 -3 -13 58.01 2.59
 1 -3 -12 13.32 1.2
 1 -3 -12 14.04 1.2
 1 -3 -12 14.7 1.35
 1 -3 -11 23.39 1.6
 1 -3 -10 2.31 0.54
 -1 3 10 1.36 0.41
 1 -3 -9 12.34 1.02
 1 -3 -9 13.12 1.09
 -1 3 9 11.41 0.97
 1 -3 -8 2.92 0.49
 1 -3 -8 3.58 0.55
 -1 3 8 2.78 0.47
 -1 3 7 217.01 4.84
 1 -3 -7 222.57 4.89
 1 -3 -7 220.6 4.81
 1 -3 -6 269.7 5.36
 -1 3 6 269.11 5.41
 1 -3 -6 256.13 5.28
 1 -3 -6 276.64 5.45
 1 -3 -5 11.53 0.74
 1 -3 -5 11.62 1.08
 1 -3 -5 12.12 1.41
 1 -3 -5 10.38 0.7
 1 -3 -5 11.04 0.7
 1 -3 -4 63.46 1.81
 1 -3 -4 68.06 3.25
 1 -3 -4 68.23 2.77
 1 -3 -4 69.17 1.93
 1 -3 -4 66.8 1.81
 -1 3 4 68.39 2.1
 1 -3 -3 194.28 5.64
 -1 3 3 197.35 4.5
 1 -3 -2 99.38 3.64
 1 -3 -2 95.39 2.11
 -1 3 1 110.06 2.88
 1 -3 0 33.52 1.85
 -1 3 0 35.44 1.67
 1 -3 1 565.5 10.99
 -1 3 -1 573.26 11.11
 -1 3 -2 139.99 4.42
 1 -3 2 141.68 3.93
 -1 3 -3 508.02 8.71
 -1 3 -3 519.09 11.35
 -1 3 -4 22.84 0.95
 -1 3 -4 26.04 2.08
 -1 3 -5 294.39 8.65
 -1 3 -5 287.23 5.46
 -1 3 -6 30.96 1.27
 -1 3 -6 33.5 2.85
 -1 3 -7 78.36 2.34
 -1 3 -7 78.51 2.31
 -1 3 -8 230.95 5.07
 -1 3 -8 238.68 5.2
 -1 3 -9 6.73 0.69
 -1 3 -9 6.72 0.71
 -1 3 -9 6.46 0.74
 -1 3 -10 72.23 2.65
 -1 3 -10 79.01 2.87
 -1 3 -11 93.18 3.35
 -1 3 -12 13.69 1.29
 -1 3 -13 24.03 1.58
 -1 3 -13 23.71 1.59
 -1 3 -13 24.3 1.67
 -1 3 -13 25.59 1.73
 -1 3 -13 24.87 1.8
 -1 3 -14 7.51 0.89
 -1 3 -14 8.06 0.97
 -1 3 -14 6.81 0.9
 -1 3 -14 7.76 0.91
 -1 3 -14 7.68 0.99
 -1 3 -14 6.79 1
 -1 3 -15 111.83 3.63
 -1 3 -15 113.26 3.77
 -1 3 -15 104.49 3.59
 -1 3 -15 119.06 3.9
 -1 3 -15 114.74 3.69
 -1 3 -15 109.92 3.65
 -1 3 -16 4.56 0.68
 -1 3 -16 4.73 0.73
 -1 3 -16 4.14 0.66
 -1 3 -17 17.88 1.15
 -1 3 -17 19.65 1.24
 -1 3 -17 17.55 1.18
 -1 3 -18 69.68 2.21
 -1 3 -18 67 2.11
 -1 3 -18 75.85 2.33
 -1 3 -18 78 2.33
 -1 3 -19 51.34 1.6
 -1 3 -19 46.54 1.49
 1 -2 -19 18.96 0.87
 1 -2 -19 19.21 0.88
 1 -2 -19 18.44 0.92
 1 -2 -18 2.56 0.42
 1 -2 -18 2.89 0.44
 1 -2 -18 3 0.47
 1 -2 -18 2.94 0.42
 1 -2 -17 34.85 1.72
 1 -2 -17 35.75 1.65
 1 -2 -17 33.28 1.53
 1 -2 -17 34.72 1.64
 1 -2 -17 35.56 1.69
 1 -2 -16 21 1.39
 1 -2 -16 19.79 1.44
 1 -2 -16 18.44 1.28
 1 -2 -16 19.52 1.36
 1 -2 -16 20.07 1.38
 1 -2 -15 42.97 2.07
 1 -2 -15 39.72 2.04
 1 -2 -15 43.6 2.13
 1 -2 -15 42.72 2.13
 1 -2 -14 19.44 1.43
 1 -2 -14 16.1 1.53
 1 -2 -13 32.46 1.88
 1 -2 -13 36.07 1.97
 1 -2 -13 37.19 2.27
 1 -2 -12 31.11 1.95
 1 -2 -11 70.68 2.89
 1 -2 -10 3.53 0.57
 -1 2 10 4.16 0.63
 1 -2 -10 3.54 0.61
 1 -2 -9 289.05 6.2
 1 -2 -9 288.31 6.28
 -1 2 9 272.87 6.11
 1 -2 -8 206.1 4.76
 1 -2 -8 208.73 4.71
 -1 2 8 198.49 4.64
 1 -2 -7 93.55 2.59
 -1 2 7 88.67 2.56
 1 -2 -7 89.19 2.62
 1 -2 -6 49.82 1.65
 -1 2 6 47.99 1.64
 1 -2 -6 51.22 1.69
 1 -2 -5 5.52 0.44
 1 -2 -5 6.52 0.5
 -1 2 5 7.17 0.56
 1 -2 -5 6.34 0.88
 1 -2 -4 13.45 1.22
 1 -2 -4 11.61 0.64
 -1 2 4 13.69 0.72
 1 -2 -4 14.65 0.93
 -1 2 3 5.03 0.48
 1 -2 -3 4.96 0.71
 -1 2 2 13.78 0.84
 -1 2 1 582.48 10.34
 1 -2 -1 587.37 9.71
 1 -2 0 108.23 2.81
 -1 2 -1 464.35 8.85
 -1 2 -2 9.13 0.92
 -1 2 -3 64.64 2.78
 1 -2 3 61.91 2.8
 -1 2 -4 2091.65 35.46
 -1 2 -5 7.66 0.61
 -1 2 -5 9.47 0.64
 -1 2 -6 300.19 5.64
 -1 2 -6 300.72 5.75
 -1 2 -7 13.41 0.86
 -1 2 -7 14.23 0.93
 -1 2 -7 13.55 0.85
 -1 2 -8 0.9 0.37
 -1 2 -8 1.36 0.42
 -1 2 -9 725.03 13.08
 -1 2 -10 98.93 3.18
 -1 2 -10 108.61 3.4
 -1 2 -11 288.75 6.82
 -1 2 -12 1.01 0.46
 -1 2 -13 8.97 0.95
 -1 2 -13 10.76 1.11
 -1 2 -13 10.42 1.11
 -1 2 -13 9.85 1
 -1 2 -14 120.28 3.87
 -1 2 -14 123.64 3.96
 -1 2 -14 132.98 4.23
 -1 2 -14 130.67 4.16
 -1 2 -14 126.08 3.98
 -1 2 -14 116.63 4.3
 -1 2 -15 0.65 0.38
 -1 2 -15 0.75 0.39
 -1 2 -15 0.91 0.51
 -1 2 -15 0.76 0.42
 -1 2 -16 13.9 1.1
 -1 2 -16 12.67 1.08
 -1 2 -16 12.71 1.09
 -1 2 -17 27.83 1.46
 -1 2 -17 28.96 1.52
 -1 2 -18 45.26 1.73
 -1 2 -18 44.98 1.69
 -1 2 -19 51.43 1.6
 -1 2 -19 48.41 1.53
 1 -1 -19 8.13 0.6
 1 -1 -19 9.88 0.65
 1 -1 -18 58.17 1.98
 1 -1 -18 55.33 1.97
 1 -1 -18 52.75 1.82
 1 -1 -18 52.82 1.87
 1 -1 -18 60.08 2.03
 1 -1 -17 5.44 0.69
 1 -1 -17 4.6 0.62
 1 -1 -17 4.3 0.57
 1 -1 -17 4.84 0.63
 1 -1 -17 5.47 0.69
 1 -1 -16 37.14 1.86
 1 -1 -16 37.73 1.88
 1 -1 -16 37.61 1.91
 1 -1 -15 24.46 1.57
 1 -1 -14 6.09 0.82
 1 -1 -14 7.26 0.86
 1 -1 -14 5.87 0.84
 1 -1 -14 5.59 0.94
 1 -1 -13 15.26 1.3
 1 -1 -13 14.33 1.25
 1 -1 -13 15.19 1.27
 1 -1 -13 15.41 1.43
 1 -1 -12 127.03 4.21
 1 -1 -11 73.64 2.91
 1 -1 -10 520.14 10.08
 1 -1 -10 514.49 9.89
 -1 1 10 487.53 9.85
 1 -1 -9 27.34 1.48
 1 -1 -9 26.44 1.4
 -1 1 9 22.9 1.31
 1 -1 -8 381.66 7.35
 -1 1 8 363.33 7.2
 1 -1 -8 366.6 7.21
 1 -1 -7 0.55 0.23
 1 -1 -7 0.82 0.2
 -1 1 7 0.53 0.22
 1 -1 -7 1.02 0.33
 -1 1 6 26.46 1.13
 1 -1 -6 28.25 1.15
 1 -1 -6 26.93 1
 1 -1 -6 25.39 1.13
 1 -1 -6 27.46 1.02
 1 -1 -5 618.53 10.95
 -1 1 5 543.67 9.61
 1 -1 -5 589.31 9.87
 1 -1 -5 599.3 11.03
 1 -1 -5 560.73 9.69
 1 -1 -4 139.97 3.4
 1 -1 -4 127.15 2.73
 1 -1 -4 135.59 3.72
 -1 1 4 122.94 2.69
 1 -1 -4 137.62 3.05
 1 -1 -3 6.72 0.52
 -1 1 2 444.1 7.73
 1 -1 -2 441.22 7.74
 1 -1 -1 157.49 3.34
 -1 1 1 157.81 3.34
 -1 1 0 2516.84 38.9
 -1 1 -1 307.84 5.81
 -1 1 -2 505.25 9.05
 1 -1 2 511.61 9.71
 1 -1 3 7.76 0.89
 -1 1 -3 8.4 0.7
 1 -1 4 3.17 0.69
 -1 1 -4 2.76 0.3
 -1 1 -4 3.38 0.48
 -1 1 -5 164.72 3.48
 -1 1 -5 177.9 4.32
 -1 1 -5 159.42 3.28
 1 -1 5 180.97 5.76
 -1 1 -5 164.76 3.45
 1 -1 6 1.35 0.21
 -1 1 -6 2.59 0.35
 -1 1 -6 1.81 0.33
 -1 1 -6 2.49 0.44
 -1 1 -7 18.68 1.01
 -1 1 -7 19.49 1.08
 -1 1 -8 303.73 6.23
 -1 1 -8 310.53 6.36
 -1 1 -9 251.18 5.61
 -1 1 -9 234.8 5.41
 -1 1 -10 418.34 8.46
 -1 1 -10 390.22 8.23
 -1 1 -11 1.65 0.48
 -1 1 -12 132.72 4.28
 -1 1 -13 5.23 0.73
 -1 1 -13 4.58 0.73
 -1 1 -13 5.32 0.76
 -1 1 -13 6.14 0.84
 -1 1 -13 6.13 0.82
 -1 1 -13 7.22 0.96
 -1 1 -14 11.89 1.11
 -1 1 -14 11.73 1.12
 -1 1 -14 11.4 1.14
 -1 1 -14 12.1 1.12
 -1 1 -14 10.54 1.19
 -1 1 -15 0.51 0.3
 -1 1 -15 0.61 0.39
 -1 1 -15 0.51 0.38
 -1 1 -16 9.01 0.88
 -1 1 -16 9.89 0.96
 -1 1 -16 9.61 0.97
 -1 1 -17 30.05 1.5
 -1 1 -17 31.53 1.58
 -1 1 -17 31.08 1.55
 -1 1 -18 60.4 2.02
 -1 1 -18 58.58 2.01
 -1 1 -18 58.74 1.98
 -1 1 -19 53.71 1.62
 -1 1 -19 49.67 1.56
 1 0 -19 182.52 3.92
 1 0 -19 187.28 3.95
 1 0 -18 53.22 1.96
 1 0 -18 60.86 2.08
 1 0 -18 55.85 1.94
 1 0 -18 57.83 1.98
 1 0 -18 59.21 2.06
 1 0 -17 110.09 3.27
 1 0 -17 103.53 3.16
 1 0 -17 102.48 3.16
 1 0 -17 109.44 3.29
 1 0 -16 20.61 1.38
 1 0 -15 0.11 0.35
 1 0 -15 0.83 0.36
 1 0 -15 0.22 0.31
 1 0 -14 14.54 1.44
 1 0 -14 15.15 1.3
 1 0 -14 14.47 1.23
 1 0 -14 13.46 1.22
 1 0 -14 16.07 1.32
 1 0 -13 44.24 2.42
 1 0 -13 37.34 2.02
 1 0 -13 39.7 2.1
 1 0 -13 38.6 2.06
 1 0 -13 37.2 2.09
 1 0 -12 45.7 2.34
 1 0 -11 1348.41 23.2
 1 0 -10 30.89 1.69
 1 0 -10 29.66 1.57
 1 0 -9 1659.57 26.51
 1 0 -9 1660.83 26.27
 -1 0 8 51.57 1.96
 1 0 -8 52.5 1.87
 1 0 -8 56.63 2.05
 1 0 -7 560.88 9.95
 1 0 -7 545.15 12.71
 1 0 -7 561.23 9.8
 -1 0 7 566.06 9.89
 1 0 -6 12.77 0.77
 1 0 -6 12.44 1.36
 1 0 -6 9.55 0.59
 -1 0 6 13.77 0.8
 1 0 -6 11.84 0.98
 1 0 -6 9.42 0.63
 1 0 -5 236.94 5.36
 1 0 -5 231.78 4.52
 -1 0 5 227.47 4.46
 1 0 -5 243.92 4.94
 1 0 -5 241.46 6.24
 -1 0 4 56.76 1.52
 1 0 -4 55.94 1.56
 1 0 -3 12.87 0.89
 1 0 -2 0.47 0.22
 -1 0 1 1805.92 28.32
 -1 0 0 15.5 0.76
 1 0 1 2104.58 32.72
 -1 0 -1 2128.6 32.71
 -1 0 -2 73.14 1.85
 1 0 2 76.95 1.9
 1 0 3 5.4 0.66
 1 0 4 136.54 3.45
 1 0 4 135.92 4.16
 -1 0 -5 29.49 1.1
 1 0 5 34.35 2.18
 1 0 5 35.81 1.67
 -1 0 -5 32.7 1.21
 -1 0 -5 34.14 1
 1 0 6 37.58 1.25
 1 0 6 48.85 2.21
 -1 0 -6 45.92 1.58
 -1 0 -6 40.66 1.38
 -1 0 -6 46.16 1.54
 -1 0 -7 629.88 10.95
 -1 0 -7 622 11.01
 -1 0 -8 423.45 8.1
 -1 0 -8 422.45 8.18
 -1 0 -9 428.9 8.39
 -1 0 -9 415.93 8.42
 -1 0 -10 22.8 1.44
 -1 0 -10 25.7 1.54
 -1 0 -11 359.81 7.99
 -1 0 -12 9.27 1.05
 -1 0 -13 129.35 4.07
 -1 0 -13 145.84 4.66
 -1 0 -13 139.16 4.25
 -1 0 -13 140.84 4.23
 -1 0 -13 144.12 4.47
 -1 0 -13 128.84 4.17
 -1 0 -14 10.57 1.03
 -1 0 -14 11.37 1.24
 -1 0 -14 10.69 1.04
 -1 0 -14 11.92 1.15
 -1 0 -14 11.27 1.08
 -1 0 -14 10.4 1.02
 -1 0 -15 50.81 2.26
 -1 0 -15 51.89 2.32
 -1 0 -15 48.13 2.28
 -1 0 -16 84.18 2.88
 -1 0 -16 91 3.04
 -1 0 -16 90.96 3.04
 -1 0 -17 65.27 2.33
 -1 0 -17 67.82 2.39
 -1 0 -17 65.14 2.34
 -1 0 -18 31.64 1.38
 -1 0 -18 34.47 1.45
 -1 0 -18 32.14 1.37
 -1 0 -19 28.94 1.09
 1 1 -19 45.95 1.55
 1 1 -19 48.05 1.58
 1 1 -18 106.32 2.99
 1 1 -18 108.73 2.95
 1 1 -18 112.22 3.04
 1 1 -17 56.65 2.21
 1 1 -17 56.29 2.17
 1 1 -16 23.34 1.47
 1 1 -16 19.92 1.37
 1 1 -16 23.62 1.55
 1 1 -16 20.16 1.38
 1 1 -15 4.17 0.65
 1 1 -15 4.48 0.71
 1 1 -15 4.99 0.76
 1 1 -15 4.21 0.72
 1 1 -15 4.76 0.73
 1 1 -14 11.59 1.09
 1 1 -14 13.24 1.21
 1 1 -14 12.88 1.21
 1 1 -14 13.19 1.24
 1 1 -14 11.88 1.13
 1 1 -14 12.71 1.36
 1 1 -13 22.66 1.54
 1 1 -13 29.63 1.96
 1 1 -13 24.56 1.61
 1 1 -13 25.06 1.64
 1 1 -13 25.1 1.72
 1 1 -13 26.55 1.71
 1 1 -13 27.6 1.76
 1 1 -12 522.94 10.93
 1 1 -11 66.98 2.75
 1 1 -10 2097.4 34.14
 1 1 -9 65.32 2.19
 1 1 -9 64.68 2.37
 -1 -1 9 62.35 2.26
 -1 -1 8 753.02 13.11
 1 1 -8 761.59 12.92
 1 1 -8 755.63 13.2
 1 1 -7 18 1.97
 -1 -1 7 19.84 1.04
 1 1 -7 21.1 1.08
 1 1 -7 19.7 0.96
 1 1 -6 918.85 14.36
 1 1 -6 945.03 14.65
 -1 -1 6 918.87 14.6
 1 1 -5 30.45 1.16
 1 1 -5 30.5 2.13
 -1 -1 5 30.25 1.13
 -1 -1 4 1119.18 17.71
 -1 -1 3 47.35 1.64
 -1 -1 2 866.27 14.56
 -1 -1 1 51.1 1.87
 1 1 -1 52.97 1.87
 1 1 0 1140.1 18.95
 1 1 1 99.93 2.56
 1 1 1 101.67 2.99
 1 1 2 1175.39 18.76
 1 1 2 1183.09 20
 1 1 3 165.45 3.1
 1 1 3 166.71 4.45
 1 1 3 163.47 4.41
 1 1 4 1291.79 21.54
 1 1 4 1352.21 21.45
 -1 -1 -4 1176.28 19.46
 1 1 4 1326.84 21.75
 -1 -1 -4 1198.89 19.46
 -1 -1 -5 151.93 3.33
 -1 -1 -5 144.67 3.27
 1 1 5 155.23 4.81
 -1 -1 -5 147.09 3.3
 1 1 5 152.24 4.64
 -1 -1 -6 1056.5 16.92
 1 1 6 1074.8 19.13
 -1 -1 -6 1047.58 17
 -1 -1 -6 1090.09 17.05
 -1 -1 -7 158.33 3.76
 -1 -1 -7 160.27 3.77
 -1 -1 -8 2220.48 35.38
 -1 -1 -8 2223.31 35.4
 -1 -1 -9 45.49 1.98
 -1 -1 -9 43.68 1.94
 -1 -1 -10 197.39 5.09
 -1 -1 -11 30.14 1.78
 -1 -1 -12 215.63 5.75
 -1 -1 -12 202.33 5.32
 -1 -1 -12 196.69 5.31
 -1 -1 -12 195.52 5.43
 -1 -1 -13 44.73 2.23
 -1 -1 -13 45.44 2.21
 -1 -1 -13 45.89 2.5
 -1 -1 -13 51.38 2.38
 -1 -1 -13 50.13 2.42
 -1 -1 -13 50.68 2.34
 -1 -1 -13 48.87 2.37
 -1 -1 -14 423.21 9.14
 -1 -1 -14 426.58 9.99
 -1 -1 -14 459.65 9.45
 -1 -1 -14 471.56 9.46
 -1 -1 -14 445.21 9.42
 -1 -1 -15 143.99 4.08
 -1 -1 -15 143.13 4.33
 -1 -1 -15 137.64 4.06
 -1 -1 -15 147.85 4.25
 -1 -1 -15 142.71 4.21
 -1 -1 -16 147.34 4.1
 -1 -1 -16 150.34 4.12
 -1 -1 -16 147.13 4.08
 -1 -1 -17 38.59 1.69
 -1 -1 -17 38.03 1.69
 -1 -1 -17 37.34 1.66
 -1 -1 -18 85.7 2.4
 -1 -1 -18 84.57 2.41
 -1 -1 -18 79.82 2.29
 1 2 -19 131.85 3.08
 1 2 -19 136.03 3.1
 1 2 -18 69.27 2.27
 1 2 -18 66.53 2.21
 1 2 -18 71.15 2.31
 1 2 -17 38.85 1.79
 1 2 -17 39.48 1.81
 1 2 -17 37.73 1.76
 1 2 -16 23.89 1.46
 1 2 -16 25.55 1.56
 1 2 -16 25.49 1.63
 1 2 -16 25.83 1.6
 1 2 -16 25.76 1.54
 1 2 -15 49.27 2.28
 1 2 -15 52.97 2.46
 1 2 -15 51.09 2.34
 1 2 -15 53.78 2.49
 1 2 -15 52.54 2.38
 1 2 -14 102.16 3.54
 1 2 -14 110.64 3.78
 1 2 -14 109.73 3.8
 1 2 -14 110.93 3.69
 1 2 -14 108.25 3.68
 1 2 -14 107.51 4.13
 1 2 -13 208.08 5.65
 1 2 -13 244.68 6.48
 1 2 -13 236.45 6.03
 1 2 -13 213.84 5.77
 1 2 -13 239.36 6.04
 1 2 -13 235.61 6.13
 1 2 -12 245.18 6.4
 1 2 -11 826.79 15.33
 1 2 -10 267.47 6.23
 -1 -2 9 763.32 13.76
 1 2 -9 790.64 13.95
 1 2 -9 797.22 13.92
 1 2 -8 110.29 2.85
 -1 -2 8 115.59 3.13
 -1 -2 7 358.88 6.57
 1 2 -7 362.09 6.63
 1 2 -6 109.01 5.1
 1 2 -6 98.6 2.36
 1 2 -6 110.45 2.74
 -1 -2 6 111.7 2.72
 1 2 -5 1096.54 17.87
 -1 -2 5 1084.78 17.71
 1 2 -5 1085.13 17.77
 -1 -2 4 282.7 5.27
 -1 -2 4 301.71 6.54
 -1 -2 3 9961.61 150.29
 -1 -2 3 9999 152.1
 -1 -2 2 325.87 7.14
 -1 -2 1 420.02 8.71
 1 2 0 57.71 2.43
 1 2 1 4720.59 75.86
 -1 -2 -1 5003.76 75.93
 1 2 2 110.06 3.76
 1 2 2 113.01 3.84
 -1 -2 -2 105.33 2.4
 1 2 3 849.22 16.06
 1 2 3 849.33 13.81
 1 2 3 848.56 15.83
 -1 -2 -4 1.96 0.29
 1 2 4 1.94 0.57
 -1 -2 -4 1.67 0.28
 -1 -2 -4 1.3 0.24
 1 2 4 1.33 0.45
 -1 -2 -5 803.29 13.25
 -1 -2 -5 785.97 13.23
 1 2 5 807.16 16.52
 -1 -2 -6 39.7 1.54
 -1 -2 -6 40.08 1.56
 -1 -2 -6 39.67 1.56
 -1 -2 -7 1111.46 18.11
 -1 -2 -7 1144.7 18.24
 -1 -2 -7 1083.45 18.13
 -1 -2 -8 45.57 1.9
 -1 -2 -9 77.76 2.75
 -1 -2 -10 26.05 1.6
 -1 -2 -11 7.22 0.87
 -1 -2 -12 31.49 1.82
 -1 -2 -12 36.97 2
 -1 -2 -12 40.86 2.25
 -1 -2 -12 39.97 2.03
 -1 -2 -12 39.34 2.06
 -1 -2 -12 36.73 2.18
 -1 -2 -12 36.97 2.04
 -1 -2 -12 40.32 2.17
 -1 -2 -13 457.2 9.59
 -1 -2 -13 425.42 9.04
 -1 -2 -13 415.21 9.6
 -1 -2 -13 430.13 9.03
 -1 -2 -13 415.09 9.46
 -1 -2 -13 430.44 9.15
 -1 -2 -13 432.22 9.16
 -1 -2 -14 142.77 4.28
 -1 -2 -14 146.69 4.26
 -1 -2 -14 149.81 4.58
 -1 -2 -14 148.72 4.33
 -1 -2 -14 148.51 4.41
 -1 -2 -15 419.26 8.68
 -1 -2 -15 406.94 8.56
 -1 -2 -15 416.07 8.9
 -1 -2 -15 416.5 8.55
 -1 -2 -15 418.02 8.69
 -1 -2 -15 417.76 8.7
 -1 -2 -16 51.08 2.17
 -1 -2 -16 47.76 1.98
 -1 -2 -16 52.05 2.12
 -1 -2 -16 54.55 2.19
 -1 -2 -16 52.77 2.14
 -1 -2 -17 115.45 3.15
 -1 -2 -17 119.77 3.24
 -1 -2 -17 111.33 3.11
 -1 -2 -18 31.49 1.27
 -1 -2 -18 32.91 1.32
 -1 -2 -18 32.34 1.35
 -1 -2 -18 33.87 1.42
 1 3 -19 18.39 0.9
 1 3 -19 18.79 0.94
 1 3 -19 19.34 0.96
 1 3 -18 47.59 1.78
 1 3 -17 2.57 0.44
 1 3 -17 2.63 0.5
 1 3 -17 3.13 0.54
 1 3 -17 2.24 0.54
 1 3 -17 2.16 0.44
 1 3 -16 11.86 1.03
 1 3 -16 12.09 1.05
 1 3 -16 12.73 1.14
 1 3 -16 11.02 1
 1 3 -16 11.24 1.06
 1 3 -15 88.28 3.17
 1 3 -15 87.41 3.19
 1 3 -15 89.66 3.24
 1 3 -15 96.41 3.42
 1 3 -15 92.65 3.34
 1 3 -14 143.65 4.33
 1 3 -14 143.78 4.93
 1 3 -14 148.59 4.54
 1 3 -14 147.9 4.5
 1 3 -14 140.55 4.34
 1 3 -14 154.1 4.54
 -1 -3 14 132.05 4.11
 1 3 -13 236.78 6.1
 1 3 -13 246.89 6.15
 1 3 -13 256.66 6.8
 1 3 -13 258.67 6.38
 1 3 -13 265.22 6.46
 -1 -3 13 232.18 5.99
 1 3 -12 60.76 2.8
 1 3 -11 182.06 5.08
 1 3 -10 143.76 4.1
 -1 -3 9 95.51 2.99
 1 3 -9 98.52 3.09
 1 3 -8 98.1 2.93
 -1 -3 8 93.83 2.82
 -1 -3 7 9.3 0.73
 1 3 -7 9.6 0.79
 1 3 -6 1075.97 17.76
 -1 -3 6 1079.7 17.69
 1 3 -5 132.33 3.83
 -1 -3 5 140.13 3.18
 -1 -3 5 142.35 4.7
 1 3 -5 132.59 3.17
 1 3 -4 3709.66 59.13
 1 3 -4 3694.38 57.39
 -1 -3 4 3876.49 60.36
 -1 -3 4 3778.29 57.39
 -1 -3 3 675.36 13.42
 1 3 -3 641.1 12.85
 -1 -3 2 2162.24 36.22
 -1 -3 1 346.99 8.26
 1 3 -1 345.95 5.99
 -1 -3 1 331.57 6.01
 1 3 0 123.07 4.33
 1 3 0 130.19 2.74
 -1 -3 0 128.96 2.86
 1 3 1 135.76 4.7
 -1 -3 -2 787.3 15.59
 1 3 2 765.07 15.78
 1 3 3 33.02 2.42
 -1 -3 -3 34.38 1.31
 -1 -3 -3 31.25 1.18
 1 3 4 2396.61 37.29
 -1 -3 -4 2477.06 37.17
 1 3 4 2470.29 41.73
 1 3 5 2.64 0.8
 -1 -3 -5 2.77 0.43
 -1 -3 -5 3.39 0.45
 -1 -3 -6 1828.76 28.6
 -1 -3 -6 1734.81 28.46
 -1 -3 -7 49.48 1.94
 -1 -3 -7 49.36 1.93
 -1 -3 -8 245.11 5.62
 -1 -3 -9 7.62 0.85
 -1 -3 -10 1.17 0.47
 -1 -3 -11 55.37 2.58
 -1 -3 -12 174.45 5.12
 -1 -3 -12 164.91 4.76
 -1 -3 -12 166.12 4.71
 -1 -3 -12 177.67 5.24
 -1 -3 -12 164.74 5.16
 -1 -3 -12 164.38 4.69
 -1 -3 -12 167.67 4.86
 -1 -3 -12 165.7 4.81
 -1 -3 -13 27.34 1.82
 -1 -3 -13 24.91 1.59
 -1 -3 -13 26.64 1.7
 -1 -3 -13 24.49 1.85
 -1 -3 -13 26.11 1.64
 -1 -3 -13 26.83 1.85
 -1 -3 -13 26.1 1.69
 -1 -3 -14 550.71 10.89
 -1 -3 -14 540.1 10.83
 -1 -3 -14 546.65 10.78
 -1 -3 -14 570.7 11.3
 -1 -3 -14 542.29 10.83
 -1 -3 -14 548.87 10.92
 -1 -3 -15 145.75 4.24
 -1 -3 -15 134.51 3.89
 -1 -3 -15 140.05 4
 -1 -3 -15 143.74 4.06
 -1 -3 -15 145.68 4.09
 -1 -3 -16 258.62 5.87
 -1 -3 -16 243.61 5.52
 -1 -3 -16 260.65 5.73
 -1 -3 -16 260.44 5.78
 -1 -3 -16 256.92 5.7
 -1 -3 -17 8.72 0.72
 -1 -3 -17 8.01 0.68
 -1 -3 -17 9.27 0.76
 -1 -3 -17 10.43 0.83
 -1 -3 -17 10.45 0.86
 -1 -3 -17 8.45 0.69
 -1 -3 -18 1.9 0.29
 -1 -3 -18 1.61 0.3
 -1 -3 -18 1.83 0.31
 -1 -3 -18 2.21 0.35
 1 4 -19 5.93 0.5
 1 4 -19 4.91 0.45
 1 4 -19 5.73 0.5
 1 4 -18 0.75 0.26
 1 4 -18 0.21 0.17
 1 4 -17 23.46 1.33
 1 4 -17 26.37 1.49
 1 4 -17 22.66 1.33
 1 4 -17 23.42 1.38
 1 4 -16 15.16 1.16
 1 4 -16 15.18 1.24
 1 4 -16 14.14 1.1
 1 4 -16 15.97 1.23
 1 4 -16 16.1 1.25
 1 4 -15 217.44 5.57
 1 4 -15 236.18 5.91
 1 4 -15 218.63 5.74
 1 4 -15 214.39 5.59
 -1 -4 15 216.76 5.46
 1 4 -14 129.86 4.04
 1 4 -14 123.58 4.57
 1 4 -14 138.09 4.29
 1 4 -14 135.61 4.24
 1 4 -14 129.27 4.18
 -1 -4 14 126.74 3.96
 1 4 -13 122.21 3.94
 1 4 -13 119.97 3.89
 1 4 -13 129.92 4.51
 1 4 -13 124.55 4.09
 1 4 -13 122.87 4.05
 -1 -4 13 118 3.84
 1 4 -12 8.97 0.96
 1 4 -12 10.52 1.14
 1 4 -12 9.51 1.03
 1 4 -11 1.98 0.57
 1 4 -11 1.43 0.48
 1 4 -10 1.37 0.41
 1 4 -9 4.19 0.71
 -1 -4 9 4.27 0.71
 -1 -4 8 11.89 0.97
 1 4 -8 14.94 1.1
 1 4 -7 192.39 4.54
 -1 -4 7 191.04 4.44
 1 4 -6 209.85 4.68
 1 4 -5 1835.94 29.07
 -1 -4 5 1854.7 32.88
 1 4 -5 1803.07 31.34
 -1 -4 4 102.1 4.48
 1 4 -4 100.95 2.53
 1 4 -4 94.05 3.91
 1 4 -3 1583.91 27.31
 1 4 -3 1548.65 23.99
 -1 -4 3 1635.53 28.15
 1 4 -2 29.03 1.14
 1 4 -2 28.97 2.18
 -1 -4 2 31.38 2.36
 -1 -4 2 29.28 1.16
 1 4 -1 9.95 0.63
 1 4 -1 8.56 1.2
 -1 -4 1 7.95 0.6
 -1 -4 1 9.23 1.27
 -1 -4 0 1645.57 25.31
 1 4 0 1641.49 29.14
 1 4 1 193.33 6.54
 -1 -4 -1 193.92 4.1
 -1 -4 -1 197.34 6.5
 -1 -4 -2 40.86 1.5
 1 4 2 41.49 2.92
 -1 -4 -2 40.78 2.79
 -1 -4 -3 1557.9 25.4
 1 4 3 1617.1 30.63
 -1 -4 -3 1652.19 25.68
 -1 -4 -4 22.1 1.11
 -1 -4 -4 21.94 1.17
 -1 -4 -5 2017.4 32.3
 -1 -4 -5 2060.65 32.52
 -1 -4 -6 1.65 0.36
 -1 -4 -6 2.49 0.47
 -1 -4 -7 316.76 6.79
 -1 -4 -7 311.34 6.67
 -1 -4 -8 70.96 2.66
 -1 -4 -8 74.06 2.69
 1 4 8 69.21 2.51
 -1 -4 -9 12.09 1.09
 -1 -4 -10 23.5 1.61
 -1 -4 -11 20 1.55
 -1 -4 -11 17.82 1.34
 -1 -4 -11 16.7 1.34
 -1 -4 -11 17.33 1.37
 -1 -4 -11 19.42 1.54
 -1 -4 -11 18.74 1.55
 -1 -4 -11 16.71 1.3
 -1 -4 -11 18.73 1.46
 -1 -4 -11 17.04 1.36
 -1 -4 -12 -0.08 0.33
 -1 -4 -12 -0.01 0.37
 -1 -4 -12 0.12 0.4
 -1 -4 -12 0.14 0.35
 -1 -4 -12 -0.09 0.38
 -1 -4 -12 0.25 0.37
 -1 -4 -12 0.99 0.65
 -1 -4 -12 0.42 0.29
 -1 -4 -13 193.52 5.35
 -1 -4 -13 181.89 4.91
 -1 -4 -13 181.87 4.98
 -1 -4 -13 181.16 5.02
 -1 -4 -13 188.73 5.44
 -1 -4 -13 172.77 4.86
 -1 -4 -13 178.78 5
 -1 -4 -14 6.58 0.94
 -1 -4 -14 8.23 1.02
 -1 -4 -14 4.24 0.81
 -1 -4 -14 6.39 0.94
 -1 -4 -14 7.75 1.2
 -1 -4 -14 6.94 0.96
 -1 -4 -14 5.32 0.82
 -1 -4 -15 233.17 5.46
 -1 -4 -15 224.37 5.38
 -1 -4 -15 233.86 5.69
 -1 -4 -15 234 5.52
 -1 -4 -15 231.15 5.51
 -1 -4 -16 64.42 2.21
 -1 -4 -16 61.64 2.29
 -1 -4 -16 57.36 2.08
 -1 -4 -16 62.64 2.25
 -1 -4 -16 66.17 2.36
 -1 -4 -16 60.79 2.18
 -1 -4 -16 65.01 2.4
 -1 -4 -17 48.38 1.68
 -1 -4 -17 50.63 1.78
 -1 -4 -17 52.15 1.83
 -1 -4 -17 53.37 1.9
 1 5 -19 12.45 0.7
 1 5 -19 12.51 0.71
 1 5 -18 31.56 1.34
 1 5 -18 31.48 1.38
 1 5 -18 29.06 1.28
 1 5 -17 0.72 0.25
 1 5 -17 0.1 0.22
 1 5 -17 0.26 0.28
 1 5 -16 142.16 4.02
 1 5 -16 146.49 4.21
 1 5 -16 135.7 3.98
 1 5 -16 149.9 4.19
 -1 -5 16 145.23 3.94
 1 5 -15 111.18 3.59
 1 5 -15 115.16 3.78
 1 5 -15 109.5 3.69
 1 5 -15 110.68 3.62
 -1 -5 15 111.23 3.53
 1 5 -14 591.25 11.73
 1 5 -14 588.51 11.74
 1 5 -14 613.85 12.05
 -1 -5 14 609.58 11.73
 1 5 -13 1.34 0.48
 1 5 -13 1.26 0.41
 -1 -5 13 1.49 0.46
 1 5 -13 2.27 0.55
 1 5 -13 2.43 0.66
 1 5 -12 30.14 1.78
 1 5 -12 31.21 2.04
 1 5 -12 31.39 1.91
 -1 -5 12 34.75 1.91
 1 5 -11 106.91 3.76
 1 5 -10 1.2 0.43
 1 5 -9 126.81 3.85
 1 5 -8 1.24 0.36
 1 5 -7 44.69 1.93
 1 5 -6 768.03 13.48
 -1 -5 5 107.75 5.41
 1 5 -5 127.8 3.27
 -1 -5 4 662.76 11.03
 1 5 -4 652.34 14.83
 1 5 -4 705.6 11.33
 -1 -5 4 665.08 15.74
 -1 -5 3 0.47 0.22
 1 5 -3 0.21 0.24
 -1 -5 3 0 0.41
 1 5 -3 0.59 0.47
 -1 -5 2 2.29 0.38
 -1 -5 2 3.05 0.94
 -1 -5 1 269.04 5.34
 1 5 -1 251.78 8.41
 1 5 -1 259.8 5.22
 -1 -5 1 245.54 8.28
 -1 -5 0 148.92 6.13
 -1 -5 0 164.93 3.74
 1 5 0 158.1 3.59
 1 5 0 154.02 6.37
 -1 -5 -1 0.08 0.41
 1 5 1 0.43 0.21
 -1 -5 -1 0.19 0.2
 -1 -5 -2 278.25 5.72
 -1 -5 -3 38.65 1.63
 -1 -5 -4 678.84 11.88
 -1 -5 -4 639.77 11.57
 -1 -5 -5 7.99 0.76
 -1 -5 -5 8.64 0.83
 -1 -5 -6 375.93 7.74
 -1 -5 -6 364.44 7.53
 -1 -5 -7 29.01 1.59
 -1 -5 -7 28.53 1.64
 1 5 8 3.31 0.58
 -1 -5 -8 5.09 0.72
 -1 -5 -8 4.34 0.69
 -1 -5 -9 33.65 1.92
 -1 -5 -10 86.4 3.15
 -1 -5 -10 91.35 3.47
 -1 -5 -10 80.71 3.03
 -1 -5 -10 94.81 3.5
 -1 -5 -10 89.01 3.5
 -1 -5 -10 81.64 3.07
 -1 -5 -10 87.41 3.28
 -1 -5 -11 20.37 1.48
 -1 -5 -11 21.31 1.44
 -1 -5 -11 21.89 1.5
 -1 -5 -11 22.13 1.64
 -1 -5 -11 23.8 1.75
 -1 -5 -11 20.72 1.45
 -1 -5 -11 23.04 1.71
 -1 -5 -11 22.58 1.66
 -1 -5 -11 19.72 1.5
 -1 -5 -12 94.4 3.3
 -1 -5 -12 95.67 3.6
 -1 -5 -12 99 3.39
 -1 -5 -12 95.02 3.37
 -1 -5 -12 89.04 3.69
 -1 -5 -12 97.27 3.67
 -1 -5 -12 92.19 3.28
 -1 -5 -12 93.99 3.4
 -1 -5 -12 93.66 3.52
 -1 -5 -13 23.16 1.62
 -1 -5 -13 23.04 1.5
 -1 -5 -13 22.71 1.49
 -1 -5 -13 24.05 1.57
 -1 -5 -13 22.38 1.64
 -1 -5 -13 21.73 1.47
 -1 -5 -13 22.19 1.55
 -1 -5 -13 23.38 1.54
 -1 -5 -14 88.04 2.98
 -1 -5 -14 91.54 3.25
 -1 -5 -14 86.87 2.97
 -1 -5 -14 93.84 3.37
 -1 -5 -14 89.7 3.05
 -1 -5 -14 87.4 3.03
 -1 -5 -15 2.45 0.47
 -1 -5 -15 2.37 0.47
 -1 -5 -15 2.9 0.55
 -1 -5 -15 2.93 0.55
 -1 -5 -15 3.82 0.6
 -1 -5 -15 2.81 0.55
 -1 -5 -15 2.88 0.5
 -1 -5 -16 11.49 0.82
 -1 -5 -16 12.67 0.9
 -1 -5 -16 13.5 0.96
 -1 -5 -16 13.13 0.99
 -1 -5 -17 7.02 0.56
 -1 -5 -17 6.91 0.52
 -1 -5 -17 9.02 0.65
 -1 -5 -17 8.95 0.69
 1 6 -18 15.17 0.87
 1 6 -18 12.35 0.77
 1 6 -18 15.08 0.9
 1 6 -17 36.67 1.62
 1 6 -17 39.27 1.73
 1 6 -17 36.54 1.62
 1 6 -17 40.64 1.76
 -1 -6 17 35.77 1.54
 1 6 -16 29.27 1.58
 1 6 -16 29.34 1.7
 1 6 -16 29.92 1.65
 1 6 -16 28.96 1.58
 -1 -6 16 27.82 1.57
 1 6 -15 123.2 3.76
 1 6 -15 124.1 3.9
 1 6 -15 122.39 3.86
 -1 -6 15 120.06 3.68
 1 6 -14 12.29 1.14
 1 6 -14 14.16 1.2
 1 6 -14 13.77 1.23
 -1 -6 14 12.1 1.16
 1 6 -13 259.07 6.35
 -1 -6 13 267.04 6.42
 1 6 -13 261.52 6.54
 1 6 -13 247.67 7.01
 1 6 -12 30.31 1.79
 -1 -6 12 31.5 1.85
 1 6 -12 31.41 1.88
 1 6 -12 30.49 2.01
 1 6 -11 10.83 1.15
 1 6 -11 9.29 0.96
 1 6 -10 52.49 2.49
 1 6 -9 4.3 0.7
 1 6 -8 50.71 2.26
 1 6 -7 23.85 1.46
 1 6 -6 91.63 2.93
 1 6 -5 13.67 1.01
 -1 -6 4 120.65 3.16
 1 6 -4 125.07 3.3
 -1 -6 3 1.52 0.36
 1 6 -3 2.46 0.45
 -1 -6 2 91.83 2.68
 1 6 -2 87.6 2.62
 -1 -6 1 194.53 4.47
 1 6 -1 190.23 4.36
 1 6 0 8.03 0.71
 -1 -6 0 9.04 0.77
 1 6 1 7.18 0.68
 -1 -6 -1 14.76 0.98
 -1 -6 -2 179.56 4.35
 -1 -6 -3 94.11 2.93
 -1 -6 -4 26.17 1.5
 -1 -6 -5 2.43 0.49
 -1 -6 -6 109.99 3.58
 -1 -6 -7 20.56 1.46
 -1 -6 -7 17.82 1.32
 -1 -6 -8 48.01 2.42
 -1 -6 -8 46.85 2.32
 -1 -6 -9 121.89 4.1
 -1 -6 -10 2.68 0.58
 -1 -6 -10 1.99 0.49
 -1 -6 -10 2.95 0.6
 -1 -6 -10 2.32 0.6
 -1 -6 -10 3.16 0.7
 -1 -6 -10 2.46 0.63
 -1 -6 -10 2.69 0.58
 -1 -6 -10 2.98 0.65
 -1 -6 -10 2.44 0.56
 -1 -6 -11 361.1 7.96
 -1 -6 -11 374.46 8.43
 -1 -6 -11 366.58 7.97
 -1 -6 -11 345.03 7.94
 -1 -6 -11 348.88 8.63
 -1 -6 -11 350.01 7.92
 -1 -6 -11 376.64 8.58
 -1 -6 -11 355.7 8.11
 -1 -6 -11 378.7 8.51
 -1 -6 -12 4.44 0.83
 -1 -6 -12 5.19 0.73
 -1 -6 -12 4.67 0.76
 -1 -6 -12 5.08 0.83
 -1 -6 -12 5.44 0.86
 -1 -6 -12 4.89 0.78
 -1 -6 -12 4.62 0.75
 -1 -6 -12 4.7 0.75
 -1 -6 -12 4.84 0.79
 -1 -6 -12 4.38 0.75
 -1 -6 -13 28.08 1.76
 -1 -6 -13 27.36 1.61
 -1 -6 -13 27.07 1.57
 -1 -6 -13 28.09 1.7
 -1 -6 -13 26.55 1.59
 -1 -6 -13 27.73 1.76
 -1 -6 -13 26.54 1.6
 -1 -6 -13 25.58 1.65
 -1 -6 -13 25.44 1.69
 -1 -6 -14 1.3 0.37
 -1 -6 -14 0.62 0.43
 -1 -6 -14 0.92 0.35
 -1 -6 -14 0.47 0.33
 -1 -6 -14 1.21 0.41
 -1 -6 -14 1.28 0.48
 -1 -6 -14 0.89 0.36
 -1 -6 -15 7.21 0.67
 -1 -6 -15 7.41 0.76
 -1 -6 -15 7.32 0.74
 -1 -6 -15 7.82 0.81
 -1 -6 -16 12.06 0.74
 -1 -6 -16 13.87 0.89
 -1 -6 -16 15.61 0.94
 -1 -6 -16 15.13 0.97
 1 7 -18 0.23 0.16
 1 7 -18 0.51 0.2
 1 7 -17 11.71 0.85
 1 7 -17 12.68 0.9
 1 7 -17 10.94 0.83
 1 7 -17 12 0.9
 -1 -7 17 11.46 0.81
 1 7 -16 3.45 0.55
 1 7 -16 3.14 0.48
 1 7 -16 3.97 0.62
 1 7 -16 3.3 0.59
 -1 -7 16 3.29 0.53
 1 7 -15 3.24 0.66
 1 7 -15 2.93 0.53
 1 7 -15 3.87 0.65
 1 7 -15 3.42 0.61
 -1 -7 15 3.51 0.6
 1 7 -14 29.08 1.68
 1 7 -14 30.18 1.75
 1 7 -14 27.95 1.73
 -1 -7 14 27.17 1.64
 1 7 -13 94.21 3.31
 1 7 -13 87.99 3.32
 -1 -7 13 92.87 3.3
 -1 -7 12 38.75 2.04
 1 7 -12 35.98 1.97
 -1 -7 12 41.02 2.1
 1 7 -12 36.01 2.04
 1 7 -12 34.61 2.21
 -1 -7 11 115.61 3.84
 1 7 -11 114.94 3.76
 1 7 -11 123.34 4.29
 -1 -7 11 118.73 3.86
 1 7 -10 55.46 2.67
 1 7 -9 -0.03 0.31
 1 7 -8 2.99 0.62
 1 7 -7 49.41 2.27
 1 7 -6 63.17 2.48
 1 7 -5 11.43 1
 -1 -7 4 19.26 1.21
 1 7 -4 21.27 1.3
 1 7 -3 195.98 4.78
 -1 -7 3 200.8 4.8
 1 7 -2 9.88 0.88
 -1 -7 2 10.79 0.91
 -1 -7 1 62.93 2.34
 1 7 -1 60.69 2.25
 -1 -7 0 70.02 2.49
 1 7 0 63.14 2.31
 -1 -7 -1 136.26 3.78
 1 7 1 117.5 3.42
 -1 -7 -2 2.23 0.47
 1 7 2 2.6 0.49
 -1 -7 -3 24.2 1.48
 1 7 3 24.26 1.4
 -1 -7 -4 19.64 1.37
 -1 -7 -5 273.44 6.52
 -1 -7 -6 135.61 4.23
 -1 -7 -7 150.72 4.66
 -1 -7 -8 3.01 0.64
 -1 -7 -9 1.62 0.48
 -1 -7 -9 3.02 0.7
 -1 -7 -9 1.69 0.5
 -1 -7 -9 1.15 0.41
 -1 -7 -9 0.44 0.42
 -1 -7 -9 2.13 0.53
 -1 -7 -9 2.48 0.6
 -1 -7 -9 1.65 0.48
 -1 -7 -10 219.68 5.59
 -1 -7 -10 223.18 5.99
 -1 -7 -10 216.6 5.58
 -1 -7 -10 220.55 5.85
 -1 -7 -10 213.27 5.62
 -1 -7 -10 217.1 6.01
 -1 -7 -10 226.41 6.09
 -1 -7 -10 223.01 6.01
 -1 -7 -11 15.29 1.26
 -1 -7 -11 16.13 1.38
 -1 -7 -11 14.91 1.28
 -1 -7 -11 17.44 1.46
 -1 -7 -11 14.12 1.2
 -1 -7 -11 16.47 1.41
 -1 -7 -11 17.23 1.43
 -1 -7 -12 2.27 0.45
 -1 -7 -12 2.56 0.61
 -1 -7 -12 2.06 0.57
 -1 -7 -12 3.95 0.69
 -1 -7 -12 3.55 0.71
 -1 -7 -12 1.95 0.56
 -1 -7 -12 2.43 0.61
 -1 -7 -12 2.46 0.54
 -1 -7 -13 3.03 0.51
 -1 -7 -13 2.71 0.59
 -1 -7 -13 2.33 0.46
 -1 -7 -13 2.72 0.58
 -1 -7 -13 2.84 0.56
 -1 -7 -13 2.86 0.56
 -1 -7 -13 3.52 0.68
 -1 -7 -14 12.53 0.91
 -1 -7 -14 13.19 1
 -1 -7 -14 13.91 1.07
 -1 -7 -14 11.99 0.96
 -1 -7 -14 14.28 1.12
 -1 -7 -14 14.53 1.05
 -1 -7 -14 14.64 1.14
 -1 -7 -15 17.56 1.07
 -1 -7 -15 17.89 1.08
 -1 -7 -15 16.96 1.09
 -1 -7 -16 5.61 0.51
 -1 -7 -16 6.2 0.53
 -1 -7 -16 6.17 0.58
 1 8 -18 8.53 0.58
 1 8 -17 0.67 0.25
 1 8 -17 0.5 0.22
 1 8 -17 0.43 0.2
 1 8 -17 0.17 0.16
 -1 -8 17 0.39 0.2
 1 8 -16 1.7 0.4
 1 8 -16 1.66 0.39
 1 8 -16 2.06 0.39
 1 8 -16 1.5 0.4
 -1 -8 16 1.68 0.43
 1 8 -15 6.03 0.71
 1 8 -15 5.79 0.74
 1 8 -15 5.71 0.75
 1 8 -15 6.3 0.77
 -1 -8 15 6.38 0.74
 1 8 -14 71.06 2.72
 1 8 -14 73.56 2.77
 1 8 -14 75.31 2.88
 -1 -8 14 71.5 2.71
 1 8 -13 8.14 0.96
 -1 -8 13 7.75 0.9
 -1 -8 12 109.67 3.62
 1 8 -12 106.18 3.56
 -1 -8 12 112.98 3.67
 -1 -8 11 110.73 3.7
 1 8 -11 103.49 3.58
 1 8 -11 102.77 4.04
 -1 -8 10 6.57 0.83
 1 8 -10 6.68 1.02
 -1 -8 10 6.69 0.93
 1 8 -9 12.55 1.26
 1 8 -8 14.6 1.39
 1 8 -7 82.13 3.17
 1 8 -6 54.76 2.44
 1 8 -5 21.72 1.47
 1 8 -4 380.08 8.01
 -1 -8 4 370.14 7.92
 1 8 -3 11.29 1.02
 -1 -8 3 10.85 0.98
 -1 -8 2 2.2 0.47
 1 8 -2 2.24 0.47
 1 8 -1 92 3.09
 -1 -8 1 91.82 3.15
 1 8 0 43.26 2.01
 -1 -8 0 44.67 2.11
 1 8 1 68.74 2.64
 -1 -8 -1 72.2 2.76
 -1 -8 -2 11.81 1.07
 1 8 2 11.71 1.04
 -1 -8 -3 20.99 1.48
 1 8 3 21.7 1.43
 1 8 4 98.16 3.37
 -1 -8 -4 101.06 3.55
 -1 -8 -5 137.26 4.37
 -1 -8 -6 14.34 1.33
 -1 -8 -7 18.42 1.47
 -1 -8 -7 18.17 1.35
 -1 -8 -7 19.02 1.59
 -1 -8 -7 18.56 1.45
 -1 -8 -7 19.98 1.49
 -1 -8 -7 18.61 1.51
 -1 -8 -7 21.02 1.6
 -1 -8 -7 19.82 1.52
 -1 -8 -8 14.24 1.25
 -1 -8 -8 13.34 1.25
 -1 -8 -8 13.91 1.35
 -1 -8 -8 13.83 1.22
 -1 -8 -8 14.35 1.28
 -1 -8 -8 14.84 1.33
 -1 -8 -8 14.84 1.34
 -1 -8 -8 14.19 1.29
 -1 -8 -9 78.68 3.17
 -1 -8 -9 79.16 2.99
 -1 -8 -9 78.91 3.16
 -1 -8 -9 79.4 3.05
 -1 -8 -9 86.27 3.38
 -1 -8 -9 83.45 3.32
 -1 -8 -10 41.54 2.21
 -1 -8 -10 38.92 2.21
 -1 -8 -10 39.89 2.13
 -1 -8 -10 38.77 2.03
 -1 -8 -10 40.84 2.24
 -1 -8 -10 39.34 2.21
 -1 -8 -11 5.11 0.8
 -1 -8 -11 4.83 0.79
 -1 -8 -11 5.12 0.76
 -1 -8 -11 5.25 0.82
 -1 -8 -11 5.42 0.81
 -1 -8 -12 1.04 0.36
 -1 -8 -12 0.57 0.4
 -1 -8 -12 0.78 0.43
 -1 -8 -12 1.44 0.5
 -1 -8 -12 0.71 0.32
 -1 -8 -13 3.71 0.61
 -1 -8 -13 3.07 0.58
 -1 -8 -13 2.96 0.54
 -1 -8 -13 2.82 0.53
 -1 -8 -13 3.07 0.54
 -1 -8 -13 2.94 0.5
 -1 -8 -14 31.04 1.53
 -1 -8 -14 29.16 1.45
 -1 -8 -14 29.5 1.48
 -1 -8 -14 32.34 1.57
 -1 -8 -14 29.79 1.54
 -1 -8 -15 14.98 0.88
 -1 -8 -15 14.64 0.92
 1 9 -17 3.27 0.41
 1 9 -17 2.62 0.35
 1 9 -17 3.1 0.41
 -1 -9 17 3.9 0.42
 1 9 -16 1.69 0.37
 1 9 -16 1.05 0.31
 1 9 -16 1.79 0.4
 1 9 -16 1.36 0.34
 -1 -9 16 2.03 0.39
 1 9 -15 30.95 1.55
 1 9 -15 32.31 1.58
 1 9 -15 30.24 1.6
 1 9 -15 31.58 1.59
 -1 -9 15 31.66 1.54
 1 9 -14 5.15 0.73
 1 9 -14 3.81 0.68
 1 9 -14 5.35 0.76
 1 9 -13 87.71 3.11
 -1 -9 13 90.66 3.17
 -1 -9 12 20.49 1.46
 1 9 -12 17.44 1.37
 -1 -9 12 20.52 1.52
 -1 -9 11 2.58 0.57
 -1 -9 11 2.63 0.56
 1 9 -11 2.68 0.64
 -1 -9 10 69.85 2.85
 -1 -9 10 69.28 2.82
 1 9 -10 64.59 3.14
 -1 -9 9 29.84 1.78
 -1 -9 9 26.15 1.64
 1 9 -9 28.07 1.96
 -1 -9 8 3.56 0.65
 1 9 -8 3.28 0.71
 -1 -9 8 2.91 0.62
 1 9 -7 89.6 3.48
 1 9 -6 26.2 1.74
 1 9 -5 353.68 8.07
 1 9 -4 3.82 0.64
 -1 -9 3 13.25 1.18
 1 9 -3 14.83 1.24
 -1 -9 2 77.36 3
 1 9 -2 75 2.95
 -1 -9 1 106.03 3.63
 1 9 -1 100.52 3.51
 -1 -9 0 90.61 3.34
 1 9 0 82.7 3.13
 1 9 1 31.47 1.84
 -1 -9 -1 33.05 1.93
 1 9 2 7.48 0.92
 -1 -9 -2 6.94 0.88
 -1 -9 -3 86.36 3.33
 1 9 3 82.55 3.21
 -1 -9 -4 6.63 0.9
 1 9 4 6.4 0.87
 -1 -9 -5 47.59 2.51
 -1 -9 -6 58.15 2.7
 -1 -9 -6 62.63 2.98
 -1 -9 -6 59.16 2.65
 -1 -9 -6 56.19 2.71
 -1 -9 -6 61.82 2.79
 -1 -9 -6 55.03 2.6
 -1 -9 -7 20.95 1.72
 -1 -9 -7 16.87 1.4
 -1 -9 -7 19.07 1.55
 -1 -9 -7 17.31 1.43
 -1 -9 -7 17.98 1.5
 -1 -9 -8 90.29 3.49
 -1 -9 -8 84.46 3.71
 -1 -9 -8 92.5 3.44
 -1 -9 -8 101.95 3.7
 -1 -9 -8 92.65 3.44
 -1 -9 -8 96.87 3.6
 -1 -9 -9 47.9 2.37
 -1 -9 -9 49.05 2.46
 -1 -9 -9 50.09 2.49
 -1 -9 -10 77.15 3.03
 -1 -9 -10 82.86 3.23
 -1 -9 -10 76.82 3.09
 -1 -9 -10 79.08 3.15
 -1 -9 -10 79.32 3.11
 -1 -9 -11 3.53 0.65
 -1 -9 -11 4.08 0.72
 -1 -9 -11 4.01 0.68
 -1 -9 -11 4.9 0.78
 -1 -9 -11 2.93 0.58
 -1 -9 -11 3.95 0.68
 -1 -9 -12 22.94 1.45
 -1 -9 -12 23.67 1.44
 -1 -9 -12 22.71 1.45
 -1 -9 -12 25.11 1.53
 -1 -9 -12 22.03 1.4
 -1 -9 -12 23.18 1.48
 -1 -9 -12 22.02 1.35
 -1 -9 -13 75.46 2.52
 -1 -9 -13 77.05 2.6
 -1 -9 -13 69.36 2.44
 -1 -9 -13 71.46 2.5
 -1 -9 -14 0.79 0.28
 -1 -9 -14 0.55 0.21
 -1 -9 -14 0.46 0.26
 1 10 -16 0.36 0.22
 1 10 -16 -0.02 0.17
 1 10 -16 0.24 0.25
 1 10 -16 0.15 0.15
 -1 -10 16 0.01 0.17
 1 10 -15 45.03 1.77
 1 10 -15 44.03 1.76
 1 10 -15 41.87 1.78
 1 10 -15 42.23 1.72
 -1 -10 15 42.49 1.71
 1 10 -14 1.59 0.43
 1 10 -14 1.53 0.41
 1 10 -14 0.69 0.27
 -1 -10 14 0.61 0.31
 1 10 -13 28.68 1.59
 -1 -10 13 29.03 1.61
 -1 -10 12 8.93 0.91
 1 10 -12 7.61 0.87
 -1 -10 12 9.13 0.93
 -1 -10 11 36.88 1.97
 -1 -10 11 35.78 1.92
 -1 -10 10 77.92 2.97
 -1 -10 10 74.28 2.88
 1 10 -10 68.45 3.32
 -1 -10 9 89.68 3.25
 -1 -10 9 88.34 3.23
 1 10 -9 85.59 3.7
 -1 -10 8 1.15 0.43
 -1 -10 8 1.45 0.46
 1 10 -8 1.11 0.47
 -1 -10 7 85.63 3.15
 1 10 -7 89.62 3.64
 -1 -10 7 90.46 3.29
 -1 -10 6 123.47 3.94
 1 10 -6 125.92 4.36
 -1 -10 6 130.68 4.1
 -1 -10 6 124.29 4.01
 1 10 -5 0.62 0.33
 1 10 -4 17.22 1.45
 -1 -10 3 10.7 1.13
 1 10 -3 10 1.08
 -1 -10 2 181.02 5.32
 1 10 -2 170.43 5.14
 1 10 -1 4.19 0.76
 -1 -10 1 4.67 0.79
 -1 -10 0 124.34 4.22
 1 10 0 98.98 3.77
 -1 -10 -1 9.91 1.17
 1 10 1 8.24 1.09
 1 10 2 86.44 3.46
 -1 -10 -2 87.2 3.54
 -1 -10 -3 197.85 5.66
 1 10 3 188.21 5.51
 -1 -10 -4 18.63 1.5
 -1 -10 -4 21.05 1.7
 -1 -10 -4 20.88 1.62
 -1 -10 -4 17.8 1.5
 -1 -10 -5 12.57 1.23
 -1 -10 -5 12.75 1.33
 -1 -10 -5 12.82 1.31
 -1 -10 -5 12.87 1.28
 -1 -10 -5 12.21 1.22
 -1 -10 -5 12.26 1.18
 -1 -10 -6 2.17 0.61
 -1 -10 -6 1.8 0.58
 -1 -10 -6 1.29 0.49
 -1 -10 -6 1.46 0.42
 -1 -10 -6 1.74 0.53
 -1 -10 -6 1.54 0.53
 -1 -10 -7 3.19 0.64
 -1 -10 -7 1.86 0.56
 -1 -10 -7 4.6 0.81
 -1 -10 -7 2.41 0.65
 -1 -10 -7 3.47 0.68
 -1 -10 -7 3.04 0.6
 -1 -10 -8 111.03 3.84
 -1 -10 -8 117.4 3.91
 -1 -10 -8 110.88 3.86
 -1 -10 -8 111.76 3.78
 -1 -10 -8 116.61 3.95
 -1 -10 -8 118.98 4
 -1 -10 -8 111.97 3.91
 -1 -10 -9 1.29 0.39
 -1 -10 -9 1.01 0.4
 -1 -10 -9 0.93 0.45
 -1 -10 -9 1.83 0.62
 -1 -10 -9 0.98 0.48
 -1 -10 -9 0.89 0.35
 -1 -10 -10 8.64 0.94
 -1 -10 -10 9.06 0.96
 -1 -10 -10 8.84 0.99
 -1 -10 -10 9.81 1.03
 -1 -10 -10 9.42 1
 -1 -10 -11 37.35 1.83
 -1 -10 -11 38.21 1.89
 -1 -10 -11 35.43 1.81
 -1 -10 -11 38.05 1.89
 -1 -10 -12 49.77 1.99
 -1 -10 -12 52.36 2.08
 -1 -10 -12 50.4 2.03
 -1 -10 -12 45.81 1.83
 -1 -10 -12 51.07 2.05
 -1 -10 -13 22.73 1.16
 -1 -10 -13 23.01 1.2
 -1 -10 -13 22.72 1.16
 -1 -10 -13 23.8 1.2
 1 11 -16 22.9 0.96
 -1 -11 16 20.8 0.91
 1 11 -15 2.05 0.36
 1 11 -15 2.2 0.36
 1 11 -15 1.62 0.33
 -1 -11 15 1.94 0.33
 1 11 -14 30.49 1.45
 1 11 -14 29.92 1.41
 1 11 -14 27.16 1.34
 1 11 -14 28.59 1.46
 -1 -11 14 29.96 1.39
 1 11 -13 14.3 1.08
 -1 -11 13 14.58 1.08
 -1 -11 13 14.32 1.04
 -1 -11 12 2.19 0.49
 1 11 -12 2.61 0.54
 -1 -11 12 2.59 0.54
 -1 -11 11 88.79 3.1
 -1 -11 11 84.61 3.01
 -1 -11 10 46.15 2.2
 -1 -11 10 42.11 2.08
 -1 -11 9 11.77 1.1
 -1 -11 9 11.4 1.08
 -1 -11 8 142.84 4.28
 1 11 -8 132.8 4.86
 -1 -11 7 0.84 0.42
 -1 -11 7 0.08 0.29
 1 11 -7 0.08 0.36
 -1 -11 6 193.66 5.22
 1 11 -6 177.36 5.7
 -1 -11 6 191.75 5.28
 -1 -11 5 58.55 2.59
 1 11 -5 59.03 2.95
 -1 -11 5 57.45 2.58
 -1 -11 5 55.87 2.58
 1 11 -4 5.02 0.85
 -1 -11 4 5.07 0.78
 -1 -11 4 3.78 0.65
 -1 -11 4 4.39 0.74
 -1 -11 4 4.6 0.73
 1 11 -3 13.15 1.38
 -1 -11 3 13.04 1.21
 -1 -11 3 13.46 1.25
 1 11 -2 2.75 0.79
 -1 -11 2 0.89 0.51
 -1 -11 2 1.58 0.58
 -1 -11 1 1.12 0.52
 1 11 -1 1.44 0.53
 -1 -11 1 0.74 0.31
 -1 -11 1 1.5 0.48
 -1 -11 0 36.66 2.31
 1 11 0 34.27 2.19
 -1 -11 0 28.04 1.75
 -1 -11 0 29.89 1.95
 -1 -11 0 32.66 1.95
 -1 -11 -1 36.53 2.14
 1 11 1 41.27 2.39
 -1 -11 -1 42.42 2.52
 -1 -11 -1 34.87 2.14
 -1 -11 -1 39.55 2.17
 -1 -11 -2 157.37 4.87
 1 11 2 154.56 5.1
 -1 -11 -2 170.15 5.42
 -1 -11 -2 155.07 5
 -1 -11 -2 159.65 4.78
 -1 -11 -3 24.29 1.74
 -1 -11 -3 23.54 1.73
 -1 -11 -3 24.51 1.88
 -1 -11 -4 133.87 4.41
 -1 -11 -4 126.33 4.66
 -1 -11 -5 20.36 1.58
 -1 -11 -5 18.73 1.67
 -1 -11 -5 20.54 1.6
 -1 -11 -5 20.58 1.57
 -1 -11 -6 45.89 2.34
 -1 -11 -6 46.28 2.42
 -1 -11 -6 43.87 2.31
 -1 -11 -6 42.59 2.17
 -1 -11 -7 71.22 2.95
 -1 -11 -7 69.89 2.91
 -1 -11 -7 74.61 3.03
 -1 -11 -7 67.31 2.74
 -1 -11 -7 69.1 2.93
 -1 -11 -8 9.26 1
 -1 -11 -8 9.38 0.98
 -1 -11 -8 11.04 1.1
 -1 -11 -8 9.44 0.99
 -1 -11 -8 8.91 1
 -1 -11 -9 1.9 0.52
 -1 -11 -9 1.69 0.46
 -1 -11 -9 1.18 0.44
 -1 -11 -9 1.75 0.47
 -1 -11 -10 37.19 1.81
 -1 -11 -10 35.52 1.79
 -1 -11 -10 37.24 1.84
 -1 -11 -10 35.33 1.77
 -1 -11 -11 47.16 1.92
 -1 -11 -11 50.39 2
 -1 -11 -11 51.5 2.02
 -1 -11 -11 48.58 1.95
 -1 -11 -11 46.45 1.87
 -1 -11 -12 70.58 2.16
 -1 -11 -12 70.07 2.2
 -1 -11 -12 70.65 2.19
 -1 -11 -13 7.71 0.57
 1 12 -15 20.36 0.92
 -1 -12 15 17.56 0.84
 1 12 -14 45.98 1.64
 1 12 -14 45.43 1.62
 1 12 -14 40.88 1.6
 -1 -12 14 41.29 1.53
 1 12 -13 1.85 0.39
 1 12 -13 2.03 0.4
 -1 -12 13 3.38 0.55
 1 12 -13 1.9 0.43
 -1 -12 13 2.92 0.48
 1 12 -12 37.62 1.73
 -1 -12 12 37.96 1.74
 -1 -12 12 34.54 1.66
 -1 -12 12 36.78 1.66
 -1 -12 11 4.73 0.67
 -1 -12 11 4.15 0.63
 -1 -12 10 22.35 1.45
 -1 -12 10 21.83 1.44
 -1 -12 9 184.8 4.93
 -1 -12 9 189.14 5
 -1 -12 8 11.3 1.08
 -1 -12 8 12.55 1.14
 -1 -12 7 379.55 8.47
 -1 -12 7 406.54 8.62
 -1 -12 6 1.27 0.48
 1 12 -6 1.43 0.53
 -1 -12 6 1.56 0.53
 -1 -12 5 122.18 3.89
 1 12 -5 110.35 4.38
 -1 -12 5 116.94 3.81
 -1 -12 5 119.34 3.92
 -1 -12 4 113.64 3.76
 1 12 -4 102.26 4.19
 -1 -12 4 108.88 3.66
 -1 -12 4 117.15 3.89
 -1 -12 4 103.35 3.75
 1 12 -3 4.19 0.81
 -1 -12 3 4.84 0.75
 -1 -12 3 3.82 0.71
 -1 -12 2 8.44 1.12
 1 12 -2 9.4 1.22
 -1 -12 2 9.44 1.04
 -1 -12 2 10.37 1.12
 1 12 -1 13.09 1.39
 -1 -12 1 13.86 1.49
 -1 -12 1 13.1 1.17
 -1 -12 1 14.29 1.27
 -1 -12 0 86.72 3.83
 1 12 0 80.33 3.63
 -1 -12 0 83.55 3.13
 -1 -12 0 86.1 3.28
 -1 -12 -1 199.58 5.59
 -1 -12 -1 198.15 6.18
 -1 -12 -1 190.86 5.62
 -1 -12 -1 205.73 5.47
 -1 -12 -2 22.03 1.66
 -1 -12 -2 22.24 1.87
 -1 -12 -2 21.48 1.66
 -1 -12 -2 22.56 1.58
 -1 -12 -3 143.74 4.52
 -1 -12 -3 146.04 4.66
 -1 -12 -3 135.42 4.23
 -1 -12 -4 9 1.06
 -1 -12 -4 9.86 1.09
 -1 -12 -5 201.19 5.55
 -1 -12 -5 211.18 5.75
 -1 -12 -5 208.96 5.68
 -1 -12 -6 119.9 3.92
 -1 -12 -6 121.44 3.93
 -1 -12 -6 116.78 3.95
 -1 -12 -7 20.42 1.41
 -1 -12 -7 23.4 1.54
 -1 -12 -7 23.26 1.51
 -1 -12 -7 23.64 1.57
 -1 -12 -8 0.72 0.39
 -1 -12 -8 1.74 0.46
 -1 -12 -8 1.1 0.4
 -1 -12 -8 1 0.41
 -1 -12 -8 0.95 0.38
 -1 -12 -9 5.79 0.74
 -1 -12 -9 5.42 0.68
 -1 -12 -9 4.68 0.59
 -1 -12 -9 6.04 0.75
 -1 -12 -10 57.44 2.11
 -1 -12 -10 61.37 2.21
 -1 -12 -10 60.85 2.18
 -1 -12 -10 57.12 2.07
 -1 -12 -11 58.56 1.92
 -1 -12 -11 58.13 1.95
 -1 -12 -11 58.36 1.94
 -1 -12 -11 54.97 1.81
 1 13 -14 15.72 0.8
 1 13 -14 14.69 0.76
 1 13 -13 32.82 1.33
 1 13 -13 35.54 1.39
 -1 -13 13 31.99 1.28
 1 13 -12 0.36 0.25
 1 13 -12 0.44 0.23
 -1 -13 12 0.72 0.29
 -1 -13 12 0.41 0.26
 -1 -13 11 5.01 0.62
 1 13 -11 4.7 0.6
 -1 -13 11 4.93 0.6
 -1 -13 11 4.89 0.6
 -1 -13 10 106.59 3.23
 -1 -13 10 108.72 3.26
 -1 -13 9 14.55 1.12
 -1 -13 9 13.8 1.09
 -1 -13 8 252.96 5.88
 -1 -13 8 248.06 5.84
 -1 -13 7 0.93 0.47
 -1 -13 7 0.04 0.29
 -1 -13 6 225.48 5.64
 -1 -13 6 219.27 5.55
 -1 -13 5 143.67 4.25
 -1 -13 5 139.51 4.12
 -1 -13 4 82.61 3.06
 -1 -13 4 74.49 3.02
 -1 -13 4 82.2 3.11
 -1 -13 3 76.51 2.94
 -1 -13 3 69.48 2.93
 -1 -13 3 76.21 3.01
 -1 -13 2 50.38 2.31
 -1 -13 2 45.2 2.37
 -1 -13 2 47.81 2.33
 -1 -13 1 10.69 1.05
 -1 -13 1 10.46 1.11
 -1 -13 1 10.47 1.08
 -1 -13 0 356.77 8.23
 -1 -13 0 353.45 8
 -1 -13 -1 7.37 0.94
 -1 -13 -1 6.87 0.86
 -1 -13 -2 149.02 4.63
 -1 -13 -2 152.12 4.63
 -1 -13 -2 149.38 4.34
 -1 -13 -3 11.87 1.16
 -1 -13 -3 11.97 1.17
 -1 -13 -3 13.54 1.25
 -1 -13 -4 116.85 3.86
 -1 -13 -4 125.01 4.03
 -1 -13 -4 120.83 3.94
 -1 -13 -5 35.6 1.93
 -1 -13 -5 37.74 1.99
 -1 -13 -5 36.45 2.01
 -1 -13 -6 118.16 3.63
 -1 -13 -6 117.23 3.68
 -1 -13 -6 124.89 3.75
 -1 -13 -6 121.6 3.78
 -1 -13 -7 14.87 1.08
 -1 -13 -7 14.56 1.13
 -1 -13 -7 14.99 1.11
 -1 -13 -7 15.29 1.16
 -1 -13 -7 15.1 1.14
 -1 -13 -8 43.15 1.74
 -1 -13 -8 48.11 1.95
 -1 -13 -8 47.24 1.96
 -1 -13 -8 48.05 2
 -1 -13 -8 45.24 1.84
 -1 -13 -9 47.48 1.8
 -1 -13 -9 46.79 1.82
 -1 -13 -9 49.8 1.86
 -1 -13 -9 49.38 1.8
 -1 -13 -10 41.79 1.53
 -1 -13 -10 40.66 1.52
 -1 -13 -10 44.18 1.58
 -1 -13 -10 43.9 1.52
 1 14 -12 24.53 1.08
 1 14 -12 20.26 0.96
 1 14 -11 24.26 1.17
 -1 -14 11 22.71 1.12
 1 14 -10 21.1 1.17
 -1 -14 10 20.52 1.15
 -1 -14 10 21.35 1.16
 -1 -14 9 91.62 2.81
 -1 -14 9 94.33 2.82
 -1 -14 8 58.46 2.21
 -1 -14 8 58.94 2.19
 -1 -14 7 100.75 3.13
 -1 -14 7 95.57 3.03
 -1 -14 7 96.06 3.13
 -1 -14 6 91.18 3.02
 -1 -14 6 88.36 2.9
 -1 -14 5 127.44 3.71
 -1 -14 5 116.49 3.49
 -1 -14 4 81.26 2.86
 -1 -14 4 73.86 2.82
 -1 -14 3 84.81 2.94
 -1 -14 3 80.93 3.01
 -1 -14 2 3.38 0.58
 -1 -14 2 2.8 0.61
 -1 -14 2 2.74 0.61
 -1 -14 2 2.34 0.47
 -1 -14 1 254.97 5.98
 -1 -14 1 262.43 6.24
 -1 -14 1 246.44 6.21
 -1 -14 0 1.05 0.48
 -1 -14 0 0.47 0.26
 -1 -14 -1 120.95 3.85
 -1 -14 -1 110.21 3.5
 -1 -14 -2 1.89 0.58
 -1 -14 -2 1.89 0.46
 -1 -14 -3 91.13 3.14
 -1 -14 -3 86.01 3.07
 -1 -14 -4 26.18 1.54
 -1 -14 -4 22.14 1.45
 -1 -14 -5 147.55 4.01
 -1 -14 -5 145.93 4.08
 -1 -14 -6 0.05 0.2
 -1 -14 -6 0.33 0.35
 -1 -14 -6 -0.05 0.21
 -1 -14 -6 0.33 0.32
 -1 -14 -7 290.41 5.92
 -1 -14 -7 290.91 5.96
 -1 -14 -7 301.49 6.08
 -1 -14 -8 4.67 0.52
 -1 -14 -8 4.3 0.46
 -1 -14 -8 5.16 0.52
 -1 -14 -8 5.27 0.53
 1 15 -11 37.29 1.27
 1 15 -10 109.74 2.69
 -1 -15 10 102.68 2.58
 -1 -15 9 32.67 1.36
 -1 -15 9 32.11 1.32
 -1 -15 8 38.55 1.55
 -1 -15 8 35.4 1.45
 -1 -15 7 95.85 2.76
 -1 -15 7 87.47 2.58
 -1 -15 7 87.77 2.71
 -1 -15 6 23.06 1.27
 -1 -15 6 19.8 1.12
 -1 -15 6 23.32 1.32
 -1 -15 5 70.12 2.38
 -1 -15 5 67.69 2.45
 -1 -15 4 216.68 4.99
 -1 -15 4 211.23 5.1
 -1 -15 3 16.42 1.09
 -1 -15 3 16.08 1.14
 -1 -15 2 302.41 6.37
 -1 -15 2 294.23 6.56
 -1 -15 1 2.12 0.5
 -1 -15 1 1.89 0.45
 -1 -15 0 164.38 4.37
 -1 -15 0 149.74 4.12
 -1 -15 -1 10.68 0.98
 -1 -15 -1 12.68 0.96
 -1 -15 -1 10.5 0.87
 -1 -15 -1 10.84 0.95
 -1 -15 -2 2.35 0.5
 -1 -15 -2 2.1 0.41
 -1 -15 -3 28.19 1.47
 -1 -15 -3 25.4 1.23
 -1 -15 -4 29.51 1.4
 -1 -15 -4 29.21 1.42
 -1 -15 -4 26.12 1.32
 -1 -15 -5 0.44 0.21
 -1 -15 -5 0.13 0.21
 -1 -15 -5 0.42 0.25
 -1 -15 -6 158.14 3.56
 -1 -15 -6 159.79 3.69
 -1 -15 -6 174.69 3.79
 -1 -15 -6 173.58 3.79
 1 16 -8 10.03 0.65
 -1 -16 8 9.2 0.61
 -1 -16 7 1.03 0.24
 -1 -16 7 0.8 0.25
 -1 -16 6 0.89 0.25
 -1 -16 6 0.79 0.23
 -1 -16 5 59.73 1.9
 -1 -16 5 60.4 2.02
 -1 -16 4 28.86 1.25
 -1 -16 4 29.9 1.36
 -1 -16 3 256 5.25
 -1 -16 3 276.4 5.59
 -1 -16 2 18.68 1.07
 -1 -16 1 168.36 4
 -1 -16 1 172.98 3.92
 -1 -16 0 12.74 0.93
 -1 -16 0 11.57 0.83
 -1 -16 0 12.63 0.84
 -1 -16 -1 5.71 0.61
 -1 -16 -1 5.87 0.59
 -1 -16 -1 6.11 0.56
 -1 -16 -2 15.78 0.96
 -1 -16 -2 14.86 0.9
 -1 -16 -3 0.3 0.15
 -1 -16 -3 0.29 0.18
 -1 -16 -3 0.8 0.25
 -1 -16 -4 0.82 0.24
 -1 -17 3 8.58 0.57
 -1 -17 2 132.63 2.94
 2 -18 0 6.44 0.51
 2 -18 1 33.51 1.25
 2 -18 2 52.49 1.64
 2 -18 3 3.71 0.39
 2 -18 3 5.5 0.5
 2 -18 4 25.48 1.03
 2 -18 4 27.78 1.12
 2 -17 -5 25.06 1.08
 2 -17 -4 17.86 0.98
 2 -17 -3 4.39 0.52
 2 -17 -3 3.52 0.44
 2 -17 -2 14.98 0.98
 2 -17 -2 14.67 0.9
 2 -17 -1 3.97 0.45
 2 -17 -1 4.39 0.58
 2 -17 -1 3.81 0.5
 2 -17 0 26.19 1.23
 2 -17 0 26.64 1.38
 2 -17 0 28.6 1.36
 2 -17 1 17.86 1.03
 2 -17 1 15.81 1.03
 2 -17 1 18.56 1.1
 2 -17 2 0.62 0.26
 2 -17 2 0.49 0.25
 2 -17 3 26.64 1.29
 2 -17 4 0.13 0.19
 2 -17 4 0.06 0.18
 2 -17 5 25.95 1.23
 2 -17 5 23.89 1.13
 2 -17 6 28.71 1.25
 2 -17 6 26.79 1.18
 2 -17 6 26.62 1.24
 2 -17 7 26.43 1.17
 2 -17 7 27.89 1.16
 2 -17 8 5.18 0.47
 2 -17 8 5.33 0.47
 2 -16 -7 0.06 0.14
 2 -16 -7 0.35 0.23
 2 -16 -6 1.8 0.35
 2 -16 -6 1.55 0.29
 2 -16 -5 30.84 1.46
 2 -16 -5 26.9 1.26
 2 -16 -4 3.78 0.56
 2 -16 -4 3.26 0.48
 2 -16 -3 1.63 0.41
 2 -16 -2 7.18 0.71
 2 -16 -2 6.23 0.7
 2 -16 -1 11.34 0.9
 2 -16 -1 11.82 0.98
 2 -16 0 6.98 0.73
 2 -16 0 6.77 0.74
 2 -16 1 0.64 0.34
 2 -16 1 0.53 0.27
 2 -16 2 2.31 0.48
 2 -16 2 1.67 0.43
 2 -16 2 1.65 0.4
 2 -16 2 1.64 0.47
 2 -16 3 23.59 1.38
 2 -16 3 21.82 1.3
 2 -16 3 23.73 1.42
 2 -16 4 5.14 0.67
 2 -16 4 5.4 0.63
 2 -16 5 23.27 1.33
 2 -16 5 21.27 1.26
 2 -16 6 10.56 0.87
 2 -16 6 10.78 0.88
 2 -16 7 -0.04 0.22
 2 -16 7 0.22 0.22
 2 -16 8 41.93 1.68
 2 -16 8 40.2 1.62
 2 -16 9 0.85 0.27
 -2 16 -9 0.54 0.2
 2 -16 9 0.71 0.27
 2 -16 10 6.53 0.56
 2 -16 10 6.74 0.55
 2 -16 10 5.25 0.45
 2 -16 11 5.78 0.47
 2 -15 -9 5.49 0.51
 2 -15 -9 4.99 0.51
 2 -15 -8 0.06 0.24
 2 -15 -8 0.87 0.26
 2 -15 -8 0.74 0.25
 2 -15 -7 8.44 0.77
 2 -15 -7 8 0.74
 2 -15 -7 6 0.58
 2 -15 -6 30.76 1.59
 2 -15 -6 30.74 1.47
 2 -15 -5 0.72 0.33
 2 -15 -4 11.7 0.99
 2 -15 -3 47.09 2
 2 -15 -3 51.19 2.21
 2 -15 -2 10.09 0.92
 2 -15 -2 10.9 1.04
 2 -15 -1 62.14 2.49
 2 -15 -1 69.11 2.7
 2 -15 0 37.49 1.91
 2 -15 0 36.69 1.95
 2 -15 1 7.43 0.86
 2 -15 1 7.08 0.87
 2 -15 1 5.59 0.7
 2 -15 2 103.25 3.42
 2 -15 2 103.85 3.36
 2 -15 2 101.63 3.43
 2 -15 3 8.87 0.93
 2 -15 3 9.43 0.94
 2 -15 3 7.83 0.89
 2 -15 4 80.44 2.9
 2 -15 4 82.49 2.93
 2 -15 4 78.63 2.96
 2 -15 5 0.95 0.39
 2 -15 5 0.42 0.34
 2 -15 5 0.75 0.38
 2 -15 6 0.29 0.33
 2 -15 6 0.34 0.37
 2 -15 7 82.44 2.83
 2 -15 7 81.7 2.82
 2 -15 8 7.69 0.83
 2 -15 8 7.57 0.85
 2 -15 9 42.17 1.82
 2 -15 9 42.26 1.8
 -2 15 -10 18.1 1.03
 2 -15 10 17.81 1.08
 2 -15 10 16.24 1.02
 2 -15 11 6.23 0.58
 -2 15 -11 6.01 0.53
 2 -15 11 6.03 0.59
 2 -15 12 49.59 1.6
 2 -15 12 47.53 1.51
 2 -14 -11 2.75 0.37
 2 -14 -10 14.97 0.89
 2 -14 -10 17.79 1.02
 2 -14 -10 17.98 1.04
 2 -14 -9 1.42 0.35
 2 -14 -9 0.98 0.28
 2 -14 -9 2.15 0.44
 2 -14 -9 1.96 0.39
 2 -14 -8 6.14 0.68
 2 -14 -8 6.99 0.78
 2 -14 -8 7.49 0.78
 2 -14 -7 12.86 1.04
 2 -14 -7 12.87 1.11
 2 -14 -7 12.83 0.99
 2 -14 -6 16.38 1.29
 2 -14 -6 18.63 1.28
 2 -14 -5 1.11 0.39
 2 -14 -5 1.06 0.41
 2 -14 -4 18.62 1.28
 2 -14 -4 20.73 1.44
 2 -14 -3 17.91 1.3
 2 -14 -3 18.45 1.39
 2 -14 -2 71.42 2.8
 2 -14 -2 69.16 2.86
 2 -14 -1 0.43 0.32
 2 -14 -1 -0.14 0.34
 2 -14 0 9.1 0.98
 2 -14 0 11.02 1.09
 2 -14 1 37.51 2.02
 2 -14 1 37.1 1.97
 2 -14 1 36.5 2.02
 2 -14 2 169.36 4.76
 2 -14 2 162.88 4.69
 2 -14 2 160.18 4.72
 2 -14 3 106.55 3.58
 2 -14 3 107.36 3.6
 2 -14 3 100.81 3.57
 2 -14 4 23.8 1.57
 2 -14 4 21.47 1.51
 2 -14 4 20.2 1.48
 2 -14 5 2.38 0.57
 2 -14 5 2.91 0.59
 2 -14 5 3.34 0.62
 2 -14 6 112.31 3.65
 2 -14 6 116 3.73
 2 -14 6 113.53 3.78
 2 -14 7 12.76 1.16
 2 -14 7 12.65 1.14
 2 -14 8 196.87 5.03
 2 -14 8 185.57 4.89
 2 -14 9 2.59 0.51
 2 -14 9 2.48 0.49
 2 -14 10 23.26 1.37
 -2 14 -10 26.14 1.4
 -2 14 -10 21.75 1.25
 2 -14 10 23.23 1.36
 -2 14 -11 43.11 1.72
 2 -14 11 41.47 1.74
 2 -14 11 42.97 1.8
 2 -14 12 0.54 0.24
 -2 14 -12 0.57 0.23
 -2 14 -12 0.38 0.17
 2 -14 12 0.7 0.34
 -2 14 -13 0.6 0.17
 -2 14 -13 0.67 0.19
 2 -14 13 0.95 0.26
 2 -14 13 1.34 0.28
 2 -13 -12 3.07 0.39
 2 -13 -12 3.41 0.43
 2 -13 -12 2.9 0.39
 2 -13 -11 115.41 3.09
 2 -13 -11 116.96 3.18
 2 -13 -11 119.16 3.17
 2 -13 -10 8.28 0.81
 2 -13 -10 8.44 0.82
 2 -13 -10 8.82 0.84
 2 -13 -9 3.21 0.48
 2 -13 -9 4.48 0.67
 2 -13 -9 3.35 0.57
 2 -13 -8 0.96 0.31
 2 -13 -8 1.34 0.41
 2 -13 -8 1.32 0.43
 2 -13 -8 1.27 0.38
 2 -13 -7 11.27 1
 2 -13 -7 11.43 1.1
 2 -13 -7 12.85 1.07
 2 -13 -6 3.24 0.64
 2 -13 -6 3.76 0.63
 2 -13 -6 2.85 0.59
 2 -13 -5 24.62 1.57
 2 -13 -5 24.93 1.65
 2 -13 -4 3.64 0.69
 2 -13 -4 4.35 0.73
 2 -13 -4 4.17 0.85
 2 -13 -4 4.39 0.8
 -2 13 3 223.16 6.69
 2 -13 -3 209.78 6.46
 2 -13 -3 212.13 5.63
 2 -13 -3 224.94 5.9
 2 -13 -2 17.42 1.63
 -2 13 2 14.23 1.5
 2 -13 -2 15.71 1.32
 2 -13 -2 17.21 1.42
 2 -13 -1 222.61 6.73
 -2 13 1 218.81 6.59
 2 -13 -1 232.94 5.96
 2 -13 -1 223.98 5.94
 2 -13 0 0.72 0.43
 -2 13 0 0.68 0.51
 2 -13 0 0.15 0.32
 2 -13 0 0.66 0.45
 2 -13 0 0.27 0.29
 2 -13 1 23.6 1.62
 2 -13 1 22.11 1.92
 -2 13 -1 20.37 1.75
 2 -13 1 21.56 1.53
 2 -13 1 19.23 1.47
 2 -13 2 10.28 1.07
 2 -13 2 9.21 1.23
 -2 13 -2 10.78 1.22
 2 -13 2 10.58 1.08
 2 -13 2 9.84 1.07
 2 -13 3 0.92 0.51
 -2 13 -3 1.59 0.53
 2 -13 3 0.99 0.39
 2 -13 3 1.44 0.48
 2 -13 4 9.23 1
 -2 13 -4 11.01 1.27
 2 -13 4 12.28 1.16
 2 -13 4 11.54 1.16
 2 -13 5 41.75 2.11
 -2 13 -5 42.19 2.55
 2 -13 5 43.43 2.21
 2 -13 5 46.95 2.34
 2 -13 6 12.62 1.16
 -2 13 -6 10.86 1.3
 2 -13 6 13.17 1.2
 2 -13 6 11.98 1.16
 2 -13 7 165.6 4.7
 2 -13 7 157.24 4.62
 2 -13 8 26.17 1.64
 2 -13 8 24.1 1.57
 2 -13 9 86 3.08
 2 -13 9 85.25 3.06
 -2 13 -10 5.92 0.71
 2 -13 10 6.56 0.77
 2 -13 10 5.99 0.77
 -2 13 -11 17.23 1.16
 -2 13 -11 15.44 1.1
 2 -13 11 15.22 1.11
 2 -13 11 15.09 1.12
 2 -13 12 2.54 0.44
 -2 13 -12 2.99 0.48
 -2 13 -12 2.76 0.44
 2 -13 12 2.42 0.46
 -2 13 -13 19.33 1.05
 -2 13 -13 18.18 1.03
 -2 13 -13 17.05 0.99
 2 -13 13 19.37 1.11
 -2 13 -14 21.57 1.02
 2 -13 14 20.47 1.02
 2 -12 -13 2.98 0.42
 2 -12 -13 1.99 0.33
 2 -12 -13 2.94 0.4
 2 -12 -12 167.62 3.97
 2 -12 -12 166.29 3.98
 2 -12 -12 163.31 3.98
 2 -12 -11 7.99 0.72
 2 -12 -11 9.58 0.9
 2 -12 -11 8.02 0.84
 2 -12 -11 9.85 0.89
 2 -12 -11 9.54 0.89
 2 -12 -10 68.09 2.45
 2 -12 -10 71.06 2.68
 2 -12 -10 75.9 2.77
 2 -12 -9 5.38 0.69
 2 -12 -9 6.45 0.83
 2 -12 -8 6.27 0.87
 2 -12 -8 6.25 0.78
 2 -12 -8 7.83 0.9
 2 -12 -8 7.66 0.94
 2 -12 -7 9.08 1.06
 2 -12 -7 9.95 1.03
 2 -12 -7 8.91 1.06
 2 -12 -7 11.7 1.13
 -2 12 6 132.83 4.93
 2 -12 -6 138.28 4.28
 2 -12 -6 139.07 4.47
 2 -12 -6 150.86 4.51
 2 -12 -6 143.86 4.59
 -2 12 5 -0.74 0.5
 2 -12 -5 0.15 0.27
 2 -12 -5 0.25 0.39
 2 -12 -5 0.39 0.37
 2 -12 -5 -0.04 0.34
 2 -12 -5 0.36 0.4
 2 -12 -4 401.73 9.55
 -2 12 4 430.21 9.82
 2 -12 -4 353.38 8.43
 2 -12 -4 394.85 8.82
 2 -12 -4 385.13 8.92
 2 -12 -3 16.7 1.56
 -2 12 3 15.13 1.49
 2 -12 -3 13.84 1.25
 2 -12 -3 13.88 1.28
 2 -12 -3 16.31 1.43
 2 -12 -2 407.34 9.56
 2 -12 -2 399.66 8.83
 2 -12 -1 4.63 0.81
 -2 12 1 5.13 0.86
 2 -12 -1 4.85 0.74
 2 -12 0 118.22 3.9
 2 -12 0 128.4 4.62
 -2 12 0 123.02 4.32
 2 -12 0 115.72 3.9
 2 -12 1 17.03 1.37
 -2 12 -1 18.56 1.56
 2 -12 1 19.74 1.74
 2 -12 1 17.58 1.38
 2 -12 1 16.18 1.34
 2 -12 2 133.17 4.18
 -2 12 -2 137.33 4.62
 2 -12 2 127.4 4.18
 2 -12 2 130.65 4.21
 2 -12 3 72.44 2.89
 2 -12 3 65.85 2.95
 2 -12 3 76.16 3.5
 -2 12 -3 74.44 3.25
 2 -12 3 74.94 3
 2 -12 3 71.75 2.97
 2 -12 4 232.65 6.03
 2 -12 4 244.55 6.97
 -2 12 -4 243.02 6.66
 2 -12 4 251.11 6.28
 2 -12 4 242.08 6.24
 -2 12 -5 4.77 0.86
 2 -12 5 4.78 0.81
 2 -12 5 6.87 0.89
 2 -12 5 5.67 0.83
 2 -12 6 56.57 2.55
 -2 12 -6 56.98 2.9
 2 -12 6 54.61 2.52
 2 -12 6 56.61 2.63
 2 -12 7 20.26 1.48
 -2 12 -7 18.34 1.63
 2 -12 7 21.58 1.52
 2 -12 7 20.51 1.52
 2 -12 8 55.7 2.5
 2 -12 8 57.46 2.51
 -2 12 -8 50.32 2.8
 2 -12 9 1.12 0.43
 2 -12 9 1.6 0.49
 2 -12 10 7.07 0.87
 2 -12 10 5.69 0.82
 -2 12 -11 21.43 1.38
 -2 12 -11 24.16 1.49
 2 -12 11 20.58 1.36
 2 -12 11 22.16 1.48
 -2 12 -12 57.03 2.23
 -2 12 -12 56.19 2.25
 2 -12 12 49.64 2.1
 2 -12 12 55.37 2.27
 -2 12 -13 38.83 1.7
 -2 12 -13 41.19 1.78
 2 -12 13 40.91 1.79
 -2 12 -14 52.37 1.83
 -2 12 -14 52.94 1.91
 2 -12 14 50.65 1.88
 -2 12 -15 6.6 0.56
 2 -12 15 6.31 0.57
 2 -11 -14 24.91 1.15
 2 -11 -14 24.83 1.14
 2 -11 -14 21.88 1.03
 2 -11 -13 156.86 3.89
 2 -11 -13 152.11 3.61
 2 -11 -13 159.43 3.96
 2 -11 -13 154.04 3.86
 2 -11 -13 160.97 3.92
 2 -11 -12 20.02 1.29
 2 -11 -12 17.11 1.08
 2 -11 -12 17.93 1.24
 2 -11 -12 18.74 1.25
 2 -11 -11 119.88 3.5
 2 -11 -11 122.34 3.75
 2 -11 -10 22.02 1.42
 2 -11 -10 21.89 1.52
 2 -11 -9 45.34 2.17
 2 -11 -9 42.01 2.11
 2 -11 -9 46.76 2.33
 2 -11 -8 0.4 0.32
 2 -11 -8 0.94 0.42
 2 -11 -8 0.71 0.44
 -2 11 7 300.69 7.75
 2 -11 -7 298.44 7.12
 2 -11 -7 312.93 7.34
 2 -11 -7 320.08 7.53
 2 -11 -6 18.83 1.65
 2 -11 -6 19.1 1.45
 2 -11 -6 20.77 1.61
 2 -11 -6 21.47 1.59
 2 -11 -5 331.31 8.11
 2 -11 -5 301.26 7.28
 2 -11 -5 318.32 7.56
 2 -11 -5 322.28 7.68
 2 -11 -4 7.92 1.04
 2 -11 -4 5.93 0.81
 2 -11 -4 7.63 0.95
 2 -11 -4 7.38 0.95
 -2 11 3 267.22 7.01
 2 -11 -3 265.23 7.05
 2 -11 -2 24.03 1.79
 -2 11 2 25.05 1.79
 2 -11 -1 133.73 4.59
 -2 11 1 137.73 4.47
 2 -11 0 78.07 3.34
 -2 11 0 77.36 3.17
 2 -11 1 203.48 5.8
 -2 11 -1 183.58 5.34
 2 -11 2 30.81 2.02
 -2 11 -2 28.86 1.85
 -2 11 -3 906.09 16.98
 2 -11 3 912.64 17.39
 -2 11 -4 73.3 3.11
 2 -11 4 72.28 3.22
 -2 11 -5 180.44 5.33
 2 -11 6 69.78 2.83
 -2 11 -6 72.6 3.17
 2 -11 6 66.55 2.76
 2 -11 6 67.48 2.87
 -2 11 -7 1.5 0.6
 2 -11 7 1.25 0.51
 2 -11 7 1.77 0.54
 2 -11 7 1.39 0.48
 2 -11 8 113.98 3.81
 2 -11 8 116.1 3.82
 -2 11 -8 110.23 4.17
 2 -11 9 46.78 2.28
 2 -11 9 48.35 2.31
 -2 11 -9 42.41 2.51
 2 -11 10 40.47 2.07
 2 -11 10 42.5 2.15
 -2 11 -11 190.91 5.1
 2 -11 11 186.39 5.05
 -2 11 -11 195.62 5.1
 2 -11 11 194.91 5.17
 -2 11 -12 128.79 3.83
 -2 11 -12 130.93 3.9
 2 -11 12 127.19 3.88
 -2 11 -13 295.96 6.46
 -2 11 -13 296.95 6.51
 2 -11 13 290.51 6.52
 -2 11 -14 54.89 2.04
 -2 11 -14 57.82 2.13
 2 -11 14 50.7 2.01
 -2 11 -15 22.88 1.17
 2 -11 15 21.36 1.15
 -2 11 -16 14.61 0.82
 -2 11 -16 15.98 0.88
 -2 11 -16 15.31 0.88
 2 -11 16 14.42 0.8
 2 -10 -15 12.88 0.8
 2 -10 -15 14.04 0.81
 2 -10 -14 170.33 4.05
 2 -10 -14 165.67 3.79
 2 -10 -14 154.5 3.88
 2 -10 -14 165.11 4.03
 2 -10 -14 170.07 4.04
 2 -10 -13 6.25 0.67
 2 -10 -13 5.47 0.68
 2 -10 -13 5.21 0.69
 2 -10 -12 126.53 3.64
 2 -10 -12 129.44 3.93
 2 -10 -12 128.33 3.89
 2 -10 -11 1.62 0.47
 2 -10 -11 1.2 0.51
 2 -10 -11 1.8 0.54
 2 -10 -10 111.33 3.64
 2 -10 -10 112.52 3.87
 2 -10 -10 109.58 3.79
 -2 10 9 13.16 1.39
 2 -10 -9 15.87 1.33
 2 -10 -9 16.23 1.31
 2 -10 -9 15.98 1.38
 2 -10 -9 15.62 1.3
 -2 10 8 557.11 11.79
 2 -10 -8 540.35 11.04
 2 -10 -8 539.88 11.33
 2 -10 -8 530.63 11.17
 2 -10 -8 555.24 11.38
 2 -10 -7 51.83 2.7
 2 -10 -7 49.36 2.51
 2 -10 -7 50.33 2.41
 2 -10 -7 47.76 2.42
 2 -10 -7 52.62 2.58
 2 -10 -6 629.99 12.35
 2 -10 -6 544.21 11.36
 2 -10 -6 524.15 11.5
 2 -10 -6 593.29 11.85
 2 -10 -6 578.09 11.7
 2 -10 -5 28.85 1.95
 2 -10 -4 276.52 7.09
 2 -10 -3 2.14 0.55
 2 -10 -2 103.64 3.74
 -2 10 1 148.53 4.48
 2 -10 -1 158.98 4.75
 -2 10 0 305.4 7.22
 2 -10 0 329.16 7.62
 -2 10 -1 103.21 3.51
 2 -10 1 108.5 3.8
 2 -10 2 1919.7 31.79
 -2 10 -2 1863.65 31.36
 -2 10 -3 59.81 2.59
 2 -10 3 58.87 2.68
 2 -10 4 1435.63 25.18
 -2 10 -4 1476.73 25.05
 -2 10 -5 26.55 1.71
 -2 10 -6 91.19 3.46
 -2 10 -7 66.22 2.93
 -2 10 -8 4.37 0.77
 2 -10 8 4.48 0.7
 2 -10 8 4.23 0.69
 2 -10 9 45.76 2.28
 2 -10 9 51.82 2.44
 -2 10 -9 51.2 2.65
 2 -10 10 253.39 6.32
 -2 10 -10 240.27 6.97
 -2 10 -11 104.94 3.55
 2 -10 11 107.8 3.62
 -2 10 -12 307.91 6.89
 -2 10 -12 299.95 6.87
 2 -10 12 293.16 6.85
 -2 10 -13 122.14 3.69
 -2 10 -13 116.59 3.58
 2 -10 13 116.3 3.61
 -2 10 -13 115.51 3.71
 -2 10 -14 188.6 4.64
 -2 10 -14 188.58 4.58
 2 -10 14 168.36 4.42
 -2 10 -14 172.27 4.59
 -2 10 -15 101.99 2.95
 2 -10 15 94.28 2.86
 -2 10 -16 1.13 0.31
 -2 10 -16 1.4 0.31
 -2 10 -16 1.22 0.32
 2 -10 16 1.19 0.3
 -2 10 -17 28.32 1.09
 -2 10 -17 28.08 1.12
 -2 10 -17 25.57 1.08
 2 -9 -16 20.67 0.96
 2 -9 -15 99.98 2.62
 2 -9 -15 92.29 2.69
 2 -9 -15 87.95 2.58
 2 -9 -15 100.04 2.76
 2 -9 -14 47.85 1.86
 2 -9 -14 43.65 1.93
 2 -9 -14 42.19 1.87
 2 -9 -14 44.49 1.9
 2 -9 -14 45.47 1.95
 2 -9 -13 40.68 2.01
 2 -9 -13 42.31 1.9
 2 -9 -13 40.42 1.99
 2 -9 -13 44.49 2.09
 2 -9 -13 41.24 1.99
 2 -9 -12 4.17 0.68
 2 -9 -12 4.3 0.69
 2 -9 -12 4.31 0.72
 2 -9 -12 4.49 0.76
 2 -9 -12 4.61 0.71
 2 -9 -11 136.2 4.11
 2 -9 -11 136.33 4.33
 2 -9 -11 138.2 4.34
 2 -9 -11 133.69 4.31
 -2 9 10 0.22 0.38
 2 -9 -10 0.69 0.46
 2 -9 -10 0.35 0.33
 2 -9 -10 0.18 0.34
 2 -9 -10 0.24 0.4
 -2 9 9 461.52 10.26
 2 -9 -9 457.6 9.85
 2 -9 -9 448.17 9.54
 2 -9 -9 438.01 9.7
 2 -9 -9 437.5 9.61
 -2 9 8 37.48 2.18
 2 -9 -8 32.93 2.03
 2 -9 -8 33.93 1.93
 2 -9 -8 31.74 1.93
 2 -9 -8 33.79 2.02
 2 -9 -7 1304.03 23.18
 2 -9 -6 4.97 0.92
 2 -9 -5 487.6 10.35
 2 -9 -4 3.28 0.66
 2 -9 -3 5.99 0.82
 2 -9 -2 269.54 6.49
 2 -9 -1 273.12 6.48
 -2 9 0 35.35 1.76
 -2 9 -1 927.33 16.38
 2 -9 2 3.02 0.46
 -2 9 -2 4.15 0.64
 2 -9 3 1326.94 22.23
 -2 9 -3 1379.9 22.91
 -2 9 -4 131.99 3.89
 2 -9 4 121.18 3.49
 2 -9 5 145.29 3.98
 -2 9 -5 149.3 4.28
 -2 9 -6 79.64 3
 2 -9 6 74.42 2.77
 -2 9 -7 38.17 2.06
 2 -9 7 36.17 1.9
 2 -9 8 95.83 3.46
 -2 9 -8 108.33 3.75
 2 -9 9 122.16 3.97
 -2 9 -9 129.37 4.29
 2 -9 9 124.37 4.16
 2 -9 10 203.79 5.38
 2 -9 10 192.25 5.62
 -2 9 -10 196.23 5.82
 -2 9 -11 761.44 13.63
 2 -9 11 735.2 13.59
 -2 9 -12 78.69 2.97
 -2 9 -12 75.04 2.92
 -2 9 -12 72.76 3
 2 -9 12 75.2 2.94
 -2 9 -13 146.45 4.2
 -2 9 -13 152.24 4.27
 2 -9 13 139.02 4.14
 -2 9 -13 140.67 4.31
 -2 9 -14 202.29 5.06
 -2 9 -14 196.23 4.97
 -2 9 -14 199.26 5.22
 -2 9 -15 47.66 1.99
 -2 9 -15 48.44 2.1
 -2 9 -16 64.37 2.15
 -2 9 -16 61.17 2.19
 -2 9 -16 66.3 2.22
 -2 9 -17 20.63 1
 -2 9 -17 19.01 0.99
 -2 9 -17 19.61 1
 -2 9 -17 18.85 0.97
 2 -8 -16 87.08 2.45
 2 -8 -16 82.14 2.42
 2 -8 -15 46.44 1.8
 2 -8 -15 43.49 1.85
 2 -8 -15 42.51 1.85
 2 -8 -15 45.93 1.89
 2 -8 -14 39.44 1.91
 2 -8 -14 40.8 1.83
 2 -8 -14 35.91 1.82
 2 -8 -14 37.07 1.9
 2 -8 -14 40.14 1.94
 2 -8 -13 23.97 1.49
 2 -8 -13 23.35 1.57
 2 -8 -13 23.72 1.6
 2 -8 -13 25.04 1.64
 2 -8 -13 21.05 1.5
 2 -8 -12 37.53 1.95
 2 -8 -12 40.06 2.15
 2 -8 -12 39.15 2.01
 2 -8 -12 37.75 2.12
 2 -8 -12 35.67 1.95
 2 -8 -12 35.55 2.05
 2 -8 -12 38.26 2.1
 2 -8 -11 6.3 0.83
 2 -8 -11 6.31 0.91
 -2 8 11 4.59 0.84
 2 -8 -11 5.56 0.79
 2 -8 -11 6.32 0.88
 2 -8 -10 52.36 2.44
 2 -8 -10 55.91 2.63
 -2 8 10 52.05 2.71
 2 -8 -10 54.9 2.48
 2 -8 -10 49.19 2.38
 2 -8 -9 42.15 2.18
 2 -8 -9 40.68 2.22
 -2 8 9 45.14 2.41
 2 -8 -9 40.93 2.13
 2 -8 -9 40.5 2.14
 -2 8 8 1204.67 21.4
 2 -8 -7 3.89 0.69
 2 -8 -6 707.74 13.09
 2 -8 -6 638.48 12.36
 2 -8 -5 87.44 3.15
 2 -8 -5 76.11 2.64
 2 -8 -4 136.44 3.61
 2 -8 -4 138.81 4.11
 2 -8 -3 50.03 2.22
 2 -8 -3 49.66 1.84
 2 -8 -2 4.05 0.63
 2 -8 -2 4.9 0.54
 2 -8 -1 51.63 1.86
 2 -8 0 861.37 14.58
 2 -8 1 64.19 2.1
 -2 8 -1 66.96 2.37
 -2 8 -2 662.27 11.94
 2 -8 2 648.59 11.45
 -2 8 -3 118.23 3.44
 2 -8 3 120.71 3.18
 -2 8 -4 515.45 9.8
 2 -8 4 495.67 9.39
 -2 8 -5 211.42 5.18
 2 -8 5 216.1 4.99
 -2 8 -6 178.59 4.72
 2 -8 6 184.58 4.59
 2 -8 7 121.51 3.68
 -2 8 -7 128.48 3.87
 2 -8 8 92.6 3.26
 -2 8 -8 96.01 3.36
 -2 8 -9 2.23 0.57
 2 -8 9 1.69 0.49
 2 -8 10 577.42 11.72
 -2 8 -10 578.57 11.85
 -2 8 -11 30.6 1.8
 -2 8 -11 26.18 1.71
 -2 8 -11 33.23 1.9
 -2 8 -11 32.91 2.03
 2 -8 11 32.27 1.92
 2 -8 11 28.41 1.98
 -2 8 -12 199.98 5.48
 -2 8 -12 217.43 5.58
 -2 8 -12 214.24 5.56
 -2 8 -12 219.48 5.81
 2 -8 12 211.42 5.54
 2 -8 12 191.45 6.01
 -2 8 -12 206.64 6.11
 -2 8 -13 88.86 3.17
 -2 8 -13 90.39 3.18
 -2 8 -13 90.49 3.36
 -2 8 -14 15.46 1.22
 -2 8 -14 15.65 1.22
 -2 8 -14 17.62 1.38
 -2 8 -15 68.7 2.49
 -2 8 -15 68.66 2.64
 2 -8 15 62.3 2.4
 -2 8 -16 79.54 2.56
 -2 8 -16 79.24 2.6
 -2 8 -16 77.96 2.62
 2 -8 16 73.43 2.39
 -2 8 -17 95.8 2.6
 -2 8 -17 90.25 2.58
 -2 8 -17 97.43 2.67
 -2 8 -17 92.29 2.62
 -2 8 -18 56.16 1.65
 -2 8 -18 55.8 1.67
 2 -7 -17 89.79 2.25
 2 -7 -17 78.02 2.22
 2 -7 -16 26.1 1.27
 2 -7 -16 26.5 1.35
 2 -7 -16 24.59 1.28
 2 -7 -16 24.84 1.33
 2 -7 -15 94 2.89
 2 -7 -15 91.5 3.02
 2 -7 -15 86.54 2.98
 2 -7 -15 91.7 3
 2 -7 -14 105.85 3.55
 2 -7 -14 112.64 3.45
 2 -7 -14 112.23 3.48
 2 -7 -14 113.83 3.69
 2 -7 -14 111.54 3.52
 2 -7 -13 15.89 1.36
 2 -7 -13 17.05 1.29
 2 -7 -13 17.03 1.3
 2 -7 -13 14.43 1.27
 2 -7 -13 16.84 1.31
 2 -7 -12 10.91 1.07
 2 -7 -12 10.74 1.1
 2 -7 -12 7.99 0.99
 2 -7 -12 9.73 1.02
 2 -7 -12 9.61 1.02
 2 -7 -11 55.11 2.47
 2 -7 -11 51.72 2.54
 2 -7 -11 49.83 2.68
 -2 7 11 45.65 2.59
 2 -7 -11 53.76 2.44
 2 -7 -11 52.86 2.45
 2 -7 -10 7.12 0.94
 2 -7 -10 6.8 0.87
 2 -7 -10 5.03 0.73
 2 -7 -10 7.27 0.98
 -2 7 10 5.39 0.83
 2 -7 -10 6.53 0.83
 2 -7 -10 6.87 0.89
 -2 7 9 66.42 2.87
 2 -7 -9 65.33 2.88
 2 -7 -8 112.63 3.68
 -2 7 8 121.26 3.91
 2 -7 -8 120.16 3.88
 2 -7 -7 376.87 8.12
 2 -7 -7 363.7 7.81
 2 -7 -6 54.22 2.35
 2 -7 -6 55.08 2.17
 2 -7 -5 488.6 9.55
 2 -7 -5 462.84 8.98
 2 -7 -4 298.89 6.15
 2 -7 -4 311.69 6.72
 2 -7 -3 50.46 1.78
 2 -7 -3 51.48 2.09
 2 -7 -3 55.79 1.89
 2 -7 -2 8.33 0.62
 2 -7 -2 7.86 0.65
 2 -7 -1 849.62 14.21
 2 -7 0 21.18 1.03
 -2 7 -1 670.07 16.82
 2 -7 1 748.32 12.44
 -2 7 -2 4.31 0.59
 2 -7 2 2.89 0.5
 2 -7 3 288.44 5.74
 -2 7 -3 283.2 5.99
 2 -7 4 224.24 4.82
 -2 7 -4 220.31 5.02
 -2 7 -5 471.18 8.97
 2 -7 5 458.08 8.72
 -2 7 -6 432.23 8.5
 2 -7 6 425.17 8.35
 -2 7 -7 283.2 6.32
 2 -7 7 280.19 6.23
 2 -7 8 14.42 1.17
 -2 7 -8 17.23 1.24
 2 -7 9 225.32 5.82
 -2 7 -9 228.77 5.89
 -2 7 -9 231.09 5.77
 2 -7 10 11.04 1.2
 -2 7 -10 3.19 0.79
 -2 7 -11 104.5 3.56
 -2 7 -11 97.02 3.51
 -2 7 -11 106.93 3.62
 -2 7 -11 109.48 4.01
 2 -7 11 117.74 4.11
 -2 7 -11 118.81 4.05
 -2 7 -11 107.76 3.75
 -2 7 -11 94.03 3.61
 -2 7 -12 23.67 1.58
 -2 7 -12 22.65 1.57
 -2 7 -12 26.18 1.63
 -2 7 -12 26.21 1.74
 -2 7 -12 24.73 1.83
 2 -7 12 24.93 1.87
 -2 7 -13 2.89 0.54
 -2 7 -13 3.03 0.57
 -2 7 -13 4.67 0.75
 -2 7 -13 3.86 0.76
 2 -7 13 2.99 0.72
 -2 7 -14 31.7 1.75
 -2 7 -14 33.81 1.94
 -2 7 -15 76 2.71
 -2 7 -15 73.69 2.73
 -2 7 -15 78.17 2.92
 2 -7 15 67.67 2.55
 -2 7 -16 78.37 2.63
 -2 7 -16 81.55 2.71
 -2 7 -16 74.16 2.64
 -2 7 -16 81.13 2.8
 -2 7 -17 142.01 3.5
 -2 7 -17 138.77 3.54
 -2 7 -17 143.69 3.56
 -2 7 -18 13.32 0.78
 -2 7 -18 13.05 0.79
 -2 7 -18 12.39 0.75
 2 -6 -17 8.55 0.72
 2 -6 -17 8.53 0.67
 2 -6 -17 8.91 0.73
 2 -6 -17 6.43 0.58
 2 -6 -16 43.8 1.79
 2 -6 -16 43.33 1.89
 2 -6 -16 42.26 1.83
 2 -6 -16 41.49 1.88
 2 -6 -16 44.03 1.83
 2 -6 -15 42.76 2.05
 2 -6 -15 43.36 1.93
 2 -6 -15 44.08 1.97
 2 -6 -15 45.29 2.09
 2 -6 -15 42.48 1.96
 2 -6 -14 54.5 2.47
 2 -6 -14 53.82 2.31
 2 -6 -14 54.48 2.34
 2 -6 -14 51.55 2.32
 2 -6 -13 34.47 1.98
 2 -6 -13 33.94 1.87
 2 -6 -13 33.78 1.87
 2 -6 -13 35.62 1.94
 2 -6 -13 33.61 1.92
 2 -6 -12 145.85 4.52
 2 -6 -12 143.46 4.31
 2 -6 -12 136.02 4.28
 2 -6 -12 139.32 4.82
 2 -6 -12 149.8 4.41
 2 -6 -12 136.32 4.55
 2 -6 -12 147.03 4.42
 2 -6 -11 91.01 3.28
 2 -6 -11 80.11 3.18
 2 -6 -11 94.2 3.65
 -2 6 11 87.93 3.54
 2 -6 -11 90.05 3.32
 2 -6 -11 84.57 3.22
 -2 6 10 11.69 1.18
 2 -6 -10 12.84 1.22
 2 -6 -9 67.08 2.78
 2 -6 -9 64.67 2.64
 -2 6 9 65.96 2.76
 2 -6 -8 36.04 1.88
 -2 6 8 37.94 1.95
 2 -6 -8 34.96 1.81
 2 -6 -7 0.35 0.26
 2 -6 -7 0.66 0.3
 2 -6 -7 0.7 0.33
 -2 6 7 0.77 0.29
 2 -6 -6 224.64 5.19
 2 -6 -6 229.57 5.15
 2 -6 -6 224.93 5.34
 2 -6 -5 199.67 4.54
 2 -6 -5 197.4 4.6
 2 -6 -5 205.85 4.87
 2 -6 -4 235.54 5.18
 2 -6 -4 231.89 4.8
 -2 6 3 7.35 1.18
 2 -6 -3 6.98 0.58
 2 -6 -3 7.88 0.63
 2 -6 -2 178.13 3.78
 -2 6 2 181.54 6.58
 2 -6 -1 147.36 6.28
 2 -6 -1 158.98 3.45
 -2 6 1 150.79 5.99
 2 -6 0 56.15 1.71
 2 -6 0 51.85 3.5
 2 -6 1 31.02 1.21
 -2 6 -1 31.88 2.53
 2 -6 1 30.71 2.62
 2 -6 2 53.53 3.47
 2 -6 2 58.85 1.79
 -2 6 -2 60.67 1.94
 -2 6 -2 59.51 3.7
 -2 6 -3 373.25 7.12
 2 -6 3 384.28 6.94
 -2 6 -4 12.99 0.89
 2 -6 4 13.46 0.84
 2 -6 5 1.28 0.34
 -2 6 -5 1.71 0.36
 2 -6 6 1323.32 21.4
 -2 6 -6 1268.1 21.36
 -2 6 -7 36.75 1.68
 -2 6 -8 265.38 6
 -2 6 -9 2.66 0.54
 -2 6 -10 87.54 3.28
 -2 6 -11 19.23 1.52
 -2 6 -11 20.73 1.57
 -2 6 -12 1.5 0.48
 -2 6 -12 3.38 0.64
 -2 6 -12 1.35 0.41
 -2 6 -12 1.68 0.51
 -2 6 -12 0.82 0.42
 -2 6 -12 3.05 0.67
 -2 6 -13 101.17 3.44
 -2 6 -13 103.35 3.53
 -2 6 -13 104.55 3.66
 -2 6 -13 103.2 3.65
 -2 6 -13 102.26 3.97
 2 -6 13 94.91 3.94
 -2 6 -14 0.41 0.35
 -2 6 -14 0.78 0.27
 -2 6 -14 0.77 0.42
 -2 6 -15 26.92 1.58
 -2 6 -15 26.91 1.62
 -2 6 -15 26.52 1.6
 -2 6 -15 27.25 1.68
 -2 6 -16 196.96 4.78
 -2 6 -16 181.73 4.73
 -2 6 -16 193.94 4.82
 -2 6 -16 201.03 4.98
 -2 6 -17 3.44 0.49
 -2 6 -17 2.6 0.46
 -2 6 -17 2.83 0.43
 -2 6 -17 3.61 0.52
 -2 6 -18 96.88 2.54
 -2 6 -18 96.34 2.56
 -2 6 -18 95.6 2.58
 2 -5 -18 3.91 0.43
 2 -5 -18 3.8 0.4
 2 -5 -18 3.38 0.43
 2 -5 -17 7.27 0.7
 2 -5 -17 6.15 0.61
 2 -5 -17 6.12 0.6
 2 -5 -17 6.12 0.63
 2 -5 -16 11.48 0.94
 2 -5 -16 10.91 0.96
 2 -5 -16 9.45 0.87
 2 -5 -16 9.49 0.88
 2 -5 -16 10.44 0.93
 2 -5 -15 129.21 3.8
 2 -5 -15 133.18 4.04
 2 -5 -15 122.39 3.67
 2 -5 -15 132.6 3.84
 2 -5 -15 131.78 3.88
 2 -5 -14 20.73 1.43
 2 -5 -14 20.26 1.52
 2 -5 -14 20.26 1.39
 2 -5 -14 18.89 1.38
 2 -5 -14 22.31 1.52
 2 -5 -13 9.25 0.97
 2 -5 -13 8.18 1.09
 2 -5 -13 10.48 1.04
 2 -5 -13 10.28 1.06
 2 -5 -13 10.4 1.05
 2 -5 -12 69.36 2.8
 2 -5 -12 67.81 2.86
 2 -5 -12 71.93 3.21
 2 -5 -12 71.26 2.86
 2 -5 -12 68.77 2.82
 -2 5 11 89.58 3.48
 2 -5 -11 83.4 3.11
 2 -5 -11 82.74 3.12
 2 -5 -10 168.57 4.87
 2 -5 -10 161.36 4.62
 -2 5 10 165.8 4.83
 2 -5 -9 42.34 2
 2 -5 -9 44.79 2.12
 -2 5 9 44.28 2.12
 2 -5 -8 16.99 1.16
 -2 5 8 16.61 1.21
 2 -5 -8 16.8 1.18
 2 -5 -7 14.69 1.05
 -2 5 7 13.81 1.06
 2 -5 -7 13.4 1.04
 2 -5 -7 13.64 1.03
 2 -5 -6 275.19 5.79
 2 -5 -6 276.37 5.83
 2 -5 -6 285.25 6.03
 2 -5 -5 212.45 4.76
 2 -5 -5 207.75 4.53
 2 -5 -5 210.9 4.53
 2 -5 -4 29.28 1.2
 2 -5 -4 28.04 1.21
 -2 5 4 30.95 2.1
 2 -5 -3 347.08 6.53
 2 -5 -3 372.43 6.61
 -2 5 3 360.07 9
 2 -5 -3 336.61 9.98
 2 -5 -2 197.07 3.99
 2 -5 -2 183.39 6.63
 -2 5 2 197.56 6.19
 2 -5 -1 204.47 6.88
 2 -5 -1 216.06 4.21
 -2 5 1 210.82 6.55
 2 -5 0 152.63 3.21
 2 -5 0 154.22 5.67
 2 -5 1 83.11 2.09
 2 -5 1 82.06 3.92
 2 -5 2 446.4 7.85
 2 -5 2 451.16 10.9
 -2 5 -2 454.64 8.01
 -2 5 -2 463.8 11.31
 -2 5 -3 146.47 5.88
 2 -5 3 142.13 5.14
 -2 5 -3 147.7 3.34
 2 -5 3 149.04 3.25
 2 -5 4 118.78 2.83
 2 -5 4 107.58 4.22
 -2 5 -4 112.94 2.84
 -2 5 -5 442.47 8.09
 -2 5 -6 20.45 1.1
 -2 5 -7 230.47 5.08
 -2 5 -8 34.29 1.68
 -2 5 -8 31.42 1.54
 -2 5 -9 225.56 5.53
 -2 5 -10 38.32 2.04
 -2 5 -10 41.9 2.11
 -2 5 -11 1.17 0.46
 -2 5 -11 0.77 0.38
 -2 5 -12 28.62 1.76
 -2 5 -12 28.14 1.69
 -2 5 -12 26.41 1.69
 -2 5 -12 32.62 2.03
 -2 5 -12 29.22 1.82
 -2 5 -12 27.24 1.76
 -2 5 -12 24.91 1.63
 -2 5 -12 28.85 1.87
 -2 5 -13 1.58 0.4
 -2 5 -13 1.79 0.62
 -2 5 -13 0.87 0.44
 -2 5 -13 0.32 0.38
 -2 5 -14 11.4 1.06
 -2 5 -14 11.1 1.11
 -2 5 -14 10.3 1.05
 -2 5 -14 10.87 1.13
 -2 5 -15 94.29 3.19
 -2 5 -15 87.53 3.21
 -2 5 -15 94.03 3.31
 -2 5 -15 94.25 3.22
 -2 5 -15 95.12 3.32
 -2 5 -16 7.74 0.84
 -2 5 -16 9.44 0.94
 -2 5 -16 11.48 1.18
 -2 5 -16 8.11 0.87
 -2 5 -16 12.15 1.03
 -2 5 -17 93.41 2.83
 -2 5 -17 95.5 2.88
 -2 5 -17 92.98 2.86
 -2 5 -18 3.92 0.48
 -2 5 -18 4.6 0.52
 -2 5 -18 3.98 0.49
 2 -4 -18 1.15 0.3
 2 -4 -18 0.99 0.3
 2 -4 -18 1.31 0.31
 2 -4 -17 8.93 0.77
 2 -4 -17 9.37 0.85
 2 -4 -17 8.08 0.69
 2 -4 -17 7.02 0.67
 2 -4 -17 8.72 0.77
 2 -4 -17 8.14 0.73
 2 -4 -16 62.63 2.51
 2 -4 -16 62.83 2.36
 2 -4 -16 58.78 2.25
 2 -4 -16 58.16 2.27
 2 -4 -16 63.11 2.4
 2 -4 -15 35.39 1.85
 2 -4 -15 33.9 1.82
 2 -4 -15 33.2 1.79
 2 -4 -15 33.2 1.81
 2 -4 -14 26.58 1.64
 2 -4 -14 26.14 1.65
 2 -4 -14 27.44 1.7
 2 -4 -14 25.73 1.67
 2 -4 -13 11.7 1.09
 2 -4 -13 12.26 1.32
 2 -4 -13 11.93 1.14
 2 -4 -13 13.39 1.2
 2 -4 -13 12.59 1.17
 2 -4 -12 50.18 2.3
 2 -4 -12 53.83 2.68
 2 -4 -12 47.77 2.36
 2 -4 -12 45.53 2.26
 2 -4 -12 48.97 2.31
 2 -4 -11 200.84 5.46
 2 -4 -11 210.1 5.7
 -2 4 11 200.14 5.61
 2 -4 -10 9.48 0.97
 2 -4 -10 9.28 1
 -2 4 10 8.96 0.97
 2 -4 -9 4.96 0.64
 2 -4 -9 4.4 0.63
 -2 4 9 4.87 0.67
 -2 4 8 3.69 0.56
 2 -4 -8 3.86 0.58
 2 -4 -8 3.98 0.58
 -2 4 7 117.65 3.29
 2 -4 -7 122.07 3.23
 2 -4 -7 115.62 3.22
 2 -4 -6 31.32 1.4
 2 -4 -6 30.91 1.36
 -2 4 6 29.87 1.39
 2 -4 -6 30.02 1.35
 2 -4 -5 1.29 0.28
 2 -4 -5 0.6 0.37
 2 -4 -5 1.41 0.35
 2 -4 -5 0.48 0.39
 2 -4 -4 84.07 2.19
 2 -4 -4 82.94 4.12
 2 -4 -3 644.68 10.63
 2 -4 -3 639.83 14.07
 -2 4 3 669.84 12.83
 -2 4 2 3.41 0.66
 2 -4 -2 2.05 0.27
 2 -4 -1 99.81 2.28
 -2 4 1 100.08 3.77
 2 -4 -1 102.66 3.29
 -2 4 0 133.7 4.55
 2 -4 0 133 2.79
 2 -4 0 138.06 4.31
 2 -4 1 37.79 1.18
 2 -4 1 36.29 2.21
 2 -4 2 289.97 7.88
 -2 4 -2 289.91 5.35
 2 -4 2 294.99 5.3
 2 -4 3 1348.64 25.31
 -2 4 -3 1305.3 21.22
 2 -4 3 1380.96 21.25
 2 -4 4 145.69 4.36
 -2 4 -4 133.71 3.03
 2 -4 5 439.33 8.72
 -2 4 -5 435.01 7.8
 -2 4 -6 37.08 2.92
 -2 4 -6 42.87 1.55
 -2 4 -7 1.44 0.58
 -2 4 -7 1.55 0.39
 -2 4 -8 151.89 3.99
 -2 4 -9 38.54 1.87
 -2 4 -9 36.19 1.79
 -2 4 -10 30.89 1.76
 -2 4 -10 34.1 1.86
 -2 4 -11 94.71 3.49
 -2 4 -12 1.52 0.4
 -2 4 -12 1.73 0.51
 -2 4 -12 1.3 0.4
 -2 4 -12 1.63 0.54
 -2 4 -12 1.15 0.44
 -2 4 -13 32.11 1.83
 -2 4 -13 35.32 2.19
 -2 4 -13 36.24 2.05
 -2 4 -13 37.16 2.08
 -2 4 -13 32.01 1.88
 -2 4 -14 38.66 2.01
 -2 4 -14 38.99 2.12
 -2 4 -14 40.41 2.15
 -2 4 -14 38.13 2.04
 -2 4 -15 56.29 2.39
 -2 4 -15 53.19 2.36
 -2 4 -15 55.28 2.49
 -2 4 -16 17.4 1.21
 -2 4 -16 17.3 1.26
 -2 4 -16 16.47 1.25
 -2 4 -16 14.68 1.14
 -2 4 -17 1.98 0.42
 -2 4 -17 1.87 0.44
 -2 4 -17 2.18 0.49
 -2 4 -18 42.1 1.59
 -2 4 -18 41.76 1.6
 -2 4 -18 39.48 1.51
 -2 4 -19 30.98 1.12
 2 -3 -18 22.75 1.17
 2 -3 -18 22.47 1.11
 2 -3 -18 23.15 1.13
 2 -3 -17 0.35 0.25
 2 -3 -17 1.32 0.4
 2 -3 -17 0.75 0.29
 2 -3 -17 0.49 0.28
 2 -3 -17 1.14 0.38
 2 -3 -16 24.91 1.47
 2 -3 -16 24.26 1.45
 2 -3 -16 22.66 1.4
 2 -3 -16 24.59 1.5
 2 -3 -15 10.01 1.02
 2 -3 -15 10.48 1.02
 2 -3 -15 10.81 1.04
 2 -3 -15 10.3 1.05
 2 -3 -14 2.4 0.55
 2 -3 -14 1.99 0.56
 2 -3 -14 1.35 0.49
 2 -3 -14 1.33 0.46
 2 -3 -14 2.16 0.56
 2 -3 -13 25.97 1.89
 2 -3 -13 26.04 1.67
 2 -3 -13 24.81 1.63
 2 -3 -12 55.32 2.5
 2 -3 -12 60.38 2.7
 -2 3 11 6.33 0.85
 2 -3 -11 6.88 0.85
 2 -3 -11 6.23 0.85
 2 -3 -10 18.89 1.31
 -2 3 10 16.57 1.28
 2 -3 -10 20.06 1.4
 -2 3 9 11.11 0.96
 2 -3 -9 11.38 0.97
 2 -3 -8 580.81 10.64
 2 -3 -8 579.11 10.57
 -2 3 8 566.03 10.62
 2 -3 -7 11.5 0.84
 2 -3 -7 11.2 0.83
 -2 3 7 10.93 0.83
 -2 3 6 2.95 0.43
 2 -3 -6 2.99 0.78
 2 -3 -6 3.03 0.41
 2 -3 -5 68.25 1.98
 2 -3 -5 75.66 2.72
 2 -3 -5 72.22 3.61
 -2 3 5 72.55 2.07
 2 -3 -5 69.03 1.99
 -2 3 5 72.56 2.64
 -2 3 4 88.91 2.25
 -2 3 4 93.97 3.14
 2 -3 -4 88.31 2.17
 2 -3 -3 7.06 0.5
 2 -3 -3 6.2 0.43
 2 -3 -3 7.72 0.49
 2 -3 -2 133.39 3.25
 -2 3 2 135.29 3.99
 2 -3 -2 127.92 2.72
 -2 3 1 7.33 0.85
 2 -3 -1 6.07 0.41
 2 -3 -1 7.23 0.71
 -2 3 0 177.37 4.87
 2 -3 0 170.08 3.29
 2 -3 1 2.31 0.26
 -2 3 -1 2.49 0.52
 2 -3 1 1.96 0.47
 2 -3 2 546.1 9
 -2 3 -2 532.23 9.03
 -2 3 -3 67.51 3.03
 -2 3 -4 1250.36 21.05
 2 -3 4 1167.45 22.04
 -2 3 -5 460.05 10.61
 -2 3 -5 426.21 7.57
 2 -3 5 437.22 11.81
 -2 3 -6 475.03 11.31
 -2 3 -6 487.81 8.57
 -2 3 -7 17.11 1.05
 -2 3 -7 16.21 0.9
 -2 3 -8 5.35 0.65
 -2 3 -8 4.77 0.61
 -2 3 -9 71.4 2.61
 -2 3 -9 68.6 2.55
 -2 3 -10 107.25 3.48
 -2 3 -11 15.33 1.29
 -2 3 -11 17.27 1.36
 -2 3 -12 52.53 2.37
 -2 3 -12 59.81 2.74
 -2 3 -12 56.03 2.57
 -2 3 -12 55.68 2.59
 -2 3 -13 22.82 1.53
 -2 3 -13 23.7 1.76
 -2 3 -13 22.48 1.54
 -2 3 -13 24.34 1.68
 -2 3 -13 23.08 1.64
 -2 3 -13 23.31 1.59
 -2 3 -14 109.45 3.63
 -2 3 -14 107.81 4.12
 -2 3 -14 113.85 3.85
 -2 3 -14 107.92 3.64
 -2 3 -14 119.07 3.94
 -2 3 -14 105.97 3.64
 -2 3 -15 0.37 0.29
 -2 3 -15 0.02 0.39
 -2 3 -15 1.21 0.44
 -2 3 -15 0.71 0.4
 -2 3 -16 8 0.85
 -2 3 -16 9.15 0.9
 -2 3 -16 8.55 0.88
 -2 3 -17 23.63 1.32
 -2 3 -17 23.14 1.31
 -2 3 -17 23.5 1.34
 -2 3 -18 7.2 0.63
 -2 3 -18 7.5 0.66
 -2 3 -18 7.04 0.6
 -2 3 -19 44.78 1.4
 2 -2 -19 11.78 0.7
 2 -2 -19 11.4 0.7
 2 -2 -18 36.51 1.47
 2 -2 -18 38.14 1.62
 2 -2 -18 41.1 1.61
 2 -2 -18 38.74 1.58
 2 -2 -17 29.3 1.57
 2 -2 -17 26.44 1.43
 2 -2 -17 26.27 1.41
 2 -2 -17 25.22 1.36
 2 -2 -17 27.39 1.46
 2 -2 -16 0.34 0.32
 2 -2 -16 0.94 0.37
 2 -2 -16 1 0.35
 2 -2 -16 1.08 0.44
 2 -2 -15 0.5 0.36
 2 -2 -15 -0.21 0.26
 2 -2 -15 0.14 0.33
 2 -2 -15 0.39 0.34
 2 -2 -14 28.77 2.05
 2 -2 -14 29.33 1.76
 2 -2 -13 4.88 0.84
 2 -2 -13 4.58 0.76
 2 -2 -13 5.34 0.76
 2 -2 -13 4.91 0.74
 2 -2 -12 36.31 2.13
 -2 2 11 15.9 1.31
 2 -2 -11 15.1 1.24
 2 -2 -11 15.7 1.28
 2 -2 -10 65.83 2.6
 2 -2 -10 66.22 2.53
 -2 2 10 62.21 2.54
 2 -2 -9 387.44 7.87
 2 -2 -9 387.9 7.79
 -2 2 9 371.33 7.8
 2 -2 -8 13.6 0.98
 -2 2 8 13.62 0.98
 2 -2 -8 13.66 0.95
 2 -2 -7 59.95 1.97
 -2 2 7 55.83 1.96
 2 -2 -7 56.11 1.94
 2 -2 -6 241.54 4.91
 2 -2 -6 243.56 5.6
 -2 2 6 246.3 4.98
 2 -2 -6 237.14 6.93
 2 -2 -5 159.55 3.85
 2 -2 -5 154.69 3.25
 2 -2 -5 146.47 3.28
 -2 2 5 151.82 3.35
 2 -2 -5 155.24 4.18
 -2 2 4 570.98 9.55
 -2 2 4 594.29 10.92
 2 -2 -4 599.89 10.94
 2 -2 -3 114.95 2.49
 -2 2 3 112.36 2.46
 2 -2 -3 125.21 3.52
 -2 2 3 121.09 3.52
 2 -2 -2 4331.54 66.05
 2 -2 -2 4216.5 64.34
 -2 2 1 66.15 2.4
 2 -2 -1 66.43 2.46
 -2 2 0 131.58 3.69
 -2 2 -1 142.41 3.95
 -2 2 -2 3475.05 54.84
 -2 2 -3 329.26 7.37
 2 -2 3 313.25 8.03
 2 -2 4 374.69 9.58
 -2 2 -4 393.83 8.49
 -2 2 -4 364.6 6.62
 -2 2 -5 678.93 11.6
 -2 2 -5 713.45 13.71
 2 -2 5 698.56 15.61
 -2 2 -5 686.44 11.54
 -2 2 -6 208.67 4.3
 -2 2 -6 207.88 4.25
 -2 2 -6 204.27 5.75
 -2 2 -7 21.17 1.15
 -2 2 -7 19.59 1.11
 -2 2 -8 1.12 0.32
 -2 2 -8 1.48 0.36
 -2 2 -9 164 4.32
 -2 2 -10 3.21 0.57
 -2 2 -10 4.25 0.65
 -2 2 -11 1.04 0.48
 -2 2 -11 1.82 0.52
 -2 2 -12 14.14 1.18
 -2 2 -12 15.28 1.36
 -2 2 -12 15.09 1.23
 -2 2 -12 15.4 1.33
 -2 2 -12 14.63 1.3
 -2 2 -13 96.5 3.4
 -2 2 -13 108.58 3.96
 -2 2 -13 104.42 3.72
 -2 2 -13 106.37 3.75
 -2 2 -13 103.05 3.53
 -2 2 -13 95.69 3.5
 -2 2 -14 9.25 0.96
 -2 2 -14 7.94 1.05
 -2 2 -14 8.07 0.89
 -2 2 -14 7.96 0.91
 -2 2 -14 10.23 1.07
 -2 2 -14 9.31 0.99
 -2 2 -15 60.87 2.51
 -2 2 -15 61.25 2.55
 -2 2 -15 59.81 2.52
 -2 2 -15 66.63 2.74
 -2 2 -15 60.65 2.55
 -2 2 -16 19.1 1.28
 -2 2 -16 20.51 1.34
 -2 2 -16 20.35 1.34
 -2 2 -17 0.67 0.28
 -2 2 -17 0.42 0.28
 -2 2 -17 0.36 0.24
 -2 2 -18 16.37 0.97
 -2 2 -18 17.73 1.01
 -2 2 -18 16.32 0.92
 -2 2 -19 26.13 1.02
 2 -1 -19 157.12 3.5
 2 -1 -19 163.61 3.54
 2 -1 -18 7.33 0.66
 2 -1 -18 6.79 0.67
 2 -1 -18 7.25 0.69
 2 -1 -18 6.43 0.65
 2 -1 -17 41.13 1.84
 2 -1 -17 38.96 1.81
 2 -1 -17 43.1 1.9
 2 -1 -16 7.65 0.85
 2 -1 -16 8.11 0.86
 2 -1 -16 7.75 0.83
 2 -1 -16 8.7 0.88
 2 -1 -16 7.68 0.86
 2 -1 -15 21.97 1.5
 2 -1 -15 23.81 1.62
 2 -1 -15 22.44 1.48
 2 -1 -14 7.49 0.88
 2 -1 -14 4.98 0.74
 2 -1 -14 5.67 0.83
 2 -1 -14 7.34 1.06
 2 -1 -13 2.31 0.65
 2 -1 -13 1.25 0.45
 2 -1 -13 0.88 0.37
 2 -1 -13 1.67 0.58
 2 -1 -12 0.56 0.39
 2 -1 -11 248.25 6.14
 2 -1 -11 239.93 5.87
 -2 1 11 234.14 6.02
 2 -1 -10 67.83 2.58
 -2 1 10 61.26 2.49
 2 -1 -10 62.57 2.41
 -2 1 9 746.95 13.52
 2 -1 -9 754.63 13.37
 2 -1 -9 756.79 13.52
 2 -1 -8 29.09 1.44
 2 -1 -8 30.68 1.42
 -2 1 8 30.89 1.48
 -2 1 7 91.73 2.61
 2 -1 -7 92.33 2.58
 2 -1 -6 119.22 4.22
 -2 1 6 126.65 3.01
 2 -1 -6 116.16 3.77
 2 -1 -6 120.09 2.93
 2 -1 -5 108.23 2.55
 -2 1 5 107.59 2.59
 2 -1 -4 901.92 14.78
 -2 1 4 934.41 14.93
 -2 1 3 19.91 1.3
 -2 1 3 19.14 0.76
 2 -1 -3 21.54 1.31
 -2 1 2 288.33 6.24
 -2 1 1 175.43 4.31
 -2 1 0 393.37 7.73
 -2 1 -1 665.57 11.88
 2 -1 1 652.86 11.93
 2 -1 2 40.65 1.82
 -2 1 -2 37.79 1.71
 -2 1 -3 1.8 0.26
 -2 1 -3 1.19 0.35
 -2 1 -3 1.07 0.21
 -2 1 -3 1.1 0.21
 -2 1 -4 18.82 0.87
 -2 1 -4 19.08 0.85
 -2 1 -4 19.63 0.89
 -2 1 -4 18.63 0.84
 -2 1 -4 20.14 1.27
 2 -1 4 21.69 1.81
 -2 1 -5 37.5 1.37
 2 -1 5 37.39 2.66
 -2 1 -5 39.58 1.87
 -2 1 -5 36.58 1.3
 -2 1 -5 39.31 1.37
 -2 1 -6 39.31 1.49
 -2 1 -6 39.92 1.5
 -2 1 -6 36.59 1.37
 2 -1 6 38.65 2.99
 -2 1 -7 25.81 1.26
 2 -1 7 21.39 2.44
 -2 1 -8 262.05 5.82
 -2 1 -8 279.34 5.91
 -2 1 -9 12.2 0.99
 -2 1 -9 10.26 0.92
 -2 1 -10 0.66 0.33
 -2 1 -10 0.76 0.31
 -2 1 -11 17.95 1.41
 -2 1 -11 15.96 1.33
 -2 1 -12 91.4 3.26
 -2 1 -12 104.4 3.7
 -2 1 -12 98.02 3.57
 -2 1 -12 95.37 3.52
 -2 1 -12 86.21 3.22
 -2 1 -13 6.11 0.81
 -2 1 -13 6.3 0.91
 -2 1 -13 6.61 0.9
 -2 1 -13 5.32 0.75
 -2 1 -13 6.48 0.82
 -2 1 -13 5.71 0.83
 -2 1 -13 4.83 0.78
 -2 1 -14 63.75 2.64
 -2 1 -14 67.49 3.15
 -2 1 -14 66.25 2.75
 -2 1 -14 74.6 2.98
 -2 1 -14 70.68 2.78
 -2 1 -14 69.27 2.83
 -2 1 -15 0.67 0.37
 -2 1 -15 1.9 0.52
 -2 1 -15 1.57 0.47
 -2 1 -15 1.56 0.46
 -2 1 -15 0.89 0.38
 -2 1 -16 37.6 1.81
 -2 1 -16 37.79 1.84
 -2 1 -16 37.42 1.81
 -2 1 -16 35.32 1.77
 -2 1 -17 1.16 0.32
 -2 1 -17 1.52 0.41
 -2 1 -17 1.24 0.33
 -2 1 -18 1.79 0.34
 -2 1 -18 1.14 0.27
 -2 1 -18 1.13 0.25
 2 0 -19 1.12 0.24
 2 0 -19 0.61 0.2
 2 0 -19 1.09 0.25
 2 0 -18 116.54 3.09
 2 0 -18 115.77 3.13
 2 0 -18 106.95 3.08
 2 0 -18 111.06 3.06
 2 0 -17 24.92 1.42
 2 0 -17 26.32 1.47
 2 0 -17 23.11 1.33
 2 0 -17 21.69 1.34
 2 0 -16 3.67 0.62
 2 0 -15 14.41 1.19
 2 0 -15 12.34 1.15
 2 0 -15 13.42 1.23
 2 0 -14 26.76 1.98
 2 0 -14 25.89 1.66
 2 0 -14 27.73 1.76
 2 0 -14 27.52 1.76
 2 0 -13 2.71 0.71
 2 0 -13 2.97 0.62
 2 0 -13 2.21 0.56
 2 0 -12 315.25 7.61
 2 0 -11 35.56 1.88
 2 0 -11 38.77 2.12
 -2 0 11 35 1.96
 2 0 -10 388.76 7.9
 -2 0 10 372.14 8.06
 2 0 -10 399.22 8.21
 2 0 -9 81.97 2.59
 2 0 -9 79.76 2.71
 -2 0 9 79.55 2.7
 2 0 -8 42.08 1.74
 2 0 -8 41.94 1.65
 -2 0 8 41.64 1.75
 -2 0 7 143.31 3.49
 2 0 -7 139.3 3.38
 -2 0 6 62.81 1.95
 2 0 -6 63.75 2.9
 2 0 -5 83.92 3.23
 2 0 -5 80.5 2.13
 -2 0 5 81.67 2.17
 2 0 -4 1.73 0.44
 -2 0 4 1.2 0.24
 -2 0 3 1.13 0.21
 2 0 -3 2.05 0.46
 2 0 -2 88.48 2.95
 -2 0 1 122.09 3.5
 2 0 0 191.35 4.58
 -2 0 0 182.03 4.5
 2 0 1 138.96 3.68
 -2 0 -1 135.32 3.64
 -2 0 -2 120.73 3.34
 2 0 2 124.04 3.4
 -2 0 -3 401.62 7.01
 -2 0 -3 397.33 6.97
 -2 0 -3 411.6 7.11
 2 0 3 426.68 8.17
 -2 0 -3 424.13 8
 -2 0 -4 3.18 0.37
 -2 0 -4 3.46 0.38
 -2 0 -4 4.16 0.4
 -2 0 -4 3.71 0.49
 -2 0 -4 3.39 0.38
 -2 0 -5 4.36 0.45
 -2 0 -5 4.59 0.46
 -2 0 -5 4.4 0.46
 2 0 5 4.35 0.88
 -2 0 -5 4.12 0.48
 2 0 6 233.94 7.77
 -2 0 -6 235.5 4.93
 2 0 6 236.32 7.01
 -2 0 -6 244.52 5
 -2 0 -6 242.87 5.02
 -2 0 -7 400.36 7.67
 -2 0 -7 409.94 7.68
 -2 0 -8 80 2.61
 -2 0 -8 76.4 2.6
 -2 0 -9 57.3 2.32
 -2 0 -9 57.81 2.32
 -2 0 -10 19.62 1.39
 -2 0 -10 18.31 1.37
 -2 0 -11 48.09 2.38
 -2 0 -11 51.51 2.42
 -2 0 -12 20.13 1.43
 -2 0 -12 24.69 1.73
 -2 0 -12 20.34 1.46
 -2 0 -12 21.63 1.66
 -2 0 -12 20.34 1.5
 -2 0 -12 21.59 1.46
 -2 0 -12 18.33 1.44
 -2 0 -12 19.41 1.44
 -2 0 -13 17.37 1.37
 -2 0 -13 15.55 1.27
 -2 0 -13 18.44 1.56
 -2 0 -13 14.84 1.3
 -2 0 -13 15.13 1.27
 -2 0 -13 18.04 1.44
 -2 0 -13 16.01 1.33
 -2 0 -13 16.24 1.41
 -2 0 -14 134.89 4.09
 -2 0 -14 129.82 4.06
 -2 0 -14 138.65 4.16
 -2 0 -14 139.07 4.3
 -2 0 -14 134.59 4.14
 -2 0 -14 142.53 4.3
 -2 0 -15 44.81 2.08
 -2 0 -15 46.8 2.17
 -2 0 -15 46.42 2.16
 -2 0 -15 48.52 2.24
 -2 0 -16 10.75 0.93
 -2 0 -16 11.43 0.94
 -2 0 -16 12.25 1.06
 -2 0 -16 9.82 0.89
 -2 0 -17 32.71 1.52
 -2 0 -17 34.35 1.56
 -2 0 -17 33.32 1.49
 -2 0 -18 8.42 0.65
 -2 0 -18 8.22 0.66
 -2 0 -18 7.07 0.56
 -2 0 -18 8.4 0.69
 2 1 -19 86.66 2.3
 2 1 -19 90.22 2.38
 2 1 -19 88.15 2.37
 2 1 -18 19.12 1.14
 2 1 -18 19.94 1.14
 2 1 -18 18.6 1.07
 2 1 -18 20.59 1.18
 2 1 -17 28.98 1.56
 2 1 -17 27.18 1.5
 2 1 -16 9.97 1.01
 2 1 -16 11.17 1.06
 2 1 -15 21.17 1.51
 2 1 -15 20.98 1.53
 2 1 -14 35.99 2.3
 2 1 -14 35.82 2.01
 2 1 -14 34.58 2.02
 2 1 -13 168.93 5.26
 2 1 -13 161.73 4.78
 2 1 -13 169.74 4.99
 2 1 -12 39.9 2.22
 2 1 -11 412.52 8.69
 -2 -1 11 375.33 8.41
 2 1 -10 17.85 1.3
 2 1 -10 18.05 1.17
 -2 -1 10 15.57 1.17
 -2 -1 9 65.08 2.41
 2 1 -9 65.83 2.41
 2 1 -9 64.85 2.23
 2 1 -8 82.78 2.44
 2 1 -8 85.13 2.63
 -2 -1 8 85.13 2.66
 -2 -1 7 15.39 0.97
 2 1 -7 13.83 1.55
 2 1 -7 14.7 0.95
 2 1 -7 14.27 1.87
 2 1 -6 0.32 0.21
 -2 -1 6 0.82 0.26
 2 1 -6 0.73 0.43
 2 1 -5 111.92 2.71
 -2 -1 5 115.77 2.77
 2 1 -5 114.1 4.27
 -2 -1 4 2.72 0.33
 2 1 -4 2.53 0.58
 2 1 -3 1399.12 23.04
 2 1 -3 1403.71 23.8
 -2 -1 3 1337.8 21.34
 -2 -1 2 553.34 9.18
 2 1 -2 583.47 10.99
 2 1 -1 2.45 0.53
 2 1 0 34.58 1.89
 2 1 0 34.39 1.79
 2 1 1 385.73 7.76
 -2 -1 -1 358.73 6.27
 2 1 2 2.3 0.45
 -2 -1 -2 2.81 0.31
 -2 -1 -2 2.81 0.32
 -2 -1 -3 796.48 13
 -2 -1 -3 803.09 13.17
 -2 -1 -3 809.32 13.24
 2 1 3 843.76 14.31
 2 1 3 865.32 15.99
 -2 -1 -3 786.89 13.08
 -2 -1 -4 79.73 2.05
 -2 -1 -4 80.64 2.2
 -2 -1 -4 79.43 2.17
 2 1 4 84.24 2.56
 2 1 4 81.14 3.66
 -2 -1 -4 80.25 2.13
 -2 -1 -5 1374.65 22.41
 -2 -1 -5 1426.45 22.71
 2 1 5 1472.77 25.98
 2 1 5 1555.4 26.23
 -2 -1 -5 1414.94 22.67
 2 1 5 1468.56 26.22
 -2 -1 -5 1370.15 22.55
 2 1 6 91.91 4.32
 -2 -1 -6 101.37 2.8
 -2 -1 -6 101.87 2.75
 -2 -1 -6 99.75 2.76
 -2 -1 -7 567.83 10.43
 -2 -1 -7 580.65 10.62
 -2 -1 -7 580 10.51
 -2 -1 -8 20.26 1.28
 -2 -1 -8 20.84 1.25
 -2 -1 -9 42.38 2.03
 -2 -1 -9 47.63 2.09
 -2 -1 -10 86.63 3.13
 -2 -1 -11 2.2 0.55
 -2 -1 -12 8.28 0.94
 -2 -1 -12 8.27 0.94
 -2 -1 -12 9.71 1.1
 -2 -1 -12 11.31 1.24
 -2 -1 -12 7.15 0.95
 -2 -1 -12 8.76 0.95
 -2 -1 -12 7.91 0.91
 -2 -1 -12 8.38 1.06
 -2 -1 -12 9.09 1.02
 -2 -1 -13 321.02 7.36
 -2 -1 -13 324.79 7.47
 -2 -1 -13 327.65 8.03
 -2 -1 -13 318.08 7.32
 -2 -1 -13 320.7 7.4
 -2 -1 -13 326.13 7.54
 -2 -1 -13 334.89 7.7
 -2 -1 -14 44.65 2.14
 -2 -1 -14 45.48 2.19
 -2 -1 -14 45.4 2.17
 -2 -1 -14 45.86 2.24
 -2 -1 -14 44 2.16
 -2 -1 -15 276 6.3
 -2 -1 -15 264.38 6.24
 -2 -1 -15 271.99 6.29
 -2 -1 -15 274.12 6.34
 -2 -1 -15 278.44 6.35
 -2 -1 -16 59.28 2.26
 -2 -1 -16 56.07 2.16
 -2 -1 -16 56.81 2.23
 -2 -1 -16 57.79 2.21
 -2 -1 -17 35.8 1.49
 -2 -1 -17 38.58 1.6
 -2 -1 -17 38.45 1.63
 -2 -1 -17 36.08 1.51
 -2 -1 -18 0.11 0.15
 -2 -1 -18 0.59 0.23
 -2 -1 -18 0.33 0.2
 2 2 -19 26.17 1.12
 2 2 -19 24.76 1.09
 2 2 -19 26.69 1.15
 2 2 -18 42.69 1.72
 2 2 -18 45.54 1.78
 2 2 -18 41.32 1.68
 2 2 -18 44.93 1.77
 2 2 -17 55.18 2.2
 2 2 -17 55.67 2.28
 2 2 -16 40.54 2.05
 2 2 -16 39.11 1.99
 2 2 -15 24.42 1.65
 2 2 -15 25.19 1.65
 2 2 -14 221.75 5.77
 2 2 -14 234 6.68
 2 2 -14 239.58 6.04
 2 2 -14 243.98 6.17
 -2 -2 14 222.94 5.72
 2 2 -13 10.41 1.04
 2 2 -13 12.51 1.3
 2 2 -13 13.62 1.26
 2 2 -13 13.03 1.18
 -2 -2 13 10.96 1.04
 2 2 -12 287.57 7.23
 2 2 -11 23.81 1.64
 2 2 -10 209.67 5.31
 -2 -2 10 202.21 5.19
 2 2 -9 39 1.81
 -2 -2 9 36.37 1.76
 -2 -2 8 125.66 3.47
 2 2 -8 129.98 3.51
 2 2 -7 68.99 2.25
 -2 -2 7 72.83 2.3
 2 2 -6 1001.18 16.5
 -2 -2 6 992.56 16.53
 -2 -2 5 0.24 0.19
 2 2 -5 1.3 0.31
 -2 -2 4 2130.27 32.67
 2 2 -4 2061.03 32.63
 2 2 -3 344.2 6.32
 -2 -2 3 365.23 6.38
 -2 -2 2 784.94 12.91
 2 2 -2 815.72 12.89
 2 2 -1 379.62 8.89
 -2 -2 0 319.96 5.7
 2 2 0 314.14 7.88
 2 2 1 167.56 5.38
 2 2 1 169.16 4.85
 2 2 2 276.17 6.5
 -2 -2 -2 263.91 4.98
 2 2 2 276.23 7.53
 -2 -2 -3 3.65 0.38
 -2 -2 -3 3.27 0.33
 2 2 3 2.94 0.72
 -2 -2 -3 3.5 0.41
 2 2 3 3.52 0.58
 -2 -2 -3 3.36 0.39
 2 2 4 2211.06 34.22
 2 2 4 2267.34 37.83
 -2 -2 -4 2229.79 33.53
 -2 -2 -4 2123.72 33.44
 -2 -2 -4 2138.6 33.33
 2 2 4 2218.75 37.66
 -2 -2 -5 305.35 5.91
 2 2 5 308.48 9.22
 2 2 5 307.23 9.29
 -2 -2 -5 332.47 6.38
 -2 -2 -5 331.98 6.29
 -2 -2 -5 330.71 6.36
 -2 -2 -6 683.95 12.12
 -2 -2 -6 693.98 12.15
 -2 -2 -6 678.55 12.02
 -2 -2 -7 96.52 2.97
 -2 -2 -7 102.66 3.05
 -2 -2 -7 99.01 2.96
 -2 -2 -8 323.16 7.03
 -2 -2 -8 346.51 7.15
 -2 -2 -9 2.35 0.5
 -2 -2 -10 24.42 1.61
 -2 -2 -11 2.68 0.61
 -2 -2 -12 246.58 6.1
 -2 -2 -12 219.63 5.85
 -2 -2 -12 241.01 6.31
 -2 -2 -12 259.5 6.63
 -2 -2 -12 246.25 6.56
 -2 -2 -12 236.74 6.31
 -2 -2 -12 233.54 5.92
 -2 -2 -12 230.27 6.02
 -2 -2 -12 250.79 6.28
 -2 -2 -12 243.52 6.15
 -2 -2 -13 135.02 4.12
 -2 -2 -13 137.98 4.2
 -2 -2 -13 139.13 4.4
 -2 -2 -13 136.74 4.65
 -2 -2 -13 131.25 4.06
 -2 -2 -13 140.15 4.58
 -2 -2 -13 140.45 4.39
 -2 -2 -13 137.76 4.23
 -2 -2 -13 137.96 4.24
 -2 -2 -14 629.51 12.02
 -2 -2 -14 629.73 12.13
 -2 -2 -14 645.5 12.42
 -2 -2 -14 620.26 12
 -2 -2 -14 622.62 12.09
 -2 -2 -15 186.93 4.81
 -2 -2 -15 184.95 4.82
 -2 -2 -15 187.79 4.78
 -2 -2 -15 193.94 4.86
 -2 -2 -15 182.86 4.75
 -2 -2 -16 143.79 3.78
 -2 -2 -16 140.59 3.72
 -2 -2 -16 142.75 3.82
 -2 -2 -16 140.49 3.71
 -2 -2 -17 6.32 0.62
 -2 -2 -17 6.65 0.62
 -2 -2 -17 7.76 0.7
 -2 -2 -17 7.21 0.71
 -2 -2 -18 2.17 0.33
 -2 -2 -18 2.49 0.35
 -2 -2 -18 2.46 0.36
 2 3 -19 15.15 0.83
 2 3 -19 15.31 0.84
 2 3 -18 28.02 1.33
 2 3 -18 26.34 1.29
 2 3 -17 72.13 2.64
 2 3 -17 74.43 2.61
 2 3 -16 39.59 1.9
 2 3 -16 45.98 2.16
 2 3 -16 43.34 2.1
 2 3 -15 419.28 8.99
 2 3 -15 449.06 9.35
 2 3 -15 453.43 9.35
 2 3 -15 418.18 9.04
 -2 -3 15 440.84 9.02
 2 3 -14 85.83 3.16
 2 3 -14 82.28 3.65
 2 3 -14 81.08 3.1
 2 3 -14 88.71 3.3
 2 3 -14 88.35 3.31
 -2 -3 14 85.94 3.14
 2 3 -13 554.18 11.32
 2 3 -13 545.83 11.34
 2 3 -13 612.75 12.45
 2 3 -13 572.16 11.61
 2 3 -13 595.46 11.77
 -2 -3 13 599.27 11.5
 2 3 -12 22.03 1.67
 2 3 -11 49.89 2.41
 -2 -3 10 28.02 1.65
 2 3 -10 28.7 1.7
 2 3 -9 511.31 9.98
 -2 -3 9 504.9 9.95
 -2 -3 8 57.57 2.22
 2 3 -8 58.13 2.23
 -2 -3 7 1344.01 22.07
 2 3 -7 1333.7 22.03
 2 3 -6 36.61 1.53
 -2 -3 6 35.59 1.54
 2 3 -5 4468.42 69.14
 -2 -3 5 4551.74 69.21
 2 3 -4 133.35 3.14
 -2 -3 4 135.35 3.16
 2 3 -3 2530.16 39.19
 2 3 -2 246.12 4.69
 -2 -3 2 250.46 7.2
 -2 -3 2 236.41 4.59
 2 3 -1 51.93 1.53
 -2 -3 1 51.08 1.55
 -2 -3 0 267.19 5.06
 2 3 0 264.08 4.89
 -2 -3 -1 372.34 6.68
 -2 -3 -1 367.97 6.38
 2 3 1 357.64 9.6
 2 3 1 356.25 6.39
 2 3 2 4.01 0.75
 -2 -3 -2 5.67 0.42
 -2 -3 -2 4.12 0.44
 2 3 2 4.49 1.02
 -2 -3 -2 4.85 0.45
 2 3 3 2179.74 36.76
 2 3 3 2160.66 36.77
 -2 -3 -3 2092.56 31.5
 2 3 3 2089.04 33.74
 -2 -3 -3 2071.94 31.64
 -2 -3 -4 51.34 1.83
 -2 -3 -4 49.47 1.74
 -2 -3 -5 3927.45 61.35
 -2 -3 -5 3994.74 61.18
 -2 -3 -6 8.3 0.79
 -2 -3 -6 9.07 0.79
 -2 -3 -7 275.28 6.02
 -2 -3 -7 267.62 6.06
 -2 -3 -8 0.62 0.27
 -2 -3 -8 1.06 0.38
 -2 -3 -9 41.46 2.06
 -2 -3 -10 1.79 0.52
 -2 -3 -11 117.66 4
 -2 -3 -11 112.62 3.71
 -2 -3 -11 97.42 3.48
 -2 -3 -11 124.28 4.11
 -2 -3 -11 113.5 4.06
 -2 -3 -11 111.63 3.66
 -2 -3 -11 111.55 3.73
 -2 -3 -11 100.68 3.57
 -2 -3 -11 113.95 3.82
 -2 -3 -12 60.36 2.59
 -2 -3 -12 61.77 2.82
 -2 -3 -12 60.43 2.54
 -2 -3 -12 58.12 2.83
 -2 -3 -12 58.12 2.53
 -2 -3 -12 63.98 2.93
 -2 -3 -12 58.44 2.59
 -2 -3 -12 60.72 2.66
 -2 -3 -12 64.03 2.75
 -2 -3 -13 141.61 4.28
 -2 -3 -13 149.52 4.59
 -2 -3 -13 146.53 4.3
 -2 -3 -13 150.14 4.35
 -2 -3 -13 136.32 4.17
 -2 -3 -13 153.93 4.8
 -2 -3 -13 144.86 4.33
 -2 -3 -14 175.15 4.88
 -2 -3 -14 172.52 4.61
 -2 -3 -14 169.99 4.66
 -2 -3 -14 164.65 4.57
 -2 -3 -14 169.96 4.61
 -2 -3 -14 166.62 4.62
 -2 -3 -15 307.74 6.64
 -2 -3 -15 300.03 6.76
 -2 -3 -15 311.13 6.65
 -2 -3 -15 306.03 6.69
 -2 -3 -15 304.4 6.66
 -2 -3 -15 295.17 6.57
 -2 -3 -16 28.64 1.44
 -2 -3 -16 29.1 1.41
 -2 -3 -16 30.75 1.51
 -2 -3 -16 32.41 1.66
 -2 -3 -17 15.11 0.86
 -2 -3 -17 15.49 0.87
 -2 -3 -17 17.67 0.98
 -2 -3 -17 17.63 1.02
 -2 -3 -17 17.41 1.02
 2 4 -19 19.16 0.91
 2 4 -19 19.85 0.94
 2 4 -18 11.42 0.81
 2 4 -18 12.97 0.89
 2 4 -17 101.36 3.14
 2 4 -17 100.6 3.07
 2 4 -16 348.94 7.61
 2 4 -16 381.06 8.02
 2 4 -16 340.44 7.57
 2 4 -16 380 7.94
 -2 -4 16 376.46 7.66
 2 4 -15 223.43 5.66
 2 4 -15 222.48 5.67
 2 4 -15 236.09 5.92
 2 4 -15 225.14 5.83
 -2 -4 15 234.56 5.66
 2 4 -14 751.14 14.33
 2 4 -14 749.12 14.27
 2 4 -14 725.83 15.43
 2 4 -14 795.24 14.64
 2 4 -14 795.36 14.67
 -2 -4 14 795.74 14.38
 2 4 -13 191.46 5.81
 2 4 -13 177.68 5.01
 2 4 -13 179.45 5
 -2 -4 13 192.12 5.11
 2 4 -12 176.03 4.89
 2 4 -12 187.26 5.53
 -2 -4 12 178.23 4.98
 2 4 -12 183.58 5.15
 -2 -4 12 183.98 4.98
 2 4 -11 55.65 2.58
 2 4 -10 27.49 1.7
 2 4 -9 30.26 1.69
 -2 -4 9 29.62 1.66
 2 4 -8 357.96 7.54
 -2 -4 8 360.97 7.54
 -2 -4 7 111.87 3.23
 2 4 -7 106.24 3.17
 2 4 -6 1220.76 20.24
 2 4 -5 29.78 1.37
 2 4 -4 1272.56 23.88
 2 4 -4 1333.09 19.9
 -2 -4 4 1268.19 24.37
 -2 -4 3 59.74 1.82
 2 4 -3 65.9 1.99
 -2 -4 3 64.99 3.79
 -2 -4 2 841.24 14.35
 2 4 -2 884.14 14.42
 -2 -4 1 160.06 3.57
 -2 -4 1 152.27 6.05
 2 4 -1 160.74 3.53
 -2 -4 0 182 3.97
 2 4 0 178.19 3.82
 -2 -4 -1 9.42 0.7
 2 4 1 9.49 0.65
 2 4 1 9.62 1.54
 -2 -4 -1 9.12 0.58
 -2 -4 -2 616.04 10.71
 2 4 2 613.04 10.42
 2 4 3 0.34 0.31
 -2 -4 -3 0.75 0.28
 -2 -4 -4 2206.61 34.55
 -2 -4 -4 2137.36 34.31
 -2 -4 -5 27.47 1.45
 -2 -4 -5 24.86 1.35
 -2 -4 -6 646.96 12
 -2 -4 -6 647.32 11.8
 -2 -4 -7 22 1.41
 -2 -4 -7 21.84 1.37
 -2 -4 -8 68.24 2.81
 -2 -4 -8 72.61 2.77
 -2 -4 -9 77.81 3.02
 -2 -4 -10 461.19 9.66
 -2 -4 -10 459.19 9.59
 -2 -4 -10 464.88 9.74
 -2 -4 -10 475.98 10.29
 -2 -4 -10 475.08 9.95
 -2 -4 -11 99.55 3.36
 -2 -4 -11 101.08 3.71
 -2 -4 -11 98.13 3.39
 -2 -4 -11 100.16 3.76
 -2 -4 -11 104.68 3.81
 -2 -4 -11 95.58 3.39
 -2 -4 -11 94.83 3.45
 -2 -4 -12 127.18 4.22
 -2 -4 -12 129.77 3.92
 -2 -4 -12 117.04 3.86
 -2 -4 -12 127.26 3.96
 -2 -4 -12 121.21 4.36
 -2 -4 -12 123.14 3.91
 -2 -4 -12 127.34 4.32
 -2 -4 -12 117.82 3.89
 -2 -4 -12 125.37 4.04
 -2 -4 -13 68.06 2.75
 -2 -4 -13 63.61 2.77
 -2 -4 -13 63.9 2.61
 -2 -4 -13 67.73 2.67
 -2 -4 -13 64.64 2.65
 -2 -4 -13 70.71 3.01
 -2 -4 -13 64.12 2.63
 -2 -4 -14 288.05 6.41
 -2 -4 -14 269.09 6.25
 -2 -4 -14 280.09 6.6
 -2 -4 -14 296.88 6.53
 -2 -4 -14 274.59 6.34
 -2 -4 -14 268.29 6.27
 -2 -4 -15 36.27 1.67
 -2 -4 -15 36.89 1.72
 -2 -4 -15 36.37 1.78
 -2 -4 -15 38.63 1.78
 -2 -4 -15 37.16 1.86
 -2 -4 -16 43.38 1.67
 -2 -4 -16 47.03 1.78
 -2 -4 -16 48.73 1.9
 -2 -4 -16 46.23 1.79
 -2 -4 -16 48.79 1.95
 -2 -4 -17 9.86 0.68
 -2 -4 -17 11.8 0.78
 -2 -4 -17 11.3 0.77
 2 5 -18 18.92 1.06
 2 5 -18 18.83 1.03
 2 5 -17 61.39 2.27
 2 5 -17 57.57 2.19
 -2 -5 17 56 2.03
 2 5 -16 71.57 2.61
 2 5 -16 70.48 2.58
 2 5 -16 73.43 2.72
 2 5 -16 78.12 2.81
 -2 -5 16 70.96 2.56
 2 5 -15 239.44 5.88
 2 5 -15 256.36 6.18
 2 5 -15 245.5 6.04
 -2 -5 15 247.17 5.86
 2 5 -14 179.5 4.98
 2 5 -14 188 5.09
 2 5 -14 199.53 5.36
 2 5 -14 186.71 5.16
 -2 -5 14 189.23 5.07
 2 5 -13 165.49 5.38
 2 5 -13 161.19 4.61
 -2 -5 13 162.79 4.64
 2 5 -12 63.89 2.66
 2 5 -12 65.57 3.06
 -2 -5 12 65.91 2.74
 2 5 -12 63.46 2.77
 2 5 -11 13.95 1.29
 2 5 -10 1.53 0.51
 2 5 -9 150.67 4.4
 2 5 -8 151.63 4.26
 2 5 -7 922.37 16.16
 2 5 -6 152.6 3.99
 2 5 -5 903 15.51
 -2 -5 4 1.12 0.29
 2 5 -4 1.43 0.73
 2 5 -4 1.19 0.34
 2 5 -3 693.97 11.79
 -2 -5 3 651.65 11.6
 2 5 -2 49.66 1.78
 -2 -5 2 50.18 1.77
 -2 -5 1 411.6 7.71
 2 5 -1 404.07 7.6
 2 5 0 14.92 0.92
 -2 -5 0 15.79 0.99
 -2 -5 -1 468.3 8.59
 2 5 1 447.04 8.33
 -2 -5 -2 0.62 0.29
 2 5 2 0.39 0.23
 -2 -5 -3 626.05 11.11
 2 5 3 585.9 10.62
 -2 -5 -4 6.85 0.74
 -2 -5 -5 442.66 8.91
 -2 -5 -6 0.98 0.41
 -2 -5 -6 0.44 0.33
 -2 -5 -7 155.74 4.56
 -2 -5 -7 156.5 4.41
 -2 -5 -8 93.33 3.45
 -2 -5 -8 97.15 3.4
 -2 -5 -9 963.25 17.65
 -2 -5 -10 46.44 2.2
 -2 -5 -10 46.44 2.23
 -2 -5 -10 51.33 2.53
 -2 -5 -10 48.81 2.5
 -2 -5 -10 50.01 2.53
 -2 -5 -10 48.32 2.31
 -2 -5 -10 45.64 2.38
 -2 -5 -10 50.18 2.42
 -2 -5 -11 510.61 10.24
 -2 -5 -11 530.69 10.85
 -2 -5 -11 502.67 10.28
 -2 -5 -11 490.85 10.93
 -2 -5 -11 500.36 10.31
 -2 -5 -11 512.28 10.88
 -2 -5 -11 506.99 10.53
 -2 -5 -12 77.87 2.93
 -2 -5 -12 80.67 3.18
 -2 -5 -12 76.13 2.93
 -2 -5 -12 81.15 3.01
 -2 -5 -12 77.33 3.22
 -2 -5 -13 325.95 7.19
 -2 -5 -13 307.23 7.02
 -2 -5 -13 335.13 7.3
 -2 -5 -13 338.51 7.6
 -2 -5 -13 327.76 7.26
 -2 -5 -13 327.75 7.67
 -2 -5 -13 325.4 7.53
 -2 -5 -14 21.74 1.34
 -2 -5 -14 22.23 1.45
 -2 -5 -14 20.98 1.28
 -2 -5 -14 20.91 1.34
 -2 -5 -14 22.12 1.42
 -2 -5 -14 21.13 1.45
 -2 -5 -15 1.16 0.4
 -2 -5 -15 1.29 0.31
 -2 -5 -15 1.62 0.43
 -2 -5 -15 2.27 0.47
 -2 -5 -16 13.32 0.85
 -2 -5 -16 15.69 0.92
 -2 -5 -16 16.2 0.98
 -2 -5 -16 16.04 1
 -2 -5 -17 50.37 1.61
 2 6 -18 10.5 0.69
 2 6 -18 12.84 0.83
 2 6 -18 12.96 0.82
 2 6 -17 68.47 2.26
 2 6 -17 75.6 2.47
 2 6 -17 68.08 2.33
 -2 -6 17 67.66 2.23
 2 6 -16 5.61 0.68
 2 6 -16 5.34 0.65
 2 6 -16 6.45 0.78
 2 6 -16 6.15 0.75
 -2 -6 16 5.97 0.7
 2 6 -15 28.21 1.64
 2 6 -15 28.77 1.64
 2 6 -15 27.74 1.65
 2 6 -15 28.66 1.72
 -2 -6 15 27.63 1.6
 2 6 -14 108.08 3.57
 2 6 -14 109.74 3.62
 2 6 -14 110.4 3.7
 -2 -6 14 113.76 3.6
 2 6 -13 9.35 0.97
 2 6 -13 9.99 1.23
 -2 -6 13 11.19 1.08
 -2 -6 13 10.82 1.07
 2 6 -12 33.28 1.9
 -2 -6 12 39.04 2.04
 2 6 -12 35.35 2.22
 2 6 -11 6.79 0.84
 -2 -6 11 7.46 0.88
 2 6 -11 7.03 0.97
 -2 -6 11 7 0.87
 2 6 -10 105.06 3.78
 2 6 -9 104.6 3.64
 2 6 -8 443.63 9.3
 2 6 -7 62.36 2.51
 2 6 -6 466.76 9.27
 2 6 -5 43.19 1.94
 2 6 -4 187.96 4.61
 -2 -6 3 796.13 14
 2 6 -3 818.72 14.12
 -2 -6 2 1060.48 17.89
 2 6 -2 1059.12 17.88
 -2 -6 1 156.66 3.96
 2 6 -1 146.93 3.81
 2 6 0 1241.43 20.93
 -2 -6 0 1297.23 21.17
 -2 -6 -1 51.87 2.08
 2 6 1 53.04 1.97
 -2 -6 -2 962.67 16.41
 2 6 2 926.3 16.06
 -2 -6 -3 82.2 2.82
 2 6 3 82.16 2.63
 -2 -6 -4 307.86 6.85
 -2 -6 -5 11.11 1.05
 -2 -6 -6 1.1 0.44
 -2 -6 -7 28.75 1.81
 -2 -6 -8 300.7 7.45
 -2 -6 -9 12.39 1.13
 -2 -6 -9 12.84 1.16
 -2 -6 -9 12.87 1.25
 -2 -6 -9 11.96 1.12
 -2 -6 -9 11.95 1.18
 -2 -6 -9 12.75 1.19
 -2 -6 -9 13.11 1.29
 -2 -6 -9 12.96 1.22
 -2 -6 -9 12.11 1.2
 -2 -6 -10 374.5 8.51
 -2 -6 -10 348.08 7.91
 -2 -6 -10 357.96 7.91
 -2 -6 -10 359.53 8.42
 -2 -6 -10 361.28 8.2
 -2 -6 -10 361.93 8.1
 -2 -6 -10 367.1 8.44
 -2 -6 -10 368.34 8.43
 -2 -6 -10 381.89 8.38
 -2 -6 -11 5.81 0.81
 -2 -6 -11 6.37 0.87
 -2 -6 -11 7.14 0.93
 -2 -6 -11 7.28 0.97
 -2 -6 -11 6.69 0.82
 -2 -6 -11 5.64 0.79
 -2 -6 -11 6.58 0.9
 -2 -6 -11 6.58 0.89
 -2 -6 -12 214.07 5.34
 -2 -6 -12 215.39 5.7
 -2 -6 -12 205.72 5.32
 -2 -6 -12 214.01 5.77
 -2 -6 -12 219.86 5.6
 -2 -6 -12 209.7 5.38
 -2 -6 -12 203.87 5.63
 -2 -6 -12 200.63 5.5
 -2 -6 -12 212.02 5.67
 -2 -6 -13 0.73 0.45
 -2 -6 -13 1.24 0.42
 -2 -6 -13 1.04 0.43
 -2 -6 -13 0.98 0.43
 -2 -6 -13 1.19 0.48
 -2 -6 -14 2.87 0.58
 -2 -6 -14 2.98 0.53
 -2 -6 -14 3.33 0.59
 -2 -6 -14 2.69 0.51
 -2 -6 -15 3.22 0.5
 -2 -6 -15 2.48 0.46
 -2 -6 -15 2.64 0.46
 -2 -6 -15 2.31 0.41
 -2 -6 -16 3.61 0.44
 -2 -6 -16 3.57 0.46
 2 7 -18 12.87 0.76
 2 7 -17 37.56 1.54
 2 7 -17 39.67 1.63
 2 7 -17 37.99 1.59
 -2 -7 17 40.41 1.58
 2 7 -16 20.76 1.25
 2 7 -16 22.21 1.33
 2 7 -16 17.86 1.13
 2 7 -16 19.14 1.24
 -2 -7 16 19.73 1.2
 2 7 -15 1.09 0.41
 2 7 -15 1.67 0.46
 2 7 -15 1.11 0.39
 2 7 -15 1.33 0.42
 -2 -7 15 1.05 0.35
 2 7 -14 9.47 0.96
 2 7 -14 9.29 0.96
 2 7 -14 9.31 1.03
 -2 -7 14 9.39 0.97
 2 7 -13 116.28 3.76
 -2 -7 13 125.75 3.91
 -2 -7 13 120.18 3.77
 2 7 -12 24.31 1.59
 -2 -7 12 26.83 1.69
 2 7 -12 24.22 1.84
 2 7 -11 98.89 3.45
 -2 -7 11 105.09 3.58
 -2 -7 11 109.34 3.62
 2 7 -11 99.81 3.94
 -2 -7 10 20 1.45
 2 7 -10 22.3 1.7
 -2 -7 10 21.51 1.47
 2 7 -9 285.98 7.12
 2 7 -8 70.81 2.95
 2 7 -7 55.51 2.47
 2 7 -6 25.67 1.63
 2 7 -5 2.28 0.59
 2 7 -4 275.09 6.28
 -2 -7 3 60.65 2.33
 2 7 -3 61.57 2.38
 2 7 -2 31.16 1.63
 -2 -7 2 34.41 1.71
 -2 -7 1 418.81 8.51
 2 7 -1 417.07 8.39
 -2 -7 0 6.86 0.79
 2 7 0 8.11 0.82
 -2 -7 -1 453.35 9.02
 2 7 1 431.18 8.73
 -2 -7 -2 59.52 2.44
 2 7 2 57.04 2.27
 -2 -7 -3 29.57 1.71
 2 7 3 30.24 1.62
 -2 -7 -4 49.31 2.29
 -2 -7 -5 49.91 2.42
 -2 -7 -6 41.58 2.26
 -2 -7 -7 44.8 2.43
 -2 -7 -8 59.11 2.71
 -2 -7 -8 53.21 2.62
 -2 -7 -8 50.11 2.3
 -2 -7 -8 56.36 2.5
 -2 -7 -8 54.65 2.79
 -2 -7 -8 55.71 2.53
 -2 -7 -8 54.94 2.53
 -2 -7 -8 54.81 2.6
 -2 -7 -8 57.93 2.73
 -2 -7 -8 54.97 2.57
 -2 -7 -8 58.04 2.69
 -2 -7 -9 217.94 5.89
 -2 -7 -9 199.55 5.75
 -2 -7 -9 219.37 5.6
 -2 -7 -9 201.72 5.34
 -2 -7 -9 189.74 5.98
 -2 -7 -9 215.65 5.63
 -2 -7 -9 216.73 5.91
 -2 -7 -9 216.3 5.71
 -2 -7 -9 226.95 5.98
 -2 -7 -9 222.31 6
 -2 -7 -9 210.24 5.69
 -2 -7 -10 2.08 0.64
 -2 -7 -10 2.13 0.61
 -2 -7 -10 2.7 0.6
 -2 -7 -10 2.06 0.57
 -2 -7 -10 1.21 0.47
 -2 -7 -10 1.33 0.47
 -2 -7 -10 1.86 0.47
 -2 -7 -11 135.05 4.07
 -2 -7 -11 131.73 3.99
 -2 -7 -11 135.41 4.1
 -2 -7 -11 133.3 4.31
 -2 -7 -11 140.37 4.24
 -2 -7 -11 137.56 4.4
 -2 -7 -11 133.6 4.27
 -2 -7 -11 144.35 4.41
 -2 -7 -12 25.56 1.54
 -2 -7 -12 24.17 1.49
 -2 -7 -12 26.36 1.69
 -2 -7 -12 26.14 1.61
 -2 -7 -12 25.28 1.63
 -2 -7 -12 26.52 1.68
 -2 -7 -12 23.93 1.56
 -2 -7 -13 0.17 0.28
 -2 -7 -13 0.51 0.38
 -2 -7 -13 0.37 0.33
 -2 -7 -13 0.65 0.36
 -2 -7 -13 0.88 0.42
 -2 -7 -13 0.92 0.43
 -2 -7 -14 5.18 0.68
 -2 -7 -14 4.15 0.6
 -2 -7 -14 5.29 0.69
 -2 -7 -15 8.93 0.68
 -2 -7 -15 9.62 0.75
 -2 -7 -15 9.38 0.74
 2 8 -17 0.55 0.23
 2 8 -17 1.27 0.32
 2 8 -17 0.85 0.27
 -2 -8 17 1.63 0.32
 2 8 -16 38.91 1.64
 2 8 -16 37.75 1.67
 2 8 -16 32.77 1.48
 2 8 -16 37.28 1.67
 -2 -8 16 37.01 1.58
 2 8 -15 35.43 1.7
 2 8 -15 36.54 1.73
 2 8 -15 32.65 1.72
 2 8 -15 36.54 1.79
 -2 -8 15 34.28 1.65
 2 8 -14 13.72 1.13
 2 8 -14 13.06 1.09
 2 8 -14 14.09 1.18
 -2 -8 14 14.83 1.14
 2 8 -13 35.35 1.89
 -2 -8 13 35.88 1.93
 -2 -8 13 37.09 1.88
 2 8 -12 102.31 3.48
 -2 -8 12 108.44 3.6
 -2 -8 12 103.89 3.52
 2 8 -11 11.08 1.08
 -2 -8 11 12.3 1.13
 -2 -8 11 12.15 1.14
 2 8 -11 12 1.31
 -2 -8 10 60 2.58
 -2 -8 10 56.66 2.51
 2 8 -10 59.67 2.92
 -2 -8 9 60.21 2.58
 2 8 -9 61.48 2.9
 -2 -8 9 61.04 2.6
 2 8 -8 61.85 2.84
 2 8 -7 10.17 1.1
 2 8 -6 70.7 2.93
 2 8 -5 199.74 5.36
 2 8 -4 44.94 2.19
 -2 -8 3 108.62 3.53
 2 8 -3 107.65 3.53
 -2 -8 2 33.37 1.83
 2 8 -2 33.91 1.83
 -2 -8 1 93.56 3.27
 2 8 -1 93.6 3.22
 -2 -8 0 254.55 6.19
 2 8 0 242.9 5.97
 -2 -8 -1 0.24 0.26
 2 8 1 0.86 0.36
 -2 -8 -2 14.25 1.23
 2 8 2 10.67 1.02
 -2 -8 -3 31.16 1.87
 -2 -8 -4 146.32 4.56
 -2 -8 -5 132.75 4.41
 -2 -8 -6 6.51 0.85
 -2 -8 -6 6 0.85
 -2 -8 -6 6.21 0.86
 -2 -8 -6 7.13 0.97
 -2 -8 -6 5.12 0.8
 -2 -8 -6 6.1 0.87
 -2 -8 -6 7.21 0.9
 -2 -8 -6 5.14 0.78
 -2 -8 -7 47.94 2.26
 -2 -8 -7 49.31 2.37
 -2 -8 -7 49.47 2.68
 -2 -8 -7 45.11 2.43
 -2 -8 -7 48.45 2.35
 -2 -8 -7 47.3 2.36
 -2 -8 -7 49.56 2.43
 -2 -8 -7 46.51 2.43
 -2 -8 -7 49.64 2.55
 -2 -8 -8 100.53 3.51
 -2 -8 -8 94.41 3.33
 -2 -8 -8 96.72 3.67
 -2 -8 -8 93.72 3.9
 -2 -8 -8 95.92 3.46
 -2 -8 -8 100.72 3.6
 -2 -8 -8 99.96 3.73
 -2 -8 -8 104.5 3.77
 -2 -8 -8 98.18 3.59
 -2 -8 -9 8.38 1
 -2 -8 -9 6.83 0.87
 -2 -8 -9 5.83 0.9
 -2 -8 -9 8.91 1.06
 -2 -8 -9 6.04 0.81
 -2 -8 -9 9.28 1.1
 -2 -8 -9 8.74 1.08
 -2 -8 -9 8.09 1.01
 -2 -8 -9 5.61 0.86
 -2 -8 -10 109.28 3.77
 -2 -8 -10 112.58 3.85
 -2 -8 -10 107.39 3.67
 -2 -8 -10 109.6 3.87
 -2 -8 -10 110.47 3.83
 -2 -8 -10 111.66 3.84
 -2 -8 -11 0.27 0.34
 -2 -8 -11 1.23 0.54
 -2 -8 -11 0.14 0.45
 -2 -8 -11 1.36 0.48
 -2 -8 -11 1.26 0.46
 -2 -8 -11 2.29 0.54
 -2 -8 -11 0.56 0.39
 -2 -8 -12 26.71 1.57
 -2 -8 -12 27.27 1.62
 -2 -8 -12 24.24 1.5
 -2 -8 -12 23.88 1.52
 -2 -8 -12 26.06 1.58
 -2 -8 -12 23.35 1.44
 -2 -8 -13 28.46 1.5
 -2 -8 -13 27.04 1.46
 -2 -8 -13 29.15 1.55
 -2 -8 -13 27 1.45
 -2 -8 -13 27.16 1.5
 -2 -8 -14 2.71 0.43
 -2 -8 -14 2.2 0.42
 -2 -8 -14 1.95 0.39
 -2 -8 -15 0.33 0.21
 2 9 -17 17.87 0.87
 2 9 -17 16.73 0.88
 -2 -9 17 18.25 0.87
 2 9 -16 31.36 1.37
 2 9 -16 26.78 1.22
 2 9 -16 32.87 1.41
 2 9 -16 31.1 1.41
 -2 -9 16 30.95 1.34
 2 9 -15 5.35 0.64
 2 9 -15 5.2 0.62
 2 9 -15 5.71 0.66
 2 9 -15 6.45 0.75
 -2 -9 15 6.12 0.67
 2 9 -14 152.83 4.09
 2 9 -14 148.66 4.05
 2 9 -14 144.79 4.14
 -2 -9 14 152.22 3.99
 2 9 -13 11.14 1.04
 -2 -9 13 12.32 1.09
 -2 -9 13 11.63 1.01
 -2 -9 12 -0.04 0.27
 2 9 -12 0.55 0.43
 -2 -9 12 0.47 0.38
 -2 -9 11 45.43 2.21
 -2 -9 11 44.5 2.17
 -2 -9 10 28.9 1.75
 -2 -9 10 27.25 1.69
 2 9 -10 25.33 1.93
 -2 -9 9 184.75 5.05
 -2 -9 9 179.8 5.03
 2 9 -9 186.07 5.66
 -2 -9 8 0.39 0.33
 -2 -9 8 0.91 0.41
 2 9 -8 0.83 0.43
 -2 -9 7 0.88 0.37
 2 9 -7 1.55 0.6
 -2 -9 7 1.05 0.41
 2 9 -6 338.98 8.13
 2 9 -5 106.5 3.85
 2 9 -4 15.08 1.33
 -2 -9 3 41.16 2.18
 2 9 -3 40.95 2.21
 -2 -9 2 53.45 2.55
 2 9 -2 50.78 2.46
 -2 -9 1 25.64 1.76
 2 9 -1 23.03 1.61
 -2 -9 0 133.8 4.37
 2 9 0 121.27 4.06
 -2 -9 -1 50.57 2.56
 2 9 1 45.96 2.36
 -2 -9 -2 104.47 3.78
 2 9 2 101.45 3.63
 -2 -9 -3 4.16 0.74
 -2 -9 -4 160.29 4.87
 -2 -9 -4 172.75 5.22
 -2 -9 -4 170.04 5.09
 -2 -9 -4 154.44 4.89
 -2 -9 -5 12.91 1.22
 -2 -9 -5 15.01 1.43
 -2 -9 -5 15.2 1.36
 -2 -9 -5 13.98 1.27
 -2 -9 -5 13.42 1.3
 -2 -9 -5 12.87 1.28
 -2 -9 -5 12.95 1.21
 -2 -9 -6 5.47 0.86
 -2 -9 -6 4.72 0.85
 -2 -9 -6 5.19 0.88
 -2 -9 -6 4.57 0.81
 -2 -9 -6 6.19 0.92
 -2 -9 -6 5.52 0.85
 -2 -9 -6 5.02 0.8
 -2 -9 -7 2.74 0.65
 -2 -9 -7 2.7 0.64
 -2 -9 -7 2.58 0.66
 -2 -9 -7 3.15 0.67
 -2 -9 -7 3.15 0.67
 -2 -9 -7 3.73 0.75
 -2 -9 -7 3.28 0.64
 -2 -9 -7 2.67 0.66
 -2 -9 -8 32.28 1.93
 -2 -9 -8 32.24 1.95
 -2 -9 -8 34.99 2.07
 -2 -9 -8 29.74 1.89
 -2 -9 -8 33.34 1.92
 -2 -9 -8 32.52 2.03
 -2 -9 -8 33.22 2
 -2 -9 -8 32.29 1.99
 -2 -9 -8 33.82 1.95
 -2 -9 -9 25.69 1.67
 -2 -9 -9 24.55 1.64
 -2 -9 -9 28.75 1.81
 -2 -9 -9 28.48 1.82
 -2 -9 -9 28.01 1.74
 -2 -9 -9 25.8 1.74
 -2 -9 -9 26.9 1.76
 -2 -9 -10 6.92 0.86
 -2 -9 -10 7.28 0.9
 -2 -9 -10 6.77 0.86
 -2 -9 -10 8.52 1.01
 -2 -9 -10 7.01 0.87
 -2 -9 -11 6.92 0.83
 -2 -9 -11 5.99 0.79
 -2 -9 -11 6.7 0.81
 -2 -9 -11 6.42 0.81
 -2 -9 -11 5.37 0.76
 -2 -9 -11 5.78 0.73
 -2 -9 -12 25.05 1.41
 -2 -9 -12 25.42 1.42
 -2 -9 -12 23.75 1.4
 -2 -9 -12 23.86 1.37
 -2 -9 -12 21.96 1.27
 -2 -9 -12 24.65 1.44
 -2 -9 -13 7.96 0.7
 -2 -9 -13 7.47 0.66
 -2 -9 -13 8.36 0.75
 -2 -9 -13 7.24 0.7
 -2 -9 -14 1.51 0.29
 -2 -9 -14 0.97 0.28
 2 10 -16 2.53 0.34
 2 10 -16 2.18 0.34
 -2 -10 16 2.7 0.36
 2 10 -15 59.24 2.02
 2 10 -15 55.92 1.95
 2 10 -15 55.15 1.95
 2 10 -15 55.5 2
 -2 -10 15 56.75 1.91
 2 10 -14 5.81 0.66
 2 10 -14 6.4 0.69
 2 10 -14 5.85 0.69
 -2 -10 14 6.34 0.68
 2 10 -13 7.32 0.8
 2 10 -13 7.19 0.8
 -2 -10 13 7.42 0.83
 -2 -10 13 6.57 0.74
 -2 -10 12 4.29 0.65
 2 10 -12 3.02 0.59
 -2 -10 12 3.99 0.62
 -2 -10 12 4.19 0.64
 -2 -10 11 8.59 0.92
 -2 -10 11 8.57 0.96
 -2 -10 10 7.93 0.93
 -2 -10 10 8 0.97
 -2 -10 9 1.04 0.46
 -2 -10 9 0.67 0.37
 2 10 -9 0.79 0.42
 -2 -10 8 111.56 3.69
 2 10 -8 104.17 4.15
 -2 -10 7 170.41 4.78
 2 10 -7 170.97 5.41
 -2 -10 7 168.74 4.81
 -2 -10 6 2.35 0.59
 2 10 -6 1.93 0.59
 -2 -10 6 2.25 0.58
 -2 -10 6 2.01 0.51
 -2 -10 5 6.5 0.89
 2 10 -5 6.86 1
 -2 -10 5 5.5 0.77
 -2 -10 5 5.62 0.87
 -2 -10 5 6.38 0.85
 2 10 -4 56.29 2.79
 -2 -10 4 53.96 2.47
 -2 -10 4 52.35 2.5
 -2 -10 4 51.79 2.5
 2 10 -3 5.34 0.86
 -2 -10 2 9.89 1.15
 2 10 -2 8.66 1.1
 -2 -10 1 23.21 1.76
 2 10 -1 17.11 1.54
 -2 -10 0 7.58 1
 2 10 0 7.06 0.97
 -2 -10 -1 100.31 3.72
 -2 -10 -1 98.07 3.75
 2 10 1 102.22 3.83
 -2 -10 -2 7.1 0.95
 -2 -10 -2 8.25 1.08
 -2 -10 -2 9.09 1.08
 -2 -10 -3 207.26 5.79
 -2 -10 -3 217.85 6.21
 -2 -10 -3 213.26 5.96
 -2 -10 -3 200.68 5.54
 -2 -10 -4 55.7 2.63
 -2 -10 -4 53.92 2.84
 -2 -10 -4 54.04 2.68
 -2 -10 -4 55.56 2.68
 -2 -10 -4 53.91 2.51
 -2 -10 -4 49.45 2.44
 -2 -10 -5 -0.15 0.51
 -2 -10 -5 0.71 0.4
 -2 -10 -5 0.44 0.35
 -2 -10 -5 1.3 0.54
 -2 -10 -5 0.64 0.37
 -2 -10 -5 1.21 0.44
 -2 -10 -6 3.63 0.75
 -2 -10 -6 2.22 0.62
 -2 -10 -6 2.68 0.64
 -2 -10 -6 3.36 0.68
 -2 -10 -6 3.48 0.7
 -2 -10 -6 2.55 0.59
 -2 -10 -7 24.89 1.69
 -2 -10 -7 25.27 1.71
 -2 -10 -7 24.33 1.67
 -2 -10 -7 26.16 1.75
 -2 -10 -7 24.57 1.71
 -2 -10 -7 23.25 1.58
 -2 -10 -8 2.38 0.54
 -2 -10 -8 2.07 0.54
 -2 -10 -8 1.89 0.48
 -2 -10 -8 2.61 0.55
 -2 -10 -8 2.28 0.51
 -2 -10 -8 2.74 0.66
 -2 -10 -8 1.92 0.51
 -2 -10 -9 0.45 0.3
 -2 -10 -9 0.82 0.35
 -2 -10 -9 1.24 0.46
 -2 -10 -9 0.14 0.31
 -2 -10 -9 1.07 0.48
 -2 -10 -10 2.52 0.55
 -2 -10 -10 1.8 0.45
 -2 -10 -10 1.81 0.49
 -2 -10 -10 2.02 0.51
 -2 -10 -11 58.37 2.23
 -2 -10 -11 57.88 2.25
 -2 -10 -11 55.09 2.21
 -2 -10 -11 58.45 2.18
 -2 -10 -11 57.04 2.25
 -2 -10 -12 11.36 0.86
 -2 -10 -12 10.91 0.85
 -2 -10 -12 11.36 0.86
 -2 -10 -12 10.31 0.76
 -2 -10 -12 12.28 0.9
 -2 -10 -13 16.6 0.88
 2 11 -15 2.08 0.33
 2 11 -15 1.32 0.27
 -2 -11 15 1.43 0.28
 -2 -11 15 1.54 0.3
 2 11 -14 1.58 0.36
 2 11 -14 1.07 0.28
 2 11 -14 1.08 0.32
 2 11 -14 1.83 0.39
 2 11 -13 0.59 0.31
 2 11 -13 0.65 0.29
 -2 -11 13 1.02 0.33
 2 11 -12 1.41 0.47
 2 11 -12 2.41 0.54
 2 11 -11 0.83 0.42
 -2 -11 11 2.18 0.6
 -2 -11 11 1.72 0.52
 -2 -11 11 1.41 0.38
 -2 -11 10 9.87 0.99
 -2 -11 10 8.27 0.91
 -2 -11 9 40.25 2.02
 -2 -11 9 42.99 2.12
 -2 -11 8 78.24 2.97
 -2 -11 8 81.16 3.03
 -2 -11 8 71.16 2.93
 -2 -11 7 169.11 4.79
 2 11 -7 153.52 5.37
 -2 -11 7 155.05 4.77
 -2 -11 6 0.81 0.46
 2 11 -6 0.16 0.45
 -2 -11 6 0.43 0.29
 -2 -11 6 0.32 0.32
 -2 -11 5 60.68 2.63
 2 11 -5 61.12 3.11
 -2 -11 5 57.67 2.54
 -2 -11 5 58.15 2.69
 2 11 -4 23 1.85
 -2 -11 4 25.19 1.65
 -2 -11 4 21.6 1.59
 -2 -11 4 24.52 1.66
 -2 -11 3 11.66 1.12
 2 11 -3 11.33 1.31
 -2 -11 3 12.93 1.28
 -2 -11 3 12.81 1.23
 -2 -11 2 32.69 1.88
 -2 -11 2 30.53 2.13
 2 11 -2 32.6 2.19
 -2 -11 2 32.52 2.05
 -2 -11 2 36.04 2.06
 -2 -11 1 32.74 2.22
 2 11 -1 30.98 2.12
 -2 -11 1 33.23 2.06
 -2 -11 1 32.98 1.95
 -2 -11 0 51.76 2.83
 2 11 0 46.45 2.59
 -2 -11 0 51.68 2.59
 -2 -11 0 45.56 2.49
 -2 -11 0 48.52 2.41
 -2 -11 -1 2.13 0.61
 -2 -11 -1 0.99 0.43
 -2 -11 -1 1.92 0.57
 -2 -11 -1 1.86 0.52
 -2 -11 -2 62.86 2.84
 -2 -11 -2 61.31 3.15
 -2 -11 -2 64.23 2.96
 -2 -11 -3 6.89 0.95
 -2 -11 -3 6.51 0.99
 -2 -11 -3 6.62 0.95
 -2 -11 -3 7.19 0.92
 -2 -11 -3 7.19 0.88
 -2 -11 -4 18.45 1.49
 -2 -11 -4 16.61 1.41
 -2 -11 -4 18.05 1.52
 -2 -11 -4 17.69 1.37
 -2 -11 -5 67.5 2.88
 -2 -11 -5 69.06 2.96
 -2 -11 -5 69.19 2.99
 -2 -11 -5 68.7 2.79
 -2 -11 -6 40.85 2.16
 -2 -11 -6 39.4 2.14
 -2 -11 -6 42.46 2.24
 -2 -11 -6 37.19 1.97
 -2 -11 -7 6.28 0.83
 -2 -11 -7 5.65 0.81
 -2 -11 -7 6.61 0.87
 -2 -11 -7 5.46 0.78
 -2 -11 -7 6.35 0.89
 -2 -11 -7 6.04 0.87
 -2 -11 -7 5.18 0.73
 -2 -11 -8 2.39 0.56
 -2 -11 -8 2.49 0.49
 -2 -11 -8 2.26 0.53
 -2 -11 -8 3.16 0.65
 -2 -11 -8 2.32 0.58
 -2 -11 -8 2.65 0.6
 -2 -11 -9 13.31 1.07
 -2 -11 -9 13.99 1.05
 -2 -11 -9 14.1 1.12
 -2 -11 -9 15.03 1.18
 -2 -11 -9 13.97 1.13
 -2 -11 -10 64.86 2.31
 -2 -11 -10 64 2.37
 -2 -11 -10 65.77 2.38
 -2 -11 -10 63.33 2.29
 -2 -11 -11 1.11 0.33
 -2 -11 -11 1.62 0.37
 -2 -11 -11 1.83 0.39
 -2 -11 -11 1.31 0.3
 -2 -11 -12 1.45 0.28
 -2 -11 -12 0.8 0.22
 2 12 -14 1.6 0.34
 2 12 -14 1.87 0.35
 2 12 -13 31.59 1.38
 2 12 -13 30.92 1.37
 -2 -12 13 30.95 1.31
 2 12 -12 0.47 0.24
 -2 -12 12 0.6 0.33
 -2 -12 12 0.36 0.23
 -2 -12 12 0.76 0.32
 2 12 -11 15.26 1.09
 -2 -12 11 15.01 1.08
 -2 -12 11 14.29 1.05
 -2 -12 11 12.94 0.97
 -2 -12 11 14.27 1
 -2 -12 10 5.08 0.68
 -2 -12 10 4.78 0.65
 -2 -12 10 4.23 0.62
 -2 -12 9 115.69 3.54
 -2 -12 9 113.05 3.51
 -2 -12 9 103.88 3.28
 -2 -12 8 58.57 2.45
 -2 -12 8 59.34 2.46
 -2 -12 8 57.22 2.49
 -2 -12 7 22.81 1.51
 -2 -12 7 22.79 1.48
 -2 -12 7 22.48 1.53
 -2 -12 6 104.4 3.52
 -2 -12 6 104.01 3.49
 -2 -12 6 103.95 3.6
 -2 -12 5 64.13 2.67
 -2 -12 5 63.63 2.63
 -2 -12 5 62.5 2.77
 -2 -12 4 10.89 1.05
 -2 -12 4 11.73 1.19
 -2 -12 3 53.37 2.42
 -2 -12 3 49.69 2.52
 -2 -12 3 49.98 2.45
 -2 -12 3 55.85 2.55
 -2 -12 2 4.3 0.66
 2 12 -2 2.76 0.7
 -2 -12 2 3.31 0.67
 -2 -12 2 4.53 0.74
 -2 -12 1 14.88 1.55
 2 12 -1 11.31 1.33
 -2 -12 1 15.45 1.37
 -2 -12 1 15.25 1.28
 -2 -12 0 21.38 1.62
 -2 -12 0 20.62 1.49
 -2 -12 -1 40.87 2.28
 -2 -12 -1 42.91 2.28
 -2 -12 -1 39.91 2.08
 -2 -12 -2 1.89 0.61
 -2 -12 -2 1.49 0.55
 -2 -12 -2 2.02 0.63
 -2 -12 -3 5.42 0.88
 -2 -12 -3 6.11 0.93
 -2 -12 -3 5.87 0.88
 -2 -12 -3 4.54 0.7
 -2 -12 -4 106.84 3.75
 -2 -12 -4 115.73 3.93
 -2 -12 -4 111.8 3.78
 -2 -12 -5 53.53 2.47
 -2 -12 -5 59.27 2.57
 -2 -12 -5 54.56 2.55
 -2 -12 -6 44.99 2.11
 -2 -12 -6 41.93 2.08
 -2 -12 -6 44.15 2.19
 -2 -12 -6 43.64 2.13
 -2 -12 -6 44.67 2.14
 -2 -12 -6 38.62 1.87
 -2 -12 -7 0.8 0.46
 -2 -12 -7 1.18 0.4
 -2 -12 -7 0.7 0.31
 -2 -12 -7 1 0.37
 -2 -12 -7 0.86 0.44
 -2 -12 -8 1.93 0.48
 -2 -12 -8 2.01 0.41
 -2 -12 -8 2.23 0.48
 -2 -12 -8 2.22 0.44
 -2 -12 -8 2.55 0.46
 -2 -12 -9 41.37 1.65
 -2 -12 -9 46.68 1.86
 -2 -12 -9 46.02 1.87
 -2 -12 -9 45.23 1.86
 -2 -12 -9 48.58 1.87
 -2 -12 -10 7.94 0.68
 -2 -12 -10 8.12 0.7
 -2 -12 -10 8.17 0.69
 -2 -12 -10 8.28 0.67
 -2 -12 -11 1.43 0.28
 2 13 -13 5.77 0.5
 2 13 -13 6.19 0.52
 2 13 -12 4.2 0.49
 -2 -13 12 3.54 0.4
 2 13 -11 4.43 0.53
 -2 -13 11 4.66 0.54
 -2 -13 11 4.29 0.49
 -2 -13 10 0.99 0.32
 -2 -13 10 0.91 0.31
 -2 -13 10 0.92 0.27
 -2 -13 9 31.06 1.59
 -2 -13 9 31.07 1.57
 -2 -13 8 0.05 0.29
 -2 -13 8 -0.12 0.28
 -2 -13 8 0.27 0.27
 -2 -13 7 12.3 1.04
 -2 -13 7 12.43 1.04
 -2 -13 7 13.43 1.11
 -2 -13 6 77.32 2.81
 -2 -13 6 70.67 2.61
 -2 -13 6 71.31 2.76
 -2 -13 6 72.08 2.79
 -2 -13 5 77.83 2.84
 -2 -13 5 70.39 2.81
 -2 -13 4 16.63 1.25
 -2 -13 4 16.5 1.31
 -2 -13 3 29.84 1.7
 -2 -13 3 31.09 1.87
 -2 -13 3 29.02 1.79
 -2 -13 2 15.08 1.17
 -2 -13 2 16.58 1.37
 -2 -13 2 14.96 1.27
 -2 -13 2 15.93 1.28
 -2 -13 1 61.44 2.77
 -2 -13 1 52.32 2.4
 -2 -13 0 26.41 1.73
 -2 -13 0 23.85 1.54
 -2 -13 -1 38.93 2.11
 -2 -13 -1 36.18 2.03
 -2 -13 -1 34.89 1.83
 -2 -13 -2 13.47 1.23
 -2 -13 -2 12.68 1.19
 -2 -13 -2 13.61 1.11
 -2 -13 -3 17.32 1.34
 -2 -13 -3 19.18 1.44
 -2 -13 -3 17.39 1.21
 -2 -13 -4 50.19 2.24
 -2 -13 -4 49.24 2.29
 -2 -13 -5 84.13 2.92
 -2 -13 -5 77.51 2.85
 -2 -13 -5 81.12 2.85
 -2 -13 -5 89.79 3.03
 -2 -13 -5 84.22 3.02
 -2 -13 -6 0.86 0.36
 -2 -13 -6 0.4 0.3
 -2 -13 -6 0.33 0.28
 -2 -13 -6 0.44 0.33
 -2 -13 -6 0.17 0.32
 -2 -13 -7 136.11 3.63
 -2 -13 -7 132.74 3.51
 -2 -13 -7 132.56 3.56
 -2 -13 -7 133.46 3.57
 -2 -13 -7 136.03 3.7
 -2 -13 -8 46.67 1.68
 -2 -13 -8 50.77 1.85
 -2 -13 -8 49.7 1.82
 -2 -13 -8 49.78 1.86
 -2 -13 -8 49.57 1.81
 -2 -13 -9 17.89 0.97
 -2 -13 -9 17.96 0.94
 -2 -13 -9 20 0.99
 2 14 -12 74.52 1.95
 2 14 -11 1.7 0.32
 2 14 -10 60.41 1.97
 -2 -14 9 1.81 0.42
 -2 -14 9 1.81 0.37
 -2 -14 8 14.19 0.99
 -2 -14 8 12.43 0.9
 -2 -14 8 13.41 0.98
 -2 -14 7 102.89 3.03
 -2 -14 7 94.21 2.82
 -2 -14 7 99.6 3.06
 -2 -14 6 69.52 2.47
 -2 -14 6 72.39 2.6
 -2 -14 5 18.06 1.18
 -2 -14 5 14.77 1.13
 -2 -14 5 18.07 1.25
 -2 -14 4 134.34 3.73
 -2 -14 4 140.61 3.93
 -2 -14 4 127 3.82
 -2 -14 3 2.66 0.48
 -2 -14 3 2.68 0.56
 -2 -14 3 3.94 0.66
 -2 -14 2 165.48 4.54
 -2 -14 2 158.15 4.33
 -2 -14 1 26.86 1.64
 -2 -14 1 28.56 1.64
 -2 -14 1 28.26 1.56
 -2 -14 0 107.16 3.49
 -2 -14 0 95.07 3.23
 -2 -14 0 102.29 3.25
 -2 -14 -1 -0.17 0.31
 -2 -14 -1 0.2 0.22
 -2 -14 -1 0.05 0.34
 -2 -14 -2 9.56 0.94
 -2 -14 -2 7.7 0.85
 -2 -14 -2 8.76 0.8
 -2 -14 -3 45.95 2.01
 -2 -14 -3 42.85 1.94
 -2 -14 -3 38.84 1.66
 -2 -14 -4 66.73 2.37
 -2 -14 -4 67.76 2.42
 -2 -14 -4 65.44 2.42
 -2 -14 -5 0.2 0.26
 -2 -14 -5 0.16 0.24
 -2 -14 -5 0.78 0.32
 -2 -14 -6 111.75 2.96
 -2 -14 -6 115.8 3.11
 -2 -14 -6 110.94 3
 -2 -14 -6 113.13 3.03
 -2 -14 -7 25.06 1.09
 -2 -14 -7 29.39 1.27
 -2 -14 -7 28.29 1.22
 2 15 -10 3.96 0.41
 2 15 -9 24.31 1.08
 -2 -15 8 27.29 1.17
 -2 -15 8 19.95 1
 -2 -15 7 0.79 0.26
 -2 -15 7 0.41 0.21
 -2 -15 6 19.58 1.07
 -2 -15 6 20.59 1.16
 -2 -15 5 64.66 2.11
 -2 -15 5 64.04 2.23
 -2 -15 4 1.49 0.34
 -2 -15 4 1.66 0.38
 -2 -15 4 2.17 0.44
 -2 -15 3 168.13 3.98
 -2 -15 3 183.32 4.32
 -2 -15 3 179.17 4.32
 -2 -15 2 2.89 0.46
 -2 -15 2 2.63 0.47
 -2 -15 2 2.77 0.51
 -2 -15 1 141.14 3.8
 -2 -15 1 140.99 3.62
 -2 -15 1 136.74 3.65
 -2 -15 0 12.05 0.98
 -2 -15 0 10.73 0.84
 -2 -15 0 11.12 0.91
 -2 -15 0 10.07 0.77
 -2 -15 -1 20.87 1.25
 -2 -15 -1 19.56 1.08
 -2 -15 -1 18.44 1.16
 -2 -15 -2 48.71 1.9
 -2 -15 -2 45.88 1.8
 -2 -15 -3 5.36 0.57
 -2 -15 -3 4.46 0.54
 -2 -15 -3 4.01 0.51
 -2 -15 -3 4.07 0.49
 -2 -15 -4 4.22 0.49
 -2 -15 -4 3.19 0.44
 -2 -15 -4 3.93 0.48
 -2 -15 -4 3.95 0.46
 -2 -15 -5 41.11 1.43
 -2 -15 -5 41.58 1.45
 -2 -15 -5 40 1.43
 -2 -16 6 31.07 1.2
 -2 -16 5 12.07 0.76
 -2 -16 4 195.27 4.16
 -2 -16 3 6.95 0.55
 -2 -16 3 9.73 0.69
 -2 -16 2 160.76 3.72
 -2 -16 2 200.96 4
 -2 -16 1 21.97 1.03
 -2 -16 1 19.25 0.97
 -2 -16 0 71.63 2.02
 -2 -16 0 73.19 2.09
 -2 -16 -1 14.82 0.84
 -2 -16 -1 13.46 0.78
 -2 -16 -2 28.66 1.14
 3 -18 -1 10.1 0.68
 3 -18 0 39.14 1.35
 3 -18 0 42.24 1.49
 3 -18 1 21.41 0.98
 3 -18 2 17.51 0.9
 3 -18 3 63.6 1.88
 3 -18 4 3.85 0.42
 3 -18 5 137.4 3.06
 3 -17 -5 2.03 0.34
 3 -17 -5 1.78 0.28
 3 -17 -4 52 1.84
 3 -17 -4 50.19 1.71
 3 -17 -3 0.21 0.13
 3 -17 -3 0.3 0.23
 3 -17 -3 0.41 0.2
 3 -17 -2 25.14 1.18
 3 -17 -2 26.34 1.38
 3 -17 -2 25.79 1.29
 3 -17 -1 50.86 1.84
 3 -17 -1 52.81 1.95
 3 -17 0 13.47 0.92
 3 -17 0 12.81 0.98
 3 -17 0 13.46 0.97
 3 -17 1 8.94 0.77
 3 -17 1 8.09 0.76
 3 -17 1 8.45 0.78
 3 -17 2 36.26 1.53
 3 -17 2 37.56 1.68
 3 -17 3 5.19 0.6
 3 -17 3 3.61 0.49
 3 -17 3 4.67 0.59
 3 -17 4 58.8 2.03
 3 -17 4 53.16 1.91
 3 -17 5 7.88 0.7
 3 -17 5 7.49 0.67
 3 -17 6 58.72 1.97
 3 -17 6 57.78 1.92
 3 -17 7 20.42 1.05
 3 -17 7 20.11 1.03
 3 -17 8 15.58 0.87
 3 -17 8 15.92 0.86
 3 -17 9 53.81 1.61
 3 -16 -8 1.87 0.32
[truncated: 2,850,822 more chars]
